# Supplementary material for: Cryptosporidium uses CSpV1 to activate host type I interferon and attenuate antiparasitic defenses
Source: Nat Commun. 2023 Mar 16;14:1456. doi: 10.1038/s41467-023-37129-0 (PMC10020566; doi:10.1038/s41467-023-37129-0)
Supplement: Supplementary file 4 — Supplementary Data 1 [file 41467_2023_37129_MOESM4_ESM.xlsx]

## Sheet: Sheet1
List of genes whose expression levels are altered (Fold Change > 1.5 or < 0.5, Adjusted p value < 0.05) in the intestinal epithelium of infected neonates following C. parvum infection (Excel file). P values were calculated based on two-tailed Wald test followed by Benjamini-Hochberg procedure for multiple comparison correction.
	Adjusted p value				Fold Change				Expression Level
Gene Symbol	IFNar1fl/fl 48h cp vs ctrl	IFNar1fl/fl 72h cp vs ctrl	IFNar1-/- 48h cp vs ctrl	IFNar1-/- 72h cp vs ctrl	IFNar1fl/fl 48h cp vs ctrl	IFNar1fl/fl 72h cp vs ctrl	IFNar1-/- 48h cp vs ctrl	IFNar1-/- 72h cp vs ctrl	IFNar1fl/fl 48h ctrl 1	IFNar1fl/fl 48h ctrl 2	IFNar1fl/fl 48h ctrl 3	IFNar1fl/fl 48h cp 1	IFNar1fl/fl 48h cp 2	IFNar1fl/fl 48h cp 3	IFNar1fl/fl 72h ctrl 1	IFNar1fl/fl 72h ctrl 2	IFNar1fl/fl 72h ctrl 3	IFNar1fl/fl 72h cp 1	IFNar1fl/fl 72h cp 2	IFNar1fl/fl 72h cp 3	IFNar1-/- 48h ctrl 1	IFNar1-/- 48h ctrl 2	IFNar1-/- 48h ctrl 3	IFNar1-/- 48h cp 1	IFNar1-/- 48h cp 2	IFNar1-/- 48h cp 3	IFNar1-/- 72h ctrl 1	IFNar1-/- 72h ctrl 2	IFNar1-/- 72h ctrl 3	IFNar1-/- 72h cp 1	IFNar1-/- 72h cp 2	IFNar1-/- 72h cp 3
GBP10	4.14244e-20	3.96194e-25	1.52455e-11	1.66976e-13	1545.33	3884	196.5	1466.4	0	0	0.03	14.32	10.05	21.99	0	0.03	0	32.45	49.31	34.76	0.02	0	0.02	5.07	1.48	1.31	0	0	0.05	7.55	30.22	35.55
IFI211	1.49754e-13	7.56341e-53	6.79038e-05	7.44539e-18	1106.5	1053.32	15.1765	275.933	0	0	0.02	4.49	9.71	7.93	0.1	0	0.09	74.48	81.8	43.85	0.03	0	0.14	1.43	0.73	0.42	0.06	0.04	0.05	4.15	16.02	21.22
LOC630751	1.07439e-21	5.3914e-22	8.14833e-12	1.44227e-14	683	1118.83	270.4	3536.67	0.14	0	0	32.83	20.59	42.2	0.05	0	0.07	37.36	63.02	33.88	0.05	0.05	0	19.17	3.54	4.33	0	0	0.03	13.62	45.58	46.9
GM4841	1.10523e-48	1.38002e-39	2.54118e-09	1.93041e-22	600.417	2559.71	264.5	873.417	0.02	0.04	0.06	24.83	15.63	31.59	0	0.02	0.05	59.39	74.26	45.53	0.04	0	0.02	10.67	2.34	2.86	0.02	0.02	0.08	12.88	45.77	46.16
TGTP1	2.23091e-51	2.76045e-158	1.19022e-11	1.04333e-30	529.674	1369.8	129.265	822.277	0.11	0.1	0.22	83.53	39.02	105.21	0.14	0.1	0.27	279.44	257.45	161.71	0.13	0.03	0.18	29.46	6.94	7.55	0.19	0.05	0.23	51.55	153.43	181.49
GM4951	1.94463e-52	2.3724e-32	4.30462e-15	1.51616e-10	416	1156.17	126.333	795.5	0.04	0.02	0.07	13.62	20.49	19.97	0.02	0	0.04	19.8	28.39	21.18	0.02	0	0.04	3.01	2.12	2.45	0	0	0.04	3.31	13.33	15.18
IDO1	0.0123621	0.00494417	0.0764894	0.109653	391.67	7462.6	37.85	3529	0	0	0.03	4.22	2.22	5.31	0	0	0.05	159.75	129.78	83.6	0	0	0.03	0.72	0.13	0.37	0	0	0.03	4.91	64.5	36.46
IIGP1	0	3.12322e-187	5.14952e-38	2.07436e-64	344.215	838.367	140.811	648.025	0.68	0.45	0.68	206.67	177.36	239	0.26	0.22	0.61	345.53	342.43	225.86	0.43	0.49	0.35	101.53	40.42	36.88	0.3	0.18	0.32	89.17	212.91	216.34
TGTP2	1.23457e-116	5.1837e-121	8.44845e-21	1.65948e-32	272.58	1099.03	67.6977	464.725	0.17	0.2	0.13	54.46	27.23	54.6	0.1	0.14	0.09	137.73	132.51	92.44	0.13	0.13	0.17	16.55	6.15	6.41	0.12	0.14	0.14	21.58	73.95	90.36
H2-Q8	1.26346e-13	8.66377e-25	0.311951	0.000108651	217.25	283.957	35.4	410	0.16	0	0	6.87	16.33	11.56	0	0	0.23	15.5	27.82	21.99	0	0.25	0	0	4.79	4.06	0	0	0.03	0.6	5.41	6.29
UPP1	1.25987e-28	7.2045e-95	0.351993	5.11154e-10	117.303	540.707	2.01266	139.867	0.05	0.19	0.09	7.82	18.37	12.52	0.32	0.15	0.28	179.66	127.93	97.94	0.28	0.15	0.36	0.59	0.45	0.55	0.15	0.25	0.2	3.79	32.6	47.53
APOL10A	7.45685e-65	1.0894e-171	7.29564e-40	4.16671e-12	106.338	68.6778	37.0857	64.4878	0.51	0.57	1.02	79.58	55.68	88.05	0.63	0.78	0.98	44.3	52.12	67.72	0.43	0.77	0.9	33.75	18.39	25.74	0.76	0.68	1.02	11.59	61.98	85.07
GM12185	1.05336e-32	1.55453e-47	1.73638e-11	2.78032e-15	105.778	196.6	21.3333	130.875	0.03	0.02	0.04	3.64	2.02	3.86	0.01	0.05	0.04	7.29	7.09	5.28	0.04	0.06	0.02	1.61	0.44	0.51	0.04	0	0.04	1.85	4.19	4.43
UBD	1.48397e-35	2.2686e-73	5.0458e-09	4.31905e-10	101	1011.63	16.1154	169.797	0.39	0	0.19	13.91	23.76	20.91	0.13	0.13	0.31	224.73	223.91	127.99	0.19	0	0.33	2.47	2.91	3	0.07	0.26	0.26	6.77	30.62	62.79
IFIT2	0	1.33765e-153	7.52317e-55	2.33796e-14	96.5405	164.606	50.8897	44.0297	5.39	4.24	4.95	368.3	550.27	488.99	3.46	3.58	6.6	721.25	913.12	610.85	3.03	6.07	3.87	188.41	286.34	185.29	7.25	5.01	9.59	106.75	375.18	480.12
OAS3	2.71015e-55	6.44856e-148	4.26771e-28	5.3897e-16	92.0846	177.553	29.8519	58.9912	0.53	0.44	0.33	24.55	55.23	39.93	0.45	0.31	0.56	80.4	98.12	55.85	0.2	0.56	0.32	9.92	13.75	8.57	0.41	0.31	0.42	7.17	23.95	36.13
IFI44	2.80312e-53	4.8285e-75	1.35868e-27	5.13757e-08	84.735	65.0261	50.1429	24.0758	0.51	0.42	0.24	24.69	44.86	29.59	0.52	0.26	0.75	25.26	42.59	31.64	0.21	0.38	0.18	8.19	19.22	11.2	0.41	0.2	0.71	3.83	12.37	15.58
APOL10B	5.74047e-39	3.08267e-55	3.41104e-12	8.48028e-17	82.7407	94.9211	15.9697	51.2333	0.06	0.15	0.06	7.31	6.55	8.48	0.09	0.09	0.2	12.09	12.11	11.87	0.06	0.12	0.15	2.38	1.38	1.51	0.09	0.09	0.12	1.56	6.15	7.66
GM12250	5.53453e-273	1.26323e-122	1.11662e-24	4.09252e-80	81.2965	91.2275	60.8303	45.4633	0.94	0.6	0.45	56.72	47.23	57.83	0.65	0.61	1.29	81.63	86.7	64.3	0.25	0.93	0.47	44.66	30.7	25.01	1.14	0.94	1.33	30.7	57.51	66.82
IL18BP	1.14304e-170	1.15598e-195	9.98123e-72	9.13861e-14	76.6221	150.42	24.355	72.1165	0.92	0.98	0.72	54.02	70.56	76.17	1.22	0.83	1.21	151.04	190.11	149.22	0.37	1.26	0.68	20.83	19.5	15.93	0.97	0.93	0.59	15.4	65.06	99.11
ZBP1	0	2.97108e-220	9.59565e-54	9.00217e-12	74.6261	53.1764	42.5228	27.3236	3.94	2.23	3.11	225.96	218.73	247.84	3.27	3.36	4.82	192.42	203.37	213.08	1.78	3.43	3.57	143.16	113.51	116.68	4.15	3.15	8.49	54.85	175.65	200.94
IFI204	6.6431e-38	8.64767e-148	1.02486e-20	8.14068e-20	72.6505	142.669	49.0761	72.6766	1.95	0.71	1.66	73.95	130.96	108.94	1.45	0.77	1.37	181.03	205.96	125.19	0.27	1.15	0.55	43.09	28.59	25	0.67	0.54	1.14	22.77	65.9	82.12
GBP6	4.8135e-117	4.3161e-135	1.18389e-51	2.77435e-36	68.3023	114.213	60.1149	82.7633	1.14	0.77	1.1	69.37	52.39	83.83	0.67	0.68	1.32	101.76	119.9	83.29	0.45	0.72	0.57	50.69	26.93	26.98	0.99	0.77	1.07	37.11	93.33	103.78
1810065E05RIK	3.18609e-05	2.86541e-09	0.443389	0.00570039	66.7143	146.154	12.6667	47.6667	0.07	0	0	0.76	3.03	0.88	0	0	0.13	2.94	4.1	11.96	0	0	0.03	0	0.25	0.13	0	0	0.03	0.26	0.59	0.58
GBP4	4.51639e-92	1.15486e-97	3.04929e-13	2.13639e-30	66.2143	839.636	28.2813	169.357	0.19	0.19	0.18	11.66	9.56	15.86	0.08	0.07	0.07	71.8	68.12	44.8	0.09	0.08	0.15	4.82	2.07	2.16	0.12	0.15	0.15	10.24	29.22	31.67
NLRC5	1.50901e-140	9.37182e-96	2.29208e-29	1.03061e-26	64.5	151.367	41.0625	66.0333	0.18	0.11	0.09	8.2	7.17	9.14	0.08	0.07	0.15	18.08	16.83	10.5	0.05	0.14	0.13	5.87	3.76	3.51	0.13	0.08	0.09	3.19	8.44	8.18
H2-Q7	9.09579e-05	6.00204e-48	3.20175e-14	0.0148027	60.3243	97.0746	18.1646	21.3295	0.68	0	0.06	9.77	17.9	16.97	0.46	0.11	0.1	16.52	21.4	27.12	0.33	0.14	0.32	1.72	6.75	5.88	0.41	0.47	0	0.78	9.08	8.91
INF2	8.57824e-25	2.27832e-93	8.08678e-05	5.72978e-16	57.8182	337.045	6.11765	64.96	0.04	0.05	0.02	2.66	0.87	2.83	0.1	0.06	0.06	34.45	22.24	17.46	0.06	0.06	0.05	0.54	0.21	0.29	0.08	0.07	0.1	1.93	6.72	7.59
IFI213	4.44773e-09	5.6117e-18	0.0556041	2.23445e-05	56.8333	223	8	131.5	0.02	0.04	0	0.82	1.42	1.17	0.02	0	0.05	4.88	6.88	3.85	0.05	0.02	0	0.28	0.15	0.13	0	0.02	0	0.22	1.44	0.97
IGTP	4.02779e-99	2.77185e-123	6.63063e-18	1.37794e-43	54.4088	94.0069	27.5745	58.7775	4.1	3.38	2.72	208.56	132.76	213.65	3.85	3.29	5.89	454.55	483.8	286.56	3.19	4.02	2.59	152.4	61.64	56.19	3.86	3.21	4.57	130.82	248.43	304.92
APOL9B	1.55986e-21	6.02375e-38	3.95366e-16	1.1045e-11	53.6647	28.618	21.8099	11.9835	0.64	0.49	0.54	15.43	50.95	23.24	0.56	0.85	1.26	15.58	36.14	24.69	0.19	0.72	0.51	7.59	13.52	9.86	0.3	0.64	0.88	3.14	7.52	11.15
DHH	0.000816751	0.000102193	0.552983	0.00707591	51	28.3333	5.25	38	0.02	0	0	0.41	0.27	0.34	0	0.02	0.04	0.59	0.72	0.39	0.03	0	0.01	0.09	0.07	0.05	0.02	0	0	0.22	0.26	0.28
GBP2	8.73232e-24	7.31637e-72	6.7885e-07	4.55471e-32	45.3162	1441.95	22.8072	287.66	0.33	0.35	0.49	21.17	8.15	23.7	0.23	0.25	0.18	461.1	337.57	153.02	0.3	0.17	0.36	12.88	2.42	3.63	0.19	0.38	0.37	34.2	121.31	114.89
IRGM1	0	1.20265e-141	7.11707e-17	7.5172e-114	44.9005	55.7402	22.4187	49.1336	5.87	4.38	4.22	230	179.24	240.47	6	5.81	7.82	420.14	407.37	266.67	3.53	6.85	4.07	175.69	79.41	68.85	4.84	4.71	5.2	147.85	268.42	308.45
GBP3	3.18289e-218	6.51044e-90	6.46239e-151	3.29361e-15	44.885	64.373	20.1627	24.495	1.31	0.94	1.14	39.83	58.43	53.9	0.94	1.47	1.88	94.44	116.77	64.95	0.86	1.22	1.3	25.08	23.08	19.99	1.54	0.93	1.51	14.15	39.87	43.47
H2-Q9	9.70246e-20	1.06236e-13	2.19526e-05	0.0879583	44.871	252.667	40.4	12.2857	0	0.14	0.17	3.5	5.72	4.69	0	0.09	0	4.82	8.46	9.46	0.1	0	0	0.64	0.8	2.6	0.08	0	0.27	0.15	1.41	2.74
F830016B08RIK	2.93037e-48	7.3954e-137	9.79856e-14	2.69502e-24	43.6009	189.619	16.9639	110.121	0.79	0.68	0.81	36.41	19.47	43.53	0.45	0.47	0.42	95.86	103.69	54.54	0.57	0.64	0.45	16.03	5.53	6.6	0.35	0.58	0.39	17.56	61.01	66.79
IFIT3B	3.40744e-28	1.96446e-13	4.73446e-28	5.99992e-24	43.209	26.9138	32.9157	11.8323	1.7	1.85	1.57	39.57	121.17	60.49	1.38	0.99	3.2	29.83	73.73	46.35	0.95	1.6	0.77	32.46	52.33	24.49	2.07	1.22	1.54	10.36	19.13	27.66
GBP8	1.21973e-37	2.83662e-60	3.42765e-10	9.40658e-17	42.4865	211.241	11.9762	55.5625	0.09	0.21	0.07	5.28	3.73	6.71	0.11	0.07	0.11	23.15	23.23	14.88	0.14	0.07	0.21	2.74	1.07	1.22	0.17	0.16	0.15	3.53	11.44	11.7
OAS2	2.32514e-24	6.03792e-25	1.53145e-18	9.78671e-23	42.2708	91.3704	7.525	19.8793	0.19	0.14	0.15	3.94	10.22	6.13	0.25	0.06	0.23	20.96	18.86	9.52	0.33	0.34	0.13	1.67	2.72	1.63	0.23	0.16	0.19	1.87	5.59	4.07
IFIT3	5.32792e-69	8.89101e-11	7.26707e-33	1.02524e-05	39.9802	15.3534	27.3563	7.21292	12.95	9.43	9.51	321.05	567.45	386.47	10.47	12.13	25.33	129.92	351.25	254.72	8.28	17.16	10.26	292.31	431.09	253.22	27.7	12.34	28.86	83.08	187.37	226.52
LIM2	8.63072e-26	1.86492e-30	1.59701e-10	0.000333305	39.033	61.2169	12.8605	25.2017	0.14	0.21	0.56	9.37	8.53	17.62	0.14	0.14	0.55	11.47	17.68	21.66	0.14	0.36	0.36	4.34	2.7	4.02	0.21	0.42	0.56	1.25	9.54	19.2
CCRL2	7.64755e-50	4.5437e-32	3.07242e-17	1.27823e-15	38.6087	158.793	9.67273	29.0339	0.36	0.23	0.1	8.59	7.56	10.49	0.16	0.37	0.58	74.32	69.59	32.35	0.23	0.47	0.4	4.99	2.71	2.94	0.67	0.53	0.57	7.13	20.02	24.24
BATF2	2.1453e-47	6.09058e-73	5.85231e-16	6.32701e-33	35.4659	203.113	28.425	114	0.5	0.21	0.17	10.89	9.55	10.77	0.24	0.3	0.17	53.84	56.6	33.77	0.17	0.09	0.14	6.16	2.35	2.86	0.22	0.16	0.13	8.43	24.94	24.77
ISG15	1.96312e-79	5.54017e-112	4.34808e-37	2.0329e-10	33.8913	32.1322	14.7449	13.4643	17.94	14.67	14.96	386.9	705.73	519.58	23.26	22.22	31.69	803.54	1007.99	668.11	12.98	22.27	14.41	213.04	308.58	210.61	19.25	15.15	25.05	118.09	299.37	382.99
PDILT	0.00175869	0.176243	0.203354	0.130893	32	9.33333	11.6667	16.3333	0	0.03	0	0.45	0.24	0.27	0	0	0.03	0	0.12	0.16	0	0	0.03	0.31	0	0.04	0	0	0.03	0	0.29	0.2
IRGM2	3.82805e-103	5.9877e-119	3.56428e-25	1.4856e-72	30.7365	31.1663	16.8767	25.4633	2.67	2.2	2	77.18	52.99	80.99	2.64	2.92	3.16	79.27	115.23	77.27	1.81	2.37	1.82	50.31	27.72	23.23	2.94	2.46	2.91	42.38	77.95	91.27
ALOX15	1.75506e-08	4.73001e-17	0.351857	0.00164651	29.7778	47.4167	5	20.4444	0.02	0.05	0.02	0.67	0.76	1.25	0.05	0.02	0.05	2.1	1.5	2.09	0.04	0.07	0.02	0.19	0.16	0.3	0.03	0.04	0.02	0.28	0.6	0.96
LY6A	3.37857e-43	5.75971e-163	0.00685909	9.10431e-10	28.9528	598.74	2.95322	84.0614	0.61	0.82	0.69	14.66	30.45	16.27	0.86	0.25	0.43	303.98	343.32	274.76	0.5	0.64	0.57	1.79	1.74	1.52	0.13	0.44	0.57	7.5	41.13	47.2
SLFN10-PS	0.00122239	9.2778e-11	0.00479665	0.121858	28.5	67	13.4	4.66667	0	0	0.02	0.21	0.13	0.23	0.02	0.03	0	1.25	1.29	0.81	0.02	0	0.03	0.19	0.25	0.23	0.07	0.02	0.03	0.06	0.36	0.14
HERC6	3.57271e-105	1.1917e-91	3.82528e-23	1.61881e-13	27.3835	29.1659	20.8811	15.2229	2.48	1.97	1.99	45.63	68.78	61.94	1.76	1.98	2.71	59.21	78.45	50.46	0.85	2.68	1.77	37.57	41.1	32	1.95	1.86	2.56	14.89	38.37	43.71
9930111J21RIK1	2.58088e-29	8.60018e-36	6.72383e-05	0.000428212	26.5	68.8378	4.75676	29.3103	0.15	0.05	0.06	2.02	2.09	2.78	0.2	0.07	0.1	8.95	12.44	4.08	0.08	0.1	0.19	0.85	0.54	0.37	0	0.1	0.19	1.23	3.05	4.22
RSAD2	1.67953e-48	6.4314e-80	4.44854e-31	1.3906e-18	24.85	54.8994	10.5056	17.0978	7.16	5.76	4.81	105.57	196.2	138.82	7.97	6.01	10.96	416.01	643.15	310.03	6.27	5.94	4.7	60.04	77.41	40.2	7.22	5.54	7.08	59.51	120.6	159.11
GM5431	0	8.28889e-60	2.03056e-30	4.62226e-11	24.4511	20.5805	20.9782	14.1901	2.99	2.3	3	63.93	67.13	71.64	2.69	4.17	5.01	79.91	100.98	63.4	1.33	3.37	2.19	53.94	49.14	41.46	4.23	2.53	4.39	24.51	58.36	75.35
HIST1H3C	0.0116008	0.521965	0.917051	0.93002	24.4286	2.18182	8.66667	2	0.14	0	0	0.14	1.93	1.35	0.77	0	0	0.45	1.08	0.15	0	0	0.03	0	0	0.26	0	0	0.13	0	0	0.26
TRIM30A	3.94237e-257	4.34044e-115	2.72556e-31	4.11014e-10	23.9482	22.6868	12.4886	11.0426	3.28	2.77	2.64	56.6	81.98	69.53	3.41	2.76	4.08	74.74	89.67	68.13	2.24	4.37	2.58	35.22	45.5	34.05	3.35	2.54	3.98	16.97	40.8	51.22
LY6E	3.41764e-38	8.93042e-188	1.53517e-10	5.55095e-07	23.6525	23.6298	6.30106	6.91909	6.09	5.25	3.77	84.39	164.26	108.74	6.34	5.21	5.55	114.86	145	144.21	3.78	6.52	5.81	19.85	45.57	36.09	4.34	5.39	6.46	17.24	45.74	49.04
GBP9	2.35726e-58	1.8663e-64	1.01142e-13	1.95688e-29	23.02	52.3929	8.04762	31	0.2	0.17	0.13	2.78	4.2	4.53	0.09	0.12	0.35	9	12.92	7.42	0.11	0.18	0.13	1.56	1.01	0.81	0.07	0.09	0.18	2.2	4.81	3.53
IL12RB1	3.9562e-12	3.4934e-18	0.0488906	1.03696e-05	23	1384.33	4.875	70.6667	0.06	0.03	0.08	1.2	1.03	1.68	0	0	0.03	14.8	17.93	8.8	0.06	0.1	0	0.53	0.13	0.12	0.1	0	0.08	0.91	4.98	6.83
CD74	3.62181e-70	8.39539e-134	0.00215657	0.0010525	22.6126	39.8026	4.43408	10.7767	12.85	15.26	8.67	240.9	266.05	324.74	10.13	11.44	7.66	333.34	314.32	515.77	10.62	12.37	14.33	18.37	64.71	82.4	10.9	11.45	18.8	26.24	167.7	249.52
CD274	1.0128e-101	4.55095e-128	1.27572e-08	6.28286e-70	22.2074	215.071	8.41818	39.5597	0.5	0.49	0.36	9.86	8.39	11.73	0.42	0.29	0.41	85.57	104.06	51.25	0.74	0.54	0.37	7.27	3.72	2.9	0.54	0.61	0.44	12.65	23.74	26.51
SLFN5	7.54041e-18	8.55819e-77	2.88146e-08	1.64676e-23	22.0727	115.714	5.13953	14.7018	0.17	0.17	0.21	2.42	6.56	3.16	0.13	0.15	0.14	14.39	23.67	10.54	0.11	0.13	0.19	0.43	1.13	0.65	0.18	0.16	0.23	1.49	3.38	3.51
H2-EB1	8.4846e-126	3.67424e-99	0.00514592	0.000672399	21.6637	35.3704	3.33956	9.46859	1.86	2.03	1.64	40.16	30.39	49.25	1.55	1.82	1.3	45.55	44.9	74.73	1.24	2.07	2.58	3.2	6.48	9.99	1.98	2.77	2.89	5.16	26.54	40.64
APOL9A	2.96442e-68	3.88009e-66	1.80086e-41	2.06765e-07	21.6163	10.3315	12.1817	6.10448	10.22	6.77	8.21	149.49	225.71	169.53	14.58	14.63	18.84	140.74	198.78	156.91	7	10.28	7.71	72.33	126.63	105.46	13.58	11.18	14.96	40.33	92.67	109.47
SP100	1.46852e-26	1.67754e-71	1.18942e-31	1.38339e-17	21.1083	45.0875	7.15385	13.5833	0.52	0.62	0.43	7.78	15.89	9.47	0.66	0.39	0.55	22.16	31.33	18.65	0.51	0.47	0.71	3.87	4.03	4.19	0.41	0.52	0.63	2.95	8.57	9.67
CIITA	1.8027e-10	1.20262e-51	9.47287e-08	5.68535e-30	20.5556	35.7931	5.96	24.7105	0.12	0.12	0.12	3.37	0.83	3.2	0.09	0.15	0.05	3.14	2.97	4.27	0.12	0.08	0.05	0.58	0.46	0.45	0.18	0.06	0.14	2.06	3.33	4
H2-AB1	1.66456e-60	7.06762e-110	3.73008e-05	0.000319084	20.5133	37.9406	4.53764	10.6179	5.19	5.39	2.94	89	82.21	106.13	3.47	3.76	2.19	104.98	96.3	156.12	3.73	4	6.35	10.42	23.98	29.49	4.43	4.74	6.35	11.54	61.41	91.84
TAT	0.0301404	2.47521e-10	0.903926	0.0799807	20.5	25.4706	0.545455	4.6875	0	0.02	0	0.17	0.12	0.12	0.12	0.05	0	2.01	0.8	1.52	0.1	0.02	0.1	0	0.05	0.07	0.02	0.07	0.07	0.36	0.27	0.12
APOL11B	0.00120335	0.0102814	0.36701	0.0433385	20.3333	21.6667	5.5	22.3333	0.06	0	0	0.51	0.28	0.43	0	0.03	0	0.13	0.16	0.36	0.03	0	0.03	0.12	0.05	0.16	0	0	0.03	0.03	0.22	0.42
OASL1	5.23187e-40	1.48707e-85	9.96235e-141	1.12082e-10	20.2654	21.9184	6.60231	10.402	15.23	14.45	15.49	205.22	431.6	278.57	33.33	24.57	30.79	683.51	787.41	473.02	17.8	17.67	17.26	110.06	137.04	101.04	19.32	16.34	21.9	95.06	222.02	281.66
SERPINA10	6.72352e-19	6.20257e-26	0.0281738	1.00495e-19	19.2698	18.4568	2.94737	19.7463	0.33	0.18	0.12	5.01	2.28	4.85	0.14	0.24	0.43	5.91	3.92	5.12	0.32	0.52	0.11	1.18	0.56	1.06	0.32	0.15	0.2	3.13	5.84	4.26
PSMB8	1.13986e-38	4.55095e-128	1.46078e-127	1.78571e-08	18.8413	26.93	10.9206	10.318	13.12	7.63	7.17	171.86	147.81	206.38	6.8	7.66	10.98	234.96	237.17	212.97	6.69	8.93	8.69	106.97	76.33	82.18	12.4	11.43	15.89	56.1	165.59	188.14
9930111J21RIK2	8.29704e-106	2.58302e-52	2.91895e-83	2.55058e-28	18.3684	17.6306	26.4539	12.5179	0.69	0.6	1.18	14.08	15.37	15.92	0.65	1.07	1.42	18.79	20.91	15.66	0.35	0.62	0.44	14.2	12.86	10.24	0.95	0.93	1.19	7.27	13.86	17.3
H2-DMB1	6.8387e-37	5.62942e-48	0.00492162	0.000621346	17.7716	34.5742	2.73705	11.5837	0.46	1.05	0.46	13	7.69	14.32	0.41	0.34	0.8	17.55	12.93	23.11	0.75	0.55	1.21	1.22	2.04	3.61	0.75	0.42	0.92	1.73	9.26	13.22
USP18	8.07361e-46	2.15894e-81	5.1717e-87	3.24484e-09	17.6013	25.8812	8.41645	8.95932	5.6	4.95	4.4	62.64	118.25	82.25	7.14	7.08	8.26	176.99	260.99	143.83	5.32	5.63	4.49	36.36	55.37	38.22	7.68	5.48	6.75	27.92	67.19	83.27
IFI27L2A	0.000276449	0.000184315	0.500758	0.0378247	16.32	7.33636	2.54651	74.6667	0	0.14	0.36	1.22	4.76	2.18	0.28	0.41	0.41	2.22	2.1	3.75	0.28	0.29	0.29	0.28	0.68	1.23	0	0	0.03	0.14	1.14	0.96
TAP1	0	1.44551e-123	1.02265e-30	4.86184e-41	15.3729	18.1133	9.06135	9.77567	10.17	10.12	8.35	143.26	136.54	160.48	9.53	11.15	12.69	201.45	226.22	176.77	8.76	11.04	9.54	118.93	76.47	70.46	12.1	10.48	13.75	73.98	134.53	146.64
TMEM74B	0.000625526	7.53653e-17	0.0468455	3.5201e-16	15.2353	122	4.19355	34.84	0.09	0.04	0.04	1.14	0.32	1.13	0.07	0.03	0.02	7.89	4.44	2.31	0.04	0.1	0.17	0.66	0.32	0.32	0.04	0.09	0.12	1.77	2.86	4.08
RNF225	4.30434e-22	2.01053e-11	4.34568e-27	0.00024045	15.0909	7.68148	9.14286	3.80282	0.28	0.19	0.19	2.51	5.48	1.97	0.54	0.59	0.22	3.33	5.04	2	0.4	0.4	0.25	3.65	3.63	2.32	0.18	0.21	0.32	0.77	1.32	0.61
VNN3	0.0131131	0.831676	0.3958	0.1177	15	1.4375	3.61538	10.3333	0	0.03	0.03	0.09	0.56	0.25	0	0.16	0	0.07	0.06	0.1	0.06	0.07	0	0.13	0.28	0.06	0	0	0.03	0.06	0.19	0.06
IFI208	0.000113595	5.95687e-27	0.892045	0.000894329	14.625	57.6667	1.35	9	0	0	0.08	0.47	0.32	0.38	0.04	0.06	0.11	3.23	5.57	3.31	0.06	0.06	0.08	0.11	0.13	0.03	0.04	0.04	0.1	0.26	0.63	0.73
PLA2G16	1.7138e-122	1.99481e-135	3.80186e-40	1.03092e-05	14.4346	40.2726	5.79556	17.3027	4.33	3.87	3.19	54.07	46.25	64.09	3.02	4.4	3.55	149.64	167.79	124.36	2.59	3.13	4.65	21.34	17.9	20.86	3.69	2.53	4.22	13.04	64.64	102.96
H2-AA	2.4202e-32	2.53752e-65	0.0452789	0.0021884	14.4036	28.2438	2.25571	9.46286	4.65	6.62	3.35	67.65	56.77	86.16	3.4	4.66	2.07	79.86	76.71	129.54	4.24	5.01	6.51	5.77	11.74	18.04	3.11	3.76	7.13	8.81	50.59	73.08
2210407C18RIK	2.26957e-20	1.78768e-163	1.1611e-13	6.31988e-08	14.1175	32.9649	3.5299	11.4562	3.59	1.52	2.55	37.72	25.39	45.03	2.97	2.36	3.49	103.13	86.44	101.18	2.37	3.57	3.76	13.6	9.21	11.43	3.55	3.38	3.57	14.67	48.4	57.22
C4B	6.60266e-10	1.61892e-20	0.018975	0.000137527	14.1	46	3.41176	8.6875	0.05	0.03	0.02	0.51	0.42	0.48	0.01	0.03	0.04	1.37	1.28	1.03	0.08	0.04	0.05	0.15	0.21	0.22	0.02	0.08	0.06	0.16	0.47	0.76
PSMB9	2.07198e-147	2.58068e-93	1.15188e-74	6.80558e-24	13.7142	13.7943	7.94548	7.66489	13.37	10.91	8.58	155.33	122.45	172.87	9.81	9.33	13.29	128.4	160.88	158.07	10.14	11.2	10.76	110.6	71.37	73.08	14.66	13.8	16.51	62.99	127.85	153.85
REG3G	5.74287e-63	1.70497e-18	1.40049e-14	2.97879e-102	12.9486	80.4379	2.9127	55.6262	3.02	3.02	4.28	58.72	40.39	34.52	19.25	9.08	5.1	1446.63	779.01	463.4	4.76	4.84	4.49	12.31	14.11	14.62	3.85	4.13	3.79	321.05	197.4	136.27
OLFR658	0.000228332	0.00410161	0.00479665	0.194557	12.875	10.6667	7.5	3.35714	0	0.04	0.04	0.29	0.44	0.3	0.02	0.02	0.02	0.19	0.33	0.12	0.02	0.06	0.04	0.23	0.44	0.23	0.02	0.04	0.08	0.1	0.14	0.23
SLFN2	4.71498e-34	2.61209e-24	5.7311e-40	8.50551e-10	12.2388	64.8239	6.1012	8.07681	3.94	3.52	2.17	31.93	48.33	37.6	1.79	1	3.57	173.98	144.95	93.35	2.73	4.82	4.9	20.57	32.85	22.54	3.58	4.12	6.36	21.42	45.74	46.4
GBP5	1.94165e-09	2.97635e-25	0.0143856	1.50307e-13	12	789.182	3.76471	192.4	0.06	0.13	0.04	1.27	0.61	0.88	0.07	0.02	0.02	30.59	43.22	13	0.09	0.1	0.15	0.73	0.26	0.29	0.02	0	0.08	3.14	8.54	7.56
H2-DMA	8.45083e-50	5.8277e-63	4.0986e-06	3.77558e-09	11.8889	19.4629	2.92048	8.16129	1.52	1.56	0.88	17.21	10.83	19.04	0.73	1	1.1	15.58	17.17	22.33	1.32	1.26	1.57	2.7	3.91	5.51	1.43	1.24	1.05	3.35	12.17	14.84
IFI47	5.25117e-245	5.00226e-63	1.21877e-23	5.10064e-42	11.8347	9.44416	9.09272	7.78287	16.37	14.9	12.52	180.63	149.48	188.13	17	23.62	21.61	203.86	220.4	163.45	12.18	12	12.38	156.59	94.77	81.07	22.91	18.88	23.47	115.82	186.16	205.93
H2-T24	1.43423e-77	3.53706e-50	6.13203e-38	1.90464e-12	11.7	12.6814	6.72177	6.30872	1.55	1.36	1.09	13.77	17.78	15.25	1.42	1.63	1.94	20.55	25.73	17	1.77	1.55	1.64	8.96	14.97	9.41	1.51	1.53	1.43	4.62	9.81	13.77
ART2B	1.15418e-08	2.81208e-11	0.00283611	0.0198681	11.6842	9.40541	4.90698	4.37143	0.21	0.21	0.15	1.96	1.95	2.75	0.13	0.41	0.2	2.19	2.02	2.75	0.01	0.28	0.14	0.89	0.47	0.75	0.21	0.07	0.42	0.14	1.69	1.23
PSME2B	0.00862654	6.13145e-11	0.204167	1.7285e-05	11.4667	437.667	7	134.333	0	0.15	0	0.94	0.44	0.34	0	0	0.03	3.43	7.23	2.47	0.15	0	0	0.48	0	0.57	0	0	0.03	0.41	1.4	2.22
IFI205	1.35386e-11	1.35746e-16	0.0117185	8.69518e-08	11.1731	515.703	9.8	137	0.18	0.2	0.14	1.81	2.16	1.84	0	0.18	0.19	85.52	82.92	22.37	0.04	0.11	0	0.88	0.3	0.29	0.05	0	0.14	2.12	10.56	13.35
DHX58	7.17022e-155	1.60524e-37	1.95783e-82	1.84846e-07	10.5912	7.24813	6.15186	5.11077	8.88	8.7	7.74	71.18	105.24	91.75	8.12	8.7	12.64	60.13	85.29	68.11	7.4	10.59	7.23	47.84	61.05	46.26	8.31	7.01	10.59	25.62	48.34	58.46
CES2C	0.00126155	0.772561	0.0409166	0.975346	10.5806	1.20565	2.25568	0.889952	0.09	0.03	0.5	2.29	2.36	1.91	0.75	1.1	0.63	0.06	1.12	1.81	0.74	0.9	0.12	1.3	1.61	1.06	0.83	0.5	0.76	0.93	0.15	0.78
ASAP3	3.67561e-15	8.03744e-11	1.74696e-05	1.25843e-10	10.5714	28.05	3.66667	6.11864	0.13	0.09	0.06	0.57	1.27	1.12	0.06	0.15	0.19	2.16	6.69	2.37	0.12	0.11	0.16	0.4	0.52	0.51	0.18	0.19	0.22	0.74	1.25	1.62
SOCS1	5.3433e-34	1.07936e-104	3.0808e-17	1.76619e-59	10.5067	46.0719	6.62018	23.451	1.98	1.36	1.14	18.04	9.55	19.48	1.57	1.24	1.5	73.48	73.61	51.48	1.05	1.19	1.13	10.99	5.74	5.58	1.41	1.43	1.55	23.31	38.74	40.9
LY6D	3.61148e-05	3.28523e-21	0.909311	1.99041e-07	10.1111	150.993	1.30952	18.8889	0.45	0.18	0.09	2.43	3.81	1.04	0.88	0.44	0.17	113.9	74.52	36.56	0.53	0	0.73	0.18	1.12	0.35	0.18	0.27	0.36	1.78	5.34	8.18
GSDMC2	1.54525e-07	0.0111331	0.200672	0.044758	10.0233	4.91002	2.74146	4.06964	1.74	0.34	0.92	9.1	9.97	11	0.79	1.3	2.8	3.12	5.44	15.45	0.62	1.24	2.24	1.08	5.27	4.89	2.62	1.38	1.6	1.9	8.18	12.71
SERPINA3F	0.00360614	1.46086e-10	0.168228	9.17817e-05	9.88889	144.667	6	23.875	0.03	0.03	0.03	0.36	0.28	0.25	0	0	0.03	1.55	1.38	1.41	0	0.06	0.03	0.26	0.03	0.25	0	0	0.08	0.48	0.6	0.83
GSDMC4	1.25389e-12	0.23218	0.267572	0.126719	9.7096	2.62134	2.60929	2.7722	1.77	0.57	1.62	12.1	12.63	13.72	1.25	2.48	4.8	1.78	4	16.58	0.83	1.89	3.09	1.55	6.78	6.83	3.17	2.39	3	2.15	8.93	12.65
OASL2	1.12498e-197	1.13999e-62	1.51399e-131	1.44227e-14	9.70749	6.6722	5.93199	4.05617	45.81	40.56	37.32	340.82	467.28	392.62	52.67	53.95	64.43	367.07	428.14	346.07	38.27	55.25	43.52	259.3	296.09	257.53	52.79	43.57	61.9	126.82	244.77	270.34
FABP6	1.02374e-11	0.941067	0.000889116	0.0237396	9.60864	0.963667	2.63926	3.23157	57.7	73.29	57.43	439.74	972.52	398.2	224.35	152.14	66.08	103.11	92.36	231.02	222.29	98.48	109.73	357.98	376.39	401.83	44.41	43.94	20.56	48.52	149.96	153.47
CMPK2	2.10219e-143	9.3712e-55	7.25535e-17	6.15498e-34	9.5539	21.9589	5.14903	8.26061	12.1	11.76	10.46	85.36	130.55	111.98	14.2	13.98	16.1	285.28	476.83	210.23	11.21	11.73	9	65.84	61.23	37.39	13.52	11.74	13.15	63.55	117.32	136.42
CEACAM5	0.0390586	0.896975	0.754249	0.867309	9.5	0.75	2.75	1.5	0	0.02	0.02	0.05	0.26	0.07	0.09	0.04	0.03	0.1	0.02	0	0.02	0.02	0	0	0.05	0.06	0.02	0.05	0.05	0.06	0.09	0.03
OAS1G	6.10153e-30	2.97639e-54	6.4797e-72	2.90495e-11	9.43521	6.8998	4.39329	3.85633	9.45	7.18	6.83	55.59	96.18	69.58	11.13	11	12.3	71.43	95.43	70.7	8.54	9.7	9.78	35.84	48.46	38.8	10.87	7.74	9.37	20.49	40.71	46.7
ZG16	0.000494296	4.87499e-05	0.909422	0.0959825	9.42105	5.17716	1.10989	2.41989	0.17	0.3	0.1	1.01	3.6	0.76	1.45	2.89	2.49	24.5	4.76	6.1	2.31	0.53	0.8	0.94	2.34	0.76	0.53	0.79	0.49	0.95	1.39	2.04
AGPAT4	1.4494e-31	6.1231e-58	0.00448569	3.27643e-07	9.34591	14.6436	2.30928	4.72512	0.43	0.55	0.61	4.99	5.08	4.79	0.66	0.6	0.62	9.48	9	9.05	0.64	0.53	0.77	1.14	1.24	2.1	0.71	0.73	0.67	1.69	4.1	4.18
THEM7	0.000209313	0.932597	0.0266014	0.530731	9.20833	0.842105	10.3636	1.92857	0.08	0.08	0.08	0.78	0.94	0.49	0.11	0.16	0.11	0.08	0.16	0.08	0.11	0	0	0.34	0.3	0.5	0.12	0.08	0.08	0.08	0.23	0.23
GBP7	6.1844e-48	2.37241e-82	1.04893e-07	2.6235e-62	9.1543	17.3057	7.99105	11.4118	7.85	7.57	6.55	78.73	47.36	75.03	5.34	5.46	6.34	108.08	115.85	72.69	6.31	6.73	5.96	89.12	32.76	29.95	8.13	7.1	7.62	58	103.16	99.6
DPEP1	3.14589e-08	0.869891	7.47863e-05	0.0154758	8.99346	0.840319	2.35007	2.21114	0.95	1.89	1.75	10.02	22.6	8.66	4.01	3.59	2.42	2.03	1.69	4.7	3.09	1.93	2.15	3.11	5.01	8.73	1.51	1.39	1.41	1.43	3.65	4.45
OLFR56	7.13956e-18	5.06936e-26	1.70081e-17	5.78663e-16	8.77143	22.4463	11.3023	10.8308	0.3	0.36	0.39	3.42	2.24	3.55	0.21	0.59	0.41	12.49	9.26	5.41	0.24	0.25	0.37	4.62	2.76	2.34	0.4	0.45	0.45	2.59	5.36	6.13
CALHM6	0.0044766	4.79209e-08	0.631677	6.64645e-05	8.6087	15.4419	2.27273	23.8824	0.06	0.11	0.06	0.59	0.43	0.96	0.11	0.05	0.27	2.03	3.08	1.53	0	0.22	0.11	0.43	0.16	0.16	0.06	0	0.11	0.88	1.72	1.46
DUOX2	3.02636e-60	8.21023e-154	0.163918	2.97884e-25	8.42241	29.7105	1.45902	10.0976	0.42	0.32	0.42	3.11	3.23	3.43	0.51	0.44	0.57	16.87	14.22	14.07	0.31	0.53	0.38	0.43	0.52	0.83	0.31	0.27	0.24	1.73	3.49	3.06
SP140	0.000105475	4.31872e-15	0.331225	0.00363637	8.27273	35.6316	2.40741	4.84444	0.05	0.13	0.04	0.7	0.7	0.42	0.07	0.03	0.09	1.74	2.87	2.16	0.06	0.13	0.08	0.17	0.18	0.3	0.17	0.2	0.08	0.39	0.85	0.94
XAF1	8.34058e-120	8.86279e-41	1.26359e-78	5.75509e-15	8.21417	6.04326	5.5499	4.3387	8.95	7.68	7.93	56.68	75.94	69.12	11.16	10.99	13.22	59.24	86.27	68.24	7.59	9.17	7.79	43.73	51.36	41.16	8.65	9.22	10.68	25.19	46.56	52.12
PIGR	4.66808e-160	8.42336e-06	0.000178521	8.88618e-11	8.18209	2.17873	3.13411	2.66678	16.12	11.62	16.47	118.14	112.22	131.37	19.26	24.46	26.05	35.53	41.64	74.84	11.49	18.93	15.66	29.17	43.87	71.38	20.93	19.72	16.79	34.21	61.79	57.18
GSDMC3	5.2668e-28	0.0649557	0.334052	0.0794331	8.13158	3.63158	2.27835	3.33143	0.96	0.42	0.9	5.19	5.49	7.86	0.57	0.94	1.72	1.03	2.32	8.38	0.38	0.92	1.61	0.56	3.04	3.03	1.63	0.84	1.03	1.04	4.94	5.68
PLSCR2	0.000261304	1.82392e-11	0.628115	0.00568266	8.08696	11.9333	1.60465	3.75	0.12	0.05	0.06	0.49	0.77	0.6	0.19	0.14	0.27	1.77	3.64	1.75	0	0.18	0.25	0.3	0.18	0.21	0.09	0.26	0.13	0.55	0.59	0.66
RHBG	3.3889e-17	4.92398e-16	0.000240681	1.4883e-05	7.90426	4.06176	2.54694	5.43564	0.7	0.61	0.57	3.14	7.61	4.11	1.28	1.15	0.97	4.24	4.13	5.44	0.69	0.84	0.92	1.83	1.9	2.51	0.4	0.31	0.3	0.94	2.37	2.18
DMBT1	5.17533e-17	4.88823e-15	0.0730272	6.36474e-09	7.87452	4.65963	2.42938	3.20893	4.35	2.77	5.87	27.57	41.09	33.63	4.98	6.96	7.95	30.84	18.23	43.61	5.04	5.1	5.79	4.51	16.09	18.1	5.58	4.34	4.63	8.88	16.89	20.92
CXCL10	2.04633e-06	7.23102e-39	0.0832042	1.18466e-21	7.83099	103.27	3.81481	24.2727	0.27	0.22	0.22	2.52	1.05	1.99	0.37	0.21	0.42	55.11	15.73	32.43	0.32	0.11	0.11	1.17	0.52	0.37	0.33	0.33	0.22	8	8.73	4.63
SLC10A2	7.27434e-18	4.38987e-31	0.924888	5.85642e-06	7.75904	19.4452	0.801527	6.61429	0.22	0.28	0.33	1.95	3.11	1.38	0.84	0.32	0.3	12.6	6.51	9.28	0.49	0.45	0.37	0.41	0.26	0.38	0.34	0.24	0.12	0.58	2.58	1.47
IFITM3	5.74594e-22	2.72838e-64	0.957257	0.000272464	7.711	51.1991	0.935484	3.60245	2.32	2.9	2.6	13.41	29.39	17.5	1.51	1.98	1.03	50.14	85.17	96.11	2.66	3.04	3.91	2.56	3.34	3.09	1.95	3.57	3.46	4.78	13.98	13.59
MLKL	6.20567e-101	1.23068e-45	7.20321e-28	1.01383e-15	7.67353	11.6082	3.75298	5.60813	3.93	3.29	3.47	23.35	29.91	28.77	2.78	3.01	4.19	38.51	47.46	29.88	3.32	4.54	3.88	16.94	15.43	11.69	3.59	3.79	4.18	12.31	23.39	29.13
BST2	1.40173e-27	3.8759e-48	3.67128e-82	7.18138e-09	7.66546	7.05475	3.90627	3.30345	37.29	30.55	29.13	174.61	316.38	252.33	40.96	36.35	43.79	227.52	348.55	278.26	32.08	39.66	36.12	131.19	156.13	134.01	33.35	33.89	41.61	65.19	147.92	146.47
TLDC2	1.34914e-05	0.897945	0.0227005	0.775042	7.58182	0.533113	2.56034	1.12308	0.12	0.11	0.32	1.46	1.71	1	1.33	0.75	0.94	0.52	0.31	0.78	0.38	0.29	0.49	0.68	1.07	1.22	0.6	0.23	0.47	0.29	0.59	0.58
ACSM5	0.0785346	0.304475	0.81506	0.0275282	7.5	3.09091	1.71429	24	0	0.02	0.04	0.27	0.07	0.11	0.02	0.09	0	0.13	0.07	0.14	0.05	0.05	0.04	0	0.15	0.09	0	0.02	0	0.13	0.09	0.26
PRSS30	1.66556e-44	8.89101e-11	8.13255e-14	7.09637e-05	7.43966	2.9481	2.72181	2.74759	3.88	3.96	3.76	20.68	39.86	25.76	4.93	5.15	4.37	13.99	9.6	19.01	5.69	4.83	4.29	10.02	12.83	17.46	3.8	4.13	3.48	5.14	13.59	12.62
L1CAM	5.07949e-17	8.51918e-13	0.480356	0.00149155	7.25455	5.55405	1.37778	2.90625	0.23	0.16	0.16	0.94	1.72	1.33	0.29	0.3	0.15	1.36	0.97	1.78	0.26	0.31	0.33	0.25	0.31	0.68	0.28	0.22	0.14	0.4	0.65	0.81
MAJIN	0.289599	0.000164118	0.324964	0.188291	7.25	20.1818	7.75	5.27273	0.04	0	0	0.18	0	0.11	0	0.04	0.07	1.03	0.94	0.25	0	0.04	0	0.14	0.03	0.14	0	0.07	0.04	0.07	0.29	0.22
CTRL	0.0359082	0.0337027	0.770183	0.994855	7.2381	4.85294	3.07692	0.891566	0.14	0	0.07	0.53	0.46	0.53	0.2	0.07	0.07	0.43	0.54	0.68	0.13	0	0	0.2	0	0.2	0.48	0.21	0.14	0	0.41	0.33
APOL7A	5.83677e-90	6.65563e-46	4.73179e-26	0.000164222	7.18501	7.43033	3.80505	4.27579	4.17	2.65	3.99	23.01	27.23	27.43	5.93	6.49	6.31	55.3	48.68	35.19	4.35	2.9	5.83	15.41	19.14	15.22	6.29	5.18	7.53	13.24	30.07	37.93
DUOXA2	3.2137e-11	9.13244e-80	0.358884	2.32293e-17	6.9798	68.609	1.66957	12.2718	0.48	0.29	0.22	2.57	2.24	2.1	0.5	0.4	0.43	35.14	32.85	23.26	0.33	0.3	0.52	0.61	0.74	0.57	0.22	0.48	0.33	3.02	4.74	4.88
FANCA	2.35217e-24	9.77037e-43	0.000399651	6.27304e-07	6.93043	7.9542	2.25397	4.41593	0.31	0.21	0.63	2.49	2.66	2.82	0.49	0.46	0.36	3.34	3.66	3.42	0.31	0.38	0.57	1.06	0.99	0.79	0.44	0.33	0.36	0.81	2.18	2
PHF11C	0.000501831	0.0102207	0.892045	0.973582	6.84848	3.48739	1.125	1.00535	0.2	0.13	0	0.48	0.92	0.86	0.75	0.28	0.16	1.52	2.1	0.53	0.35	0.62	0.31	0.7	0.31	0.43	0.91	0.26	0.7	0.52	1.18	0.18
SLFN4	5.60828e-14	2.54863e-92	2.54825e-08	4.42073e-08	6.80936	46.3179	2.24	7.9246	1.69	2.42	1.66	8.74	18.43	12.12	2.41	1.58	2.05	124.87	91.9	62.99	1.85	2.18	1.22	4.58	4.13	3.05	2.05	1.85	1.67	7.11	23.27	13.76
DDX60	1.00636e-128	1.34991e-12	1.96844e-108	0.000122461	6.76641	4.10294	6.64059	3.29052	10.77	9.73	9.51	57.48	80.51	65.07	9.2	9.03	12.37	25.36	56.41	43.78	7.47	11.36	9.8	58.03	73.69	58.4	12.12	8.68	13.69	22.07	40.68	50.74
IFI203	2.23455e-09	5.2969e-47	0.602878	4.677e-13	6.75758	88.56	1.30435	15.6667	0.07	0.16	0.1	0.58	0.99	0.66	0.03	0.09	0.13	7.18	9.84	5.12	0.14	0.17	0.15	0.26	0.14	0.2	0.13	0.11	0.12	0.71	2.74	2.19
APBA2	1.32066e-09	0.000163295	4.46201e-05	0.0352233	6.74359	5.16667	4	2.5283	0.1	0.16	0.13	0.73	1.03	0.87	0.13	0.05	0.06	0.44	0.43	0.37	0.12	0.21	0.21	0.48	0.89	0.79	0.12	0.25	0.16	0.26	0.52	0.56
MNDAL	1.31428e-09	1.962e-56	0.565866	1.32085e-11	6.66176	96.9545	1.52632	16.4921	0.24	0.32	0.12	1.36	1.55	1.62	0.15	0.24	0.27	22.6	27.77	13.62	0.28	0.22	0.26	0.58	0.29	0.29	0.26	0.16	0.21	1.29	4.79	4.31
TRIM30B	0.000325487	0.000395328	0.0157019	0.280069	6.63636	6.68182	3.02	2.625	0.02	0.1	0.1	0.3	0.7	0.46	0	0.14	0.08	0.59	0.43	0.45	0.12	0.21	0.17	0.33	0.62	0.56	0.1	0.06	0.08	0.12	0.22	0.29
NOS2	2.36988e-09	1.03651e-15	0.415449	3.07195e-13	6.60465	39.4444	1.44828	7.93443	0.13	0.15	0.15	0.51	1.39	0.94	0.48	0.28	0.23	21.15	12.59	5.31	0.12	0.3	0.45	0.25	0.45	0.56	0.15	0.25	0.21	1.07	2.21	1.56
AK7	0.000164475	0.337845	0.584405	0.19403	6.59259	1.57447	1.75	1.94	0.15	0.02	0.1	0.65	0.26	0.87	0.13	0.13	0.21	0.19	0.23	0.32	0.04	0.1	0.22	0.09	0.28	0.26	0.14	0.21	0.15	0.28	0.35	0.34
OAS1A	8.11257e-39	9.00567e-54	1.17461e-72	8.54545e-12	6.58404	5.35219	3.67235	3.25211	41.75	35.87	35.66	193.58	305.88	246.38	52.11	49.6	51.87	248.11	322.57	251.31	40.92	45.87	39.93	136.84	184.52	144	44.22	37.23	46.55	87.1	156.02	173.15
ISG20	4.48036e-15	1.227e-30	0.000247248	5.24424e-08	6.48286	26.1233	3.06826	5.68378	1.18	1.49	0.83	4.92	10.42	7.35	0.95	1.24	2.27	27.22	60.13	29.16	0.55	1.09	1.29	3.52	3.04	2.43	0.97	1.22	1.51	3.48	10.04	7.51
PHF11B	6.27821e-06	2.16287e-26	0.663409	1.60198e-05	6.43056	42.4259	1.43617	7.52222	0.34	0.1	0.28	1.15	1.88	1.6	0.4	0.4	0.28	9.21	26.49	10.12	0.27	0.33	0.34	0.74	0.2	0.41	0.29	0.24	0.37	0.91	2.87	2.99
PARP12	2.45126e-115	4.609e-46	6.21763e-87	3.07626e-14	6.41171	6.1085	3.96829	3.29422	17.9	18.19	14.31	90.69	124.56	107.9	20.42	21.52	22.21	140.64	148.77	102.45	19.16	19.38	16.97	77.93	79.21	63.14	20.71	19.61	23.17	45.73	80.69	82.73
TREX1	1.19962e-52	4.6455e-65	5.7268e-31	1.39316e-14	6.39147	10.8385	2.83033	4.25382	10.95	11.23	10.16	50.74	91.73	64.23	11.65	12.5	12.32	141.69	152.2	101.39	11.04	10.67	9.41	27.84	32.5	27.74	9.74	10.12	10.87	26.32	50.4	54
PSMB10	2.78127e-104	1.23159e-79	2.51972e-37	5.18247e-15	6.31882	6.23924	3.34921	4.24286	25.76	21.54	20.7	148.56	115.57	165.55	22.61	25.14	28.24	153.49	166.3	154.33	20.8	24.69	28.19	101.44	71.65	73.68	30.45	26.3	30.75	72.15	141.5	157.6
CASP3	4.43123e-125	1.15245e-87	1.77858e-59	3.06277e-06	6.31369	24.8975	3.21453	8.84338	13.47	12	14.41	71.89	83.99	95.91	12.69	13.33	15.15	354.36	428.74	241.93	11.92	11.89	14.04	45.33	37.08	39.26	13.35	12.9	15.38	45.05	128.82	194.28
REG3A	0.00262272	0.00129386	0.243795	0.208372	6.21154	2.79752	2.8617	2.51613	0.15	0.22	0.15	0.77	1.41	1.05	0.93	0.78	0.71	2.29	2.68	1.8	0.5	0.07	0.37	0.29	0.7	1.7	0.44	0.73	0.07	0.94	1.39	0.79
STAT1	0	1.73206e-30	8.89711e-18	1.61841e-36	6.17091	3.80102	4.20421	4.22804	27.59	27.61	26.07	161.71	162.38	177.42	32.26	30.53	33	96.25	143.58	124.27	29.38	32.1	24.56	154.24	108.4	99.09	28.22	25.45	27.37	87.56	130.08	125
SAA1	2.25927e-05	6.16067e-21	0.319026	1.85514e-18	6.13281	38.6524	2.41129	31.2427	0.52	0.23	0.53	2.36	2.74	2.75	0.71	0.55	0.61	39.78	23.46	9.04	0.61	0.21	0.42	0.43	1.33	1.23	0.09	0.53	0.41	8.99	14.65	8.54
SLCO4C1	3.49534e-07	2.44833e-12	1.5635e-07	0.00105749	6.09677	25.1333	10.2353	9.14286	0.15	0.05	0.11	0.45	0.88	0.56	0.05	0.08	0.02	1.33	1.92	0.52	0.08	0.02	0.07	0.53	0.71	0.5	0.04	0.05	0.05	0.08	0.5	0.7
SPRR2A3	1.21678e-08	1.55267e-10	9.59041e-16	2.70572e-07	6.05214	13.1241	2.28116	5.95204	17.25	20.3	16.73	65.06	171.88	91.57	51.79	32.91	29.35	834.99	423.46	238.35	34.16	19.82	26.97	63.62	57.99	63.05	13.91	24.16	23.65	67.95	147.04	152.37
PPA1	1.51856e-80	7.72114e-79	2.25429e-21	7.0077e-07	6.00061	6.89462	2.43048	5.06678	12.24	7.84	12.58	65.11	62.23	68.64	16.79	15.77	19.16	129.69	118.64	108.26	11.14	14.07	15.28	37.25	32.09	29.07	13.37	8.58	11.89	32.32	61.75	77.39
SMTNL1	0.0274752	0.00307668	0.240126	0.188793	6	7	7.28571	3.33333	0.1	0.03	0.03	0.51	0.19	0.26	0.06	0.07	0.03	0.26	0.4	0.46	0.04	0	0.03	0.13	0.19	0.19	0.07	0.07	0.07	0.1	0.27	0.33
CLEC2D	4.14408e-85	5.89715e-11	5.80647e-21	2.63805e-13	5.96227	2.51342	2.80923	4.17977	9.26	9.75	10.41	48.24	60.75	66.42	14.69	23.81	18.14	40.08	48.03	54.25	14.11	10.35	9.35	36.19	31.97	26.82	12.22	10.1	11.39	26.87	56.86	57.17
TNFSF13B	5.06175e-08	4.59983e-13	0.427559	2.61372e-07	5.93902	6.81308	1.66667	4.75781	0.34	0.23	0.25	2.01	1.34	1.52	0.4	0.37	0.3	2.07	2.67	2.55	0.24	0.38	0.28	0.79	0.33	0.38	0.49	0.48	0.31	1.46	2.15	2.48
CNP	1.37027e-31	7.09621e-50	0.00136636	1.42796e-07	5.9288	8.27097	1.80407	3.26079	1.02	0.87	1.2	6.44	5.28	6.6	1.46	1.54	1.65	13.23	14.44	10.79	1.02	1.54	1.37	2.51	1.91	2.67	2.22	1.54	1.57	3.56	6.27	7.55
APOBEC3	1.15763e-36	1.93256e-64	0.0169182	1.57872e-05	5.92628	10.3986	1.67733	3.21402	1.12	0.98	1.02	6.71	5.34	6.44	1.45	1.31	1.48	16.08	15.09	12.92	1.02	1.38	1.04	1.83	1.42	2.52	2.12	1.77	1.39	3.24	6.41	7.32
PKP1	2.89027e-13	0.0426345	0.587251	0.160301	5.81481	1.57764	1.42424	1.47619	0.22	0.13	0.19	1.03	1.21	0.9	0.55	0.61	0.45	0.7	0.62	1.22	0.2	0.19	0.27	0.11	0.27	0.56	0.46	0.38	0.42	0.48	0.65	0.73
UBE2L6	3.99405e-154	3.01639e-43	8.92972e-102	0.00046628	5.77383	4.92471	3.79068	3.20663	23.78	22.39	23.6	119.57	148.1	135.17	28.66	27.06	30.35	137.22	164.64	122.01	23.98	24.86	25.4	101.04	92.11	88.27	26.75	24.76	35.02	51.91	102.3	123.26
CDO1	5.7485e-14	0.138404	0.819082	0.00416959	5.75225	1.54076	1.18534	2.08579	0.69	0.46	1.07	4.72	3.24	4.81	1.13	1.24	1.31	1.33	1.38	2.96	0.3	0.82	1.2	0.45	0.89	1.41	1.7	1.15	0.88	2.24	2.86	2.68
RMI2	8.32913e-13	2.69705e-08	0.80223	0.000172223	5.72464	3.84314	1.14634	3.84211	0.24	0.21	0.24	1.4	1	1.55	0.22	0.32	0.48	1.19	1.49	1.24	0.29	0.24	0.29	0.3	0.25	0.39	0.29	0.2	0.27	0.54	0.97	1.41
REG3B	4.11789e-16	4.82888e-20	1.71376e-07	1.32366e-99	5.70966	47.5542	1.88725	46.5198	19.08	23.77	26.07	182.05	106.51	104.95	59.79	36.95	20.12	2916.45	1588.92	1051.81	34.69	21.93	18.86	50.54	42.85	49.06	17.61	15.65	11.78	977.29	726.22	391.74
NMI	3.97701e-170	1.91355e-49	7.43261e-60	1.80218e-12	5.70361	5.79236	3.23407	3.77998	19.73	17.12	17.2	96.43	105.06	106.79	22.38	22.27	23.45	132.72	152.16	109.58	20.14	23.38	20.52	75.4	69.64	62.07	20.65	19.39	23	47.13	85.39	105.77
HAP1	1.89836e-17	3.29848e-43	0.0147401	1.20981e-10	5.63462	33.419	2.56701	5.52414	0.35	0.28	0.41	2.17	1.55	2.14	0.29	0.39	0.37	13.63	14.95	6.51	0.35	0.43	0.19	1.28	0.73	0.48	0.53	0.48	0.44	1.56	3.81	2.64
GM10406	0.290222	5.30549e-07	0.941979	0.60855	5.57143	51.1429	0.769231	1.625	0.04	0	0.03	0.16	0.03	0.2	0	0	0.07	1.04	1.6	0.94	0.11	0.28	0	0.05	0.22	0.03	0.1	0.04	0.42	0.08	0.48	0.35
AUNIP	9.34652e-08	6.98932e-11	0.898173	0.0601659	5.5124	4.80992	0.735178	2.33852	0.42	0.23	0.56	2.26	1.89	2.52	0.59	0.87	0.96	4.69	3.07	3.88	0.73	1.09	0.71	0.55	0.54	0.77	1.08	0.65	0.84	0.83	2.39	2.79
TRIM40	2.1033e-43	1.3068e-35	1.90853e-13	7.11082e-16	5.49912	16.0541	2.76374	5.92018	1.83	1.56	2.32	10.51	10.5	10.39	2.79	2.94	2.95	70.63	43.1	25.62	2.09	2.2	2.44	6.91	6.68	5.01	2.53	2.09	2.02	7.31	14.62	17.38
GCNT1	3.26278e-16	1.55473e-41	2.43408e-06	0.000194215	5.47009	23.5811	2.864	4.50962	0.43	0.48	0.26	1.71	2.97	1.72	0.26	0.2	0.28	8.12	5.31	4.02	0.53	0.33	0.39	1.53	1.2	0.85	0.37	0.32	0.35	0.46	2.43	1.8
CEP57L1	5.78661e-48	5.02075e-12	1.43085e-28	1.44578e-09	5.3777	4.43797	4.29661	3.3513	2.2	2.13	1.68	10.08	10.29	11.95	1.52	2.17	1.63	5.41	11.03	7.17	1.56	1.69	1.47	6.74	7.37	6.17	2.17	1.89	1.69	4.25	6.88	8.14
H2-T23	1.14438e-150	9.92021e-147	3.6749e-77	0.000534773	5.34403	6.92802	3.03584	3.1799	88.42	74.93	72.01	376.84	444.38	436.55	86.26	80.69	88.13	590.09	605.88	571.23	79.88	73.78	90.76	225.91	261.95	254.16	88.56	86.49	99.94	152.48	338.46	383.5
FZD9	0.185113	0.0331013	0.814304	0.606082	5.33333	3.38235	2.33333	1.82143	0.03	0	0.03	0.13	0.11	0.08	0.08	0.13	0.13	0.6	0.36	0.19	0.03	0.03	0	0.03	0.03	0.08	0.06	0.06	0.16	0.16	0.08	0.27
RNF223	0.239049	0.000241038	0.988329	0.985696	5.33333	53	0.888889	1.14286	0.02	0.01	0	0.04	0.05	0.07	0	0	0.01	0.22	0.19	0.12	0.02	0.04	0.03	0.01	0.05	0.02	0.05	0.01	0.01	0	0.03	0.05
RAD51AP1	2.29605e-10	5.12895e-14	0.984116	0.00293508	5.3007	4.08904	0.947368	2.51673	0.37	0.39	0.67	2.89	1.68	3.01	0.99	0.88	1.05	4.82	3.76	3.36	0.88	0.81	0.97	0.66	0.8	1.06	1.24	0.87	0.58	1.61	2.34	2.82
GP1BB	5.63551e-34	2.34035e-30	0.285949	1.11674e-05	5.24291	4.79194	1.21593	3.07238	1.47	1.42	2.05	7.26	9.27	9.37	2.95	2.36	2.38	14.59	10.03	12.23	1.91	2.08	2.54	2.37	2.32	3.25	2.3	1.34	1.61	3.23	5.79	7.11
KRT20	1.56069e-17	3.3537e-25	3.39405e-33	0.00593564	5.24125	6.89633	2.27133	3.89886	18.75	16.13	25.43	90.72	131.64	93.74	39.31	30.67	26.09	319.91	183.28	159.34	28.82	22.45	27.86	62.89	56.8	60.04	19.79	20.68	21.72	29.22	89.08	124.17
PIF1	3.67825e-09	1.33938e-10	0.669265	0.011018	5.23529	4.95294	1.2375	3.74576	0.2	0.09	0.22	0.94	0.86	0.87	0.37	0.33	0.15	1.46	1.2	1.55	0.18	0.31	0.31	0.31	0.32	0.36	0.31	0.13	0.15	0.27	1.17	0.77
LRR1	0.000288611	0.000629629	0.868684	0.195334	5.15714	3.11806	0.560976	2.3125	0.16	0.27	0.27	1.26	1.21	1.14	0.51	0.47	0.46	2.15	1.05	1.29	0.42	0.32	0.49	0.12	0.15	0.42	0.36	0.41	0.19	0.39	0.63	1.2
MTFR2	1.77344e-07	3.43789e-15	0.976936	0.021207	5.13235	8.33721	1	2.90909	0.28	0.25	0.15	1.31	0.99	1.19	0.2	0.27	0.39	2.86	1.78	2.53	0.17	0.41	0.35	0.22	0.32	0.39	0.3	0.43	0.15	0.5	0.88	1.18
GZMA	2.93791e-06	2.29248e-07	0.000798108	0.0653492	5.12579	5.73684	4.41954	2.57752	0.76	0.55	0.28	3.08	2.8	2.27	0.34	0.54	1.21	4.93	3.37	3.69	0.27	0.56	0.91	1.29	4.19	2.21	1.4	0.35	0.83	1.3	2.23	3.12
PLA2G4C	4.439e-15	2.18333e-10	0.169143	0.00146831	5.1068	4.74107	1.45161	3.90164	0.32	0.32	0.39	1.61	2.1	1.55	0.35	0.45	0.32	1.2	1.7	2.41	0.43	0.46	0.35	0.48	0.55	0.77	0.17	0.24	0.2	0.4	1.04	0.94
H2-Q4	4.11941e-145	8.28889e-60	1.87445e-40	4.72677e-14	5.10646	10.0813	2.71941	3.85922	28.09	28.73	25.28	124.36	150.57	144.31	26.31	28.07	29.46	298.05	335.92	211.25	27.55	30.45	26.68	89.71	73.33	67.24	31.47	29.69	29.83	68.03	136.32	146.8
APOL6	5.45802e-11	4.68472e-22	0.0531223	3.95706e-06	5.08264	100.284	1.98343	25.6341	0.4	0.5	0.31	2.27	1.61	2.27	0.3	0.49	0.3	61.84	32.56	14.91	0.7	0.54	0.57	1.94	0.95	0.7	1.14	0.2	0.3	5.04	17.43	19.57
PGR	5.47398e-09	0.747074	0.955376	0.0477099	5.03448	0.765625	0.861111	1.92683	0.1	0.12	0.07	0.43	0.41	0.62	0.2	0.24	0.2	0.09	0.18	0.22	0.08	0.14	0.14	0.06	0.08	0.17	0.15	0.16	0.1	0.3	0.24	0.25
ATF3	2.17711e-40	4.56436e-11	0.525952	1.7269e-18	5.03217	22.3594	1.47841	3.27921	2.76	2.62	2.08	10.61	12.17	14.76	8.12	2.57	2.47	143.29	92.25	58.71	2.98	2.03	6.8	7.5	5.26	4.7	5.52	7.1	5.61	16.39	19.69	23.7
CKAP2	1.99697e-18	4.78881e-12	0.451344	0.00921673	5.01942	3.28084	1.21084	2.16667	0.49	0.58	0.99	3.18	3.4	3.76	1.09	1.7	1.02	4.61	3.65	4.24	1.05	1.04	1.23	1	1.26	1.76	1.27	0.98	0.99	1.4	2.16	3.46
FGF12	0.036804	0.507204	0.754822	0.786352	5	1.33333	1.64706	1.41176	0.05	0.03	0.04	0.21	0.2	0.19	0.05	0.02	0.05	0.02	0.05	0.09	0.05	0.05	0.07	0.07	0.08	0.13	0.07	0.05	0.05	0.06	0.09	0.09
HSH2D	4.64653e-20	2.45409e-15	2.02791e-08	0.000132326	4.99861	4.10314	2.86775	2.20978	2.09	2.67	2.42	8.4	16.22	11.27	2.56	2.33	1.8	6.95	9.8	10.7	2.1	3.4	1.91	5.19	8.58	7.48	2.45	2.86	2.46	4.32	5.95	6.9
LIPG	1.29799e-14	1.29381e-10	0.9626	2.81742e-05	4.96842	5.19355	0.853448	4.04412	0.3	0.23	0.42	1.49	1.6	1.63	0.47	0.27	0.19	1.85	1.16	1.82	0.19	0.51	0.46	0.36	0.19	0.44	0.23	0.23	0.22	0.54	1.02	1.19
IFIT1	6.21458e-115	3.44284e-27	1.83776e-91	4.28434e-15	4.95606	4.82591	4.12185	2.87795	99.15	97.6	79.3	411.33	517.58	439.21	75.41	102.89	112.07	390.35	565.07	445.88	88.59	105.38	81.7	365.4	431.21	339.66	122.66	104.25	126.54	248.16	365.4	403.65
CDC20	3.73374e-45	1.32438e-28	0.00648777	0.000535954	4.93826	4.36585	1.56425	2.70993	2.71	2.45	3.91	15.19	14.73	14.87	4.71	5.29	5.17	24.98	16.21	25.04	2.83	3.46	4.06	4.27	4.66	7.26	4.69	3.38	3.41	4.69	11.54	14.88
PCLAF	2.06775e-10	1.15097e-63	0.0154896	0.00623619	4.91938	5.17159	1.4145	3.22193	4.24	2.81	6.47	22.71	19.78	24.02	5.95	5.84	5.81	33.66	25.31	32.05	3.57	4.97	5.67	4.82	6.85	8.43	6.13	5.02	3.99	7.37	17.94	23.47
PLAC8	2.41563e-171	8.25546e-89	1.41447e-62	9.89503e-08	4.90184	4.94045	2.56368	2.76275	231.03	202.38	202.88	943.8	1062.37	1112.82	239.44	240.03	270.99	1253.19	1255.87	1198.55	240.82	231.07	256.26	584.02	692.91	589.81	305.57	265.92	278.33	447.49	847.92	1052.43
TLR1	2.43696e-05	1.21935e-19	0.371814	4.36956e-05	4.8913	12.8723	1.82609	5.88571	0.19	0.06	0.21	0.65	0.86	0.74	0.11	0.21	0.15	1.78	1.81	2.46	0.17	0.2	0.09	0.29	0.22	0.33	0.11	0.11	0.13	0.4	0.84	0.82
MYB	2.51882e-43	4.32886e-30	0.214416	7.88842e-07	4.86847	4.28075	1.25952	3.02599	1.45	1.59	2.13	9.09	7.02	9.06	2.55	2.66	2.84	14.03	9.34	11.09	1.38	2.01	2.39	1.76	2.2	3.32	2.8	2.1	1.64	3.98	7.32	8.49
CDCA3	2.96516e-47	7.74632e-34	0.173821	0.00119629	4.86198	4.22748	1.28682	2.40158	4.93	3.94	6.78	25.95	24	26.14	8.2	8.06	8.27	39.96	26.48	37.26	5.57	7.76	10.03	6.37	9.3	14.39	9.54	7	6.22	9.73	17.39	27.54
DTX3L	4.16481e-226	2.08223e-40	2.28724e-78	3.94635e-27	4.84873	5.86674	4.08083	3.65229	14.17	14	13.28	63.52	69.89	67.57	12.78	15.13	15.69	87.4	100.07	68.32	12.16	13.25	10.59	55.15	49.62	42.14	16	15.02	15.57	42.41	65.07	62.68
CEP55	1.33648e-18	4.24234e-34	0.696342	0.00017644	4.84649	6.78852	1.04192	2.85443	0.57	0.68	1.03	3.59	3.83	3.63	1.03	1.17	1.11	8.91	6	7.56	1	1	1.34	0.97	1.03	1.48	1.33	0.95	0.88	1.59	3.56	3.87
CCNB2	7.64613e-32	6.31755e-14	0.0864643	0.00251253	4.84176	2.73901	1.41463	2.32387	3.09	1.98	4.03	15.54	13.67	14.85	5.3	6.13	6.31	17.5	12.08	19.01	3	3.72	5.58	3.85	6.01	7.54	5.11	4.24	4.39	5.31	10.53	16.09
GPX2	1.59522e-38	2.27825e-30	0.0208131	9.84933e-18	4.84035	7.79097	1.38584	3.63559	10.56	6.68	13.39	53.56	44.06	50.64	20.11	24.14	20.62	244.87	135.95	124.58	11.43	14.38	17.42	26.12	14.3	19.49	17.68	13.71	14.41	43.26	52.33	70.92
SLFN9	3.95252e-50	4.72722e-69	0.630229	1.53383e-07	4.83697	6.90141	1.04726	2.97396	1.82	1.52	2.61	9.57	8.9	10.31	1.8	2.27	2.32	15.96	14.29	13.85	2.03	2.4	2.13	1.48	2.56	2.83	2.4	2.06	1.3	3.65	6.78	6.7
CCNA2	2.33277e-13	3.55241e-45	0.0367008	0.012544	4.83235	4.69934	1.33023	2.78302	4.56	3.5	7.15	24.65	22.66	26.19	7.26	8.29	8.53	43.19	30.42	39.55	4.81	6.9	7.64	6.32	7.99	11.43	8.62	5.97	5.55	9.1	20.85	26.1
SERTAD4	1.28271e-10	4.64863e-22	8.2445e-05	2.5194e-11	4.825	10.9667	3.73913	4.85437	0.3	0.26	0.24	1.37	1.04	1.45	0.27	0.36	0.27	4.66	2.6	2.61	0.2	0.26	0.23	1.29	0.59	0.7	0.41	0.34	0.28	1.38	1.96	1.66
XDH	1.60502e-193	2.08116e-46	9.30022e-75	1.29585e-14	4.80544	4.97407	3.39598	3.4584	33.67	30.9	31.08	141.35	160.5	157.79	36.45	40.48	38.36	200.92	210.58	161.96	29.77	29.65	33.11	122.42	100.28	91.53	37.33	30.15	39.02	78.73	134.64	154.95
DEFA3	5.38891e-06	1.36628e-07	0.295864	0.231656	4.79741	4.44995	1.88163	1.98776	3.83	1.07	1.27	10.51	5.5	13.59	2.17	3.28	5.44	18.05	19.16	11.25	0.87	1.38	3.41	4.29	4.46	1.9	1.25	7.18	4.64	14.02	6.54	5.42
TGM2	1.39985e-19	1.09443e-74	2.59264e-07	4.41981e-12	4.78275	6.18675	1.68479	3.19799	6.43	4.96	7.16	32.75	22.02	33.95	7.26	7.4	8.58	51.38	48.55	43.85	5.35	7.69	7.93	9.45	11.94	13.94	9.01	7.67	7.26	16.85	26.61	33.1
SPATS2L	1.61667e-132	2.9387e-45	1.09397e-77	4.36102e-08	4.77835	6.28736	3.60351	2.81975	17.33	16.6	15.02	72.06	85.14	76.7	18.15	18.46	18.79	111.86	140.81	95.65	14.73	18.8	16.08	62.23	62.68	53.86	19.18	18.8	22.77	33.36	67.9	70.04
CDC45	3.59546e-18	3.28523e-21	0.993074	2.90147e-05	4.77741	4.11232	0.924205	2.90864	1.24	0.69	1.08	4.57	4.41	5.4	1.59	1.82	2.11	8.81	6.26	7.63	1.19	1.48	1.42	1.13	1.07	1.58	1.43	1.46	1.16	2.63	3.98	5.17
ANKLE1	7.35035e-14	6.19781e-06	0.898087	0.0102472	4.77551	2.37991	0.762136	2.05046	0.5	0.31	0.66	2.4	2.15	2.47	0.71	0.89	0.69	1.47	1.8	2.18	0.58	0.67	0.81	0.51	0.44	0.62	0.85	0.84	0.49	1.11	1.48	1.88
CENPM	4.05755e-11	1.76007e-13	0.523281	0.0101622	4.76364	4.46114	1.44541	2.99336	0.59	0.95	1.21	4.99	3.88	4.23	0.91	1.5	1.45	6.3	4.74	6.18	0.58	0.82	0.89	0.66	1.28	1.37	0.64	1.35	1.02	1.41	3.47	4.13
LRFN3	5.69787e-06	3.08584e-05	0.0739295	0.0258358	4.76	3.3871	2.94118	2.56757	0.14	0.14	0.22	0.98	0.6	0.8	0.2	0.32	0.41	1.37	0.86	0.92	0.12	0.04	0.18	0.3	0.33	0.37	0.24	0.28	0.22	0.36	0.75	0.79
ADH6A	0.343984	5.79739e-06	0.0916097	0.344237	4.75	95.5	15.6667	5	0.04	0	0.04	0.17	0.04	0.17	0.04	0	0	2.12	0.83	0.87	0	0	0.03	0.13	0.17	0.17	0.13	0	0	0.04	0.22	0.39
BIRC5	1.00071e-38	1.45091e-22	0.466365	0.00460092	4.74005	3.61967	1.12455	2.27226	4.13	4.32	6.13	23.46	20.36	25.29	8.66	8.39	9.69	37.69	25.21	33.89	6.18	7.82	8	5.85	7.84	11.05	9.4	7.31	6.43	9.02	18.55	25.01
SP110	0.000221443	1.57861e-22	0.941979	6.43954e-07	4.73913	40.0909	0.740741	12.7308	0.2	0.11	0.15	0.62	0.91	0.65	0.19	0.13	0.12	5.05	9.07	3.52	0.18	0.25	0.11	0.1	0.16	0.14	0.11	0.11	0.04	0.72	1.48	1.11
PHF11D	5.49744e-05	8.92966e-25	0.321879	0.00172057	4.72549	22.617	1.8	5.62857	0.15	0.3	0.06	0.65	1.03	0.73	0.19	0.13	0.15	2.39	4.66	3.58	0.21	0.18	0.11	0.32	0.27	0.31	0.13	0.09	0.13	0.29	0.61	1.07
TROAP	8.23707e-11	3.11174e-13	0.808547	0.0115853	4.6748	4.70707	1.1641	2.59524	0.35	0.39	0.49	2.14	1.88	1.73	0.58	0.78	0.62	3.57	2.21	3.54	0.43	0.84	0.68	0.68	0.85	0.74	0.68	0.57	0.43	0.69	1.85	1.82
IFI35	8.01811e-120	1.34933e-20	8.80973e-47	2.55508e-07	4.66384	3.05484	2.78788	2.2899	22.76	21.77	21.45	92.28	112.57	102.87	32.15	34.95	34.46	89.74	125.14	95.37	24.82	28.24	30.1	77.4	85.38	69.06	35.24	26.66	34.58	51.7	78.46	90.77
BARD1	6.69185e-10	6.99629e-11	0.941979	0.00567292	4.66	4.20833	0.972603	2.84783	0.15	0.12	0.23	0.68	0.78	0.87	0.25	0.22	0.25	1.24	0.98	0.81	0.16	0.3	0.27	0.2	0.32	0.19	0.22	0.12	0.12	0.3	0.51	0.5
PERM1	3.32868e-35	5.08078e-49	6.71539e-20	2.46626e-06	4.65455	12.1826	3.29878	3.42407	1.31	1.1	0.89	4.5	4.91	5.95	0.89	0.66	0.86	11.86	10.37	7.13	0.95	1.29	1.04	4.11	3.43	3.28	1.17	1.33	0.99	1.9	5.01	5.04
CENPA	8.89401e-25	2.0706e-20	0.395708	0.00784262	4.63605	4.54863	1.23976	2.2322	1.91	1.42	2.44	9.73	7.94	9.08	3.16	2.9	3.09	16.76	9.44	15.42	2.09	2.61	3.6	2.24	3.4	4.65	3.72	2.92	3.05	3.56	7.56	10.51
CDCA7L	1.73652e-28	1.088e-14	0.627833	2.32295e-08	4.62327	3.21095	1.07249	2.94776	1.29	1.07	1.25	6.01	4.39	6.29	1.57	1.34	2.02	5.69	4.27	5.87	1.32	1.68	1.69	1.19	1.86	1.98	1.59	1.13	1.3	2.97	3.94	4.94
EPHB3	7.95898e-15	1.27921e-18	0.0638191	0.00205603	4.62037	6.04762	2.06593	2.32883	0.31	0.26	0.51	1.59	1.59	1.81	0.58	0.39	0.71	4.32	2.49	3.35	0.24	0.27	0.4	0.24	0.76	0.88	0.61	0.75	0.86	1.05	1.73	2.39
IRF7	1.59433e-94	8.8163e-36	7.27515e-89	2.1283e-09	4.6162	4.0042	3.25842	2.43864	105.23	96.82	89.48	378.26	523.85	443.65	117.78	113.46	128.27	412.85	564.38	462.32	95.93	109.44	98.94	293.08	371.98	326.51	118.07	101.38	130.36	199.29	314.95	338.82
TNFRSF1B	1.17292e-39	4.08085e-40	3.97965e-05	3.40787e-27	4.61039	13.6621	2.00422	4.49425	0.73	0.77	0.81	3.56	3.61	3.48	1.01	0.76	1.13	15.94	15.17	8.51	0.58	0.71	1.08	1.54	1.56	1.65	0.87	0.92	0.82	3.24	4.32	4.17
TNS4	3.66595e-20	2.19542e-36	0.0129424	5.48228e-10	4.6	19.0249	1.80292	3.93213	0.53	0.42	0.55	2.59	1.72	2.59	0.72	0.56	0.73	20.24	9.68	8.32	0.32	0.51	0.54	0.69	0.76	1.02	0.98	0.62	0.61	1.91	3.29	3.49
AURKB	6.75859e-45	1.26016e-18	0.17303	0.000907336	4.57688	3.54052	1.27002	2.57988	2.61	2.69	3.09	13.04	11.14	14.22	3.81	5.11	4.9	19.83	12.85	16.25	2.49	3.1	4.15	3.09	4.18	5.1	4.3	3.8	3.23	4.35	10.76	14.12
GINS1	2.14785e-10	6.52153e-12	0.917051	0.00588505	4.56989	4.70362	1.04687	2.96154	0.89	0.69	1.21	3.85	3.95	4.95	0.98	1.24	2.2	7.58	6.23	6.98	1.1	1.63	1.11	0.7	1.61	1.71	1.12	1.11	1.15	1.42	3.94	4.65
DSCC1	3.31812e-05	0.000816574	0.848691	0.0667287	4.56818	2.74863	0.641509	2.5	0.27	0.32	0.29	1.47	1.1	1.45	0.58	0.75	0.5	1.76	1.13	2.14	0.49	0.6	0.5	0.18	0.4	0.44	0.49	0.45	0.28	0.74	0.74	1.57
HPDL	0.00845215	5.11882e-10	0.941979	0.234237	4.55882	8.12195	0.779221	2.34286	0.04	0.15	0.15	0.53	0.53	0.49	0.32	0.18	0.32	3.1	1.79	1.77	0.18	0.11	0.48	0.07	0.21	0.32	0.44	0.11	0.15	0.33	0.77	0.54
IRF8	1.87497e-59	5.50888e-69	3.14124e-08	2.30631e-18	4.55876	5.96323	2.74831	4.15086	19.57	20.99	24.62	113	73.39	110.75	29.13	29.85	29.69	191.99	185.82	150.95	23.96	25.84	30.22	96.19	59.85	63.88	34.63	30.61	33.46	87.63	145.17	176.89
KIF22	7.39146e-24	4.23824e-29	0.076253	0.00307054	4.53363	4.34541	1.38958	2.55153	1.84	1.6	3.25	10.36	8.71	11.26	2.3	2.98	3	12.56	9.81	13.61	2.08	2.76	3.22	2.74	3.46	5	3.52	2.88	2.43	2.97	9.11	10.45
ALDH3B2	0.00640146	4.48062e-07	0.9823	0.0472992	4.51852	7.11628	0.962963	4.81481	0.08	0.08	0.11	0.34	0.49	0.39	0.11	0.11	0.21	1.23	1.09	0.74	0.16	0.11	0	0.11	0.05	0.1	0.11	0.13	0.03	0.13	0.43	0.74
TAP2	2.42497e-83	1.05502e-34	5.02948e-10	6.56386e-17	4.49792	5.3766	3.42902	3.10133	10.91	9.93	8.02	41.91	40	47.9	8.88	9.69	10.4	45.88	64.77	45.11	8.1	10.9	9.74	43.93	28.14	26.48	12.32	11.01	12.69	27.22	43.18	41.31
CARD11	3.0283e-05	0.0803851	0.941979	0.0086338	4.48649	1.82667	1.02564	2.97872	0.03	0.13	0.21	0.55	0.55	0.56	0.16	0.35	0.24	0.29	0.47	0.61	0.12	0.1	0.17	0.1	0.17	0.13	0.22	0.14	0.11	0.3	0.5	0.6
B2M	3.81819e-186	5.35996e-87	6.14555e-99	0.000353848	4.46971	4.87844	3.03329	2.88686	891.98	786.27	766.39	3418.8	3768.99	3739.03	842.82	812.36	892.96	3790.7	4398.99	4241.26	746.34	848.06	836.93	2173.12	2609.21	2592.59	831.63	851.34	951.64	1342.96	2903.41	3359.37
SERPINB9	1.80491e-35	1.28602e-60	9.43846e-21	0.00738417	4.46862	22.0436	3.1381	4.40778	2.65	2.8	2.04	8.81	12.06	12.6	1.61	1.45	1.53	43.32	35.75	22.11	2.6	2.66	2.85	10.17	8.41	6.87	2.52	2.78	3.7	4	18.22	17.45
CDC25C	7.145e-11	2.34895e-06	0.527413	0.0050172	4.46405	3.4901	1.25238	2.55689	0.51	0.39	0.63	2.45	1.89	2.49	0.32	0.99	0.71	2.55	1.89	2.61	0.46	0.86	0.78	0.67	0.71	1.25	0.57	0.68	0.42	0.86	1.71	1.7
KIFC1	7.59835e-29	3.25643e-20	0.208444	0.00465337	4.44292	3.43034	1.39024	2.1672	1.49	1.1	1.79	6.56	6.23	6.67	1.96	2.14	2.36	7.86	5.92	8.38	1.36	1.78	1.78	1.24	2.6	3	2.78	2.11	1.33	2.67	4.78	6.03
NAMPT	9.21942e-193	6.66435e-41	3.33943e-40	2.01691e-25	4.43779	6.15552	3.27145	5.06825	10.65	10.99	10.91	47.58	45.8	51.07	12.01	11.28	12.14	84.89	78.77	54.43	9.92	11.64	9.68	42.4	31.04	28.76	10.42	10.03	9.88	33.17	57.1	63.45
SLCO2B1	3.78944e-09	0.443336	0.181312	0.191877	4.43056	1.38136	1.7	1.5463	0.17	0.24	0.31	1.06	1.2	0.93	0.31	0.35	0.52	0.25	0.32	1.06	0.21	0.31	0.28	0.29	0.44	0.63	0.42	0.34	0.32	0.38	0.72	0.57
GZMB	0.0384617	1.50172e-07	0.150301	0.00887791	4.42857	30.5	5.25	12	0.12	0.12	0.04	0.36	0.48	0.4	0.04	0	0.12	2.57	1.08	1.23	0.08	0.04	0.04	0.16	0.4	0.28	0.04	0.04	0.04	0.37	0.38	0.69
CCNB1	3.8255e-35	8.65612e-35	0.0754078	0.000170467	4.39973	5.6396	1.35556	2.8916	2.12	1.95	3.21	10.25	10.48	11.3	2.79	3.97	3.34	21.4	14.5	21.06	2.48	3.27	2.8	2.7	3.68	5.21	3.75	2.83	2.83	4.05	10.19	12.97
SAMHD1	3.0054e-163	1.57547e-49	7.05606e-30	5.38859e-08	4.39525	14.3003	2.91024	5.34037	14.69	14.15	13.69	58.97	60.27	67.69	14.32	14.32	14.79	252.57	241.91	126.58	13.43	14.7	14.54	53.5	36.92	33.76	17.89	15.13	17.69	48.33	105.53	116.95
RBM43	7.20423e-30	3.81438e-18	3.43653e-09	5.09994e-13	4.371	8.09948	3.10606	4.5553	1.63	1.46	1.6	6.27	6.72	7.51	2.02	1.98	1.73	11.94	24.45	10.02	0.91	1.63	1.42	5.24	4.07	2.99	1.27	1.6	1.56	4.35	7.95	7.88
SPC24	2.83225e-25	6.77815e-17	0.368901	0.00540982	4.37037	3.49221	1.20829	2.02495	2.13	1.96	2.39	8.84	9.1	10.38	3.28	3.33	3.02	12.56	8.21	12.86	3.08	2.79	4.02	2.67	4.64	4.64	3.98	3.02	3.02	3.9	7.83	8.56
RTN4RL1	5.58691e-10	0.0279131	0.924888	0.489176	4.36364	1.68702	1.04545	1.4094	0.21	0.31	0.36	1.25	1.22	1.37	0.53	0.36	0.42	0.58	0.77	0.86	0.22	0.51	0.37	0.23	0.47	0.45	0.79	0.25	0.45	0.55	0.67	0.88
MS4A18	3.97715e-106	6.59893e-11	2.15669e-12	0.00148687	4.35994	2.76814	2.02236	1.94447	13	12.03	14.06	58.36	53.72	58.35	14.18	13.41	13.34	25.45	37.23	50.62	9.95	16.59	15.95	28.19	27.73	30.01	17.34	12.02	14.58	17.44	31.41	36.59
RRM2	3.0384e-25	2.09442e-42	0.847192	9.46148e-07	4.357	7.96022	0.795888	4.21573	1.62	1.2	2.25	7.76	6.69	7.64	2.27	2.14	2.88	24.22	15.56	18.25	2.07	2.11	2.63	1.36	1.71	2.35	2.12	1.68	1.16	3.26	7.67	9.98
TNFAIP8L3	2.82483e-05	1.91459e-07	0.356694	0.00898258	4.34328	7.82353	1.73239	5	0.23	0.26	0.18	1.21	0.65	1.05	0.13	0.13	0.25	0.68	1.58	1.73	0.2	0.19	0.32	0.33	0.5	0.4	0.11	0.18	0.26	0.26	0.78	1.71
TMEM140	1.51884e-61	2.60816e-27	4.90213e-41	2.23915e-16	4.31495	6.89768	4.61028	4.07276	11.94	8.76	8.86	43	38.07	46.48	7.99	13.75	12.76	78.41	96.65	62.91	7.75	6.71	11.02	42.4	43.13	31.94	16.57	12.5	15.87	43.46	61.06	78.51
D17H6S56E-5	7.05098e-60	8.72047e-59	0.0206143	4.64295e-08	4.31324	6.2867	1.25891	2.9483	5.66	5.24	7.68	28.45	23.67	28.02	7.6	8.31	8.61	62.23	44.01	47.91	5.9	7.79	8.75	7.56	9.49	11.2	8.85	7.1	6.68	13.01	24.1	29.61
CENPW	2.9827e-06	1.48083e-07	0.905465	0.0872304	4.31285	4.41296	1.10744	2.3908	1.13	0.19	0.47	2.01	2.97	2.74	0.67	1.08	0.72	4.38	2.49	4.03	0.31	0.81	1.3	0.77	0.94	0.97	0.63	0.47	0.64	0.78	1.78	1.6
PSAT1	6.8037e-27	7.4242e-44	0.460522	1.29759e-08	4.30943	11.0557	1.13941	5.11628	1.39	1.47	2.02	7.79	6.1	7.14	2.33	2.38	2.11	34.57	21.17	19.66	1.79	1.84	2.18	2.55	2	2.07	1.88	2.06	1.22	3.93	10.11	12.36
MELK	8.43487e-07	1.2021e-51	0.269739	0.0012138	4.29868	4.80028	1.31507	2.68931	1.77	0.93	2.59	7.52	7.02	8.2	2.3	2.28	2.63	11.93	10.4	12.28	1.65	1.8	2.39	2.03	2.16	3.49	3.29	1.85	1.78	2.91	6.83	8.87
GTSE1	2.95267e-15	4.85762e-28	0.515138	0.0052365	4.28216	4.70466	1.15836	2.37202	0.65	0.58	1.18	3.38	3.16	3.78	1.28	1.47	1.11	6.42	4.93	6.81	0.96	1.05	1.4	1.28	1.24	1.43	1.46	0.77	1.13	1.48	2.87	3.62
KNSTRN	3.96667e-23	3.81479e-15	0.036481	0.000381994	4.25551	3.05198	1.494	2.41499	1.21	1.51	1.82	7.38	6.23	5.71	1.99	2.41	2.91	7.57	6.64	8.1	1.33	1.93	2.57	2.18	3.09	3.44	2.29	2.16	1.02	2.99	4.9	5.32
YBX2	0.000100484	0.196348	0.762976	0.343423	4.25333	1.552	1.15044	1.96262	0.27	0.14	0.34	1.16	1.03	1	0.38	0.39	0.48	0.65	0.53	0.76	0.32	0.33	0.48	0.35	0.54	0.41	0.36	0.5	0.21	0.62	0.71	0.77
CEND1	0.475157	0.0074638	0.942847	0.558186	4.25	9.42857	0.545455	3	0	0	0.04	0.07	0.07	0.03	0.07	0	0.07	0.11	0.76	0.45	0	0.04	0.07	0.03	0.03	0	0.04	0.04	0	0.03	0.11	0.1
HIST1H2AP	1.96917e-10	7.90879e-12	0.863195	0.000703261	4.24976	10.5703	1.14115	3.54234	1.83	3.95	4.75	18.16	12.86	13.73	0.16	1.95	1.66	13.41	9.97	16.47	6.02	4.89	3.33	0.9	7.26	8.09	4.12	2.95	2.26	4.91	14.42	13.72
FIGNL1	3.27567e-19	9.65418e-22	0.917051	0.000428212	4.24793	3.90435	0.786517	2.72603	0.91	0.66	0.85	3.4	3.05	3.83	1	1.25	1.2	4.95	4.19	4.33	0.79	1.29	1.48	0.73	0.69	1.38	1.16	0.96	0.8	1.53	2.75	3.68
ARHGEF39	8.02914e-17	1.01679e-07	0.793905	0.155058	4.24403	2.85323	1.17418	1.74709	1.19	1.05	1.53	5.04	5.11	5.85	1.63	2.69	1.88	6.72	4.15	6.82	1.23	1.5	2.15	1.28	1.65	2.8	2.48	1.92	1.61	1.71	3.83	4.96
ATF7IP2	0.02827	0.0220565	0.810199	0.900955	4.23529	3.36	1.875	1.66667	0.06	0.02	0.09	0.22	0.15	0.35	0.07	0.11	0.07	0.26	0.22	0.36	0.04	0.09	0.03	0.07	0.06	0.17	0.16	0.06	0.02	0.06	0.11	0.23
OIP5	1.55466e-09	4.12738e-09	0.878045	0.0151131	4.235	3.44574	1.09544	2.55603	0.72	0.45	0.83	3.25	2.56	2.66	0.66	0.96	0.96	3.12	2.78	2.99	0.85	0.8	0.76	0.7	0.62	1.32	1.01	0.64	0.67	0.97	2.28	2.68
CENPN	1.57014e-08	5.4e-11	0.639161	0.0118809	4.23034	3.43333	0.646104	1.95533	0.4	0.43	0.95	2.53	2.25	2.75	0.84	1.23	0.93	3.54	3.03	3.73	0.81	1.17	1.1	0.65	0.86	0.48	1.13	0.89	0.89	1.53	1.86	2.3
RTP4	1.45774e-111	6.0935e-27	1.37547e-76	2.59916e-13	4.22125	2.65442	2.82994	2.36541	36.69	32.24	29.42	131.17	149.39	134.6	49.09	50.02	50.61	117.05	146.88	133.49	37.38	38.27	37.37	100.39	117.02	102.43	41.73	35.94	45.07	78.86	101.18	110.29
ERCC6L	1.25928e-11	2.05909e-28	0.551639	0.000815118	4.2	6.23429	1.19767	2.52308	0.41	0.3	0.84	2.4	1.76	2.35	0.59	0.48	0.68	4.22	2.85	3.84	0.41	0.69	0.62	0.61	0.55	0.9	0.73	0.6	0.62	0.9	1.93	2.09
TOP2A	2.67795e-17	2.4709e-47	0.0138076	0.00106816	4.17703	5.68659	1.32338	3.26301	5.53	4.63	7.69	26.05	21.55	26.96	6	7.3	7.28	47.24	32.06	37.73	4.98	7.31	7.81	6.75	8.42	11.43	7.36	5.77	5.12	10.02	23.25	26.28
TNFSF10	4.52812e-122	3.16891e-26	1.51808e-60	1.75875e-22	4.17377	6.82545	4.34655	3.93024	9.08	8.87	8.81	38.4	32.76	40.53	6.43	9.46	9.26	50.23	77.71	43.72	6.64	7.73	6.81	37.78	29.01	25.27	10.07	10.03	10.72	27.96	47.06	46.11
CENPS	1.45556e-05	3.72482e-06	0.941979	0.00167881	4.17033	3.33929	1.0137	3.16346	0.72	0.52	0.58	2.64	1.94	3.01	1.65	0.76	0.95	3.68	3.43	4.11	1.34	0.79	0.79	0.89	1	1.07	0.72	0.78	0.58	1.67	2.42	2.49
IFI206	0.0157598	3.82997e-21	0.0463892	5.5654e-05	4.16667	56.3846	16.5	67.5	0.03	0.1	0.05	0.22	0.22	0.31	0.03	0.05	0.05	1.89	3.36	2.08	0	0.02	0	0.17	0.03	0.13	0.02	0	0	0.21	0.58	0.56
UHRF1	5.16843e-42	5.55884e-44	0.807021	4.66176e-05	4.13573	3.45664	0.982678	2.16171	3.64	3.4	5.19	17.69	14.15	18.74	5.44	5.34	6.17	20.74	17.22	20.63	3.91	5.82	5.28	3.61	4.97	6.17	6.12	5.1	4.24	7.34	11.61	14.47
IFI207	0.0164967	3.09037e-21	0.531374	0.0002007	4.125	118.3	2.2	7.2963	0.08	0.03	0.05	0.16	0.3	0.2	0.03	0.05	0.02	3.92	5.96	1.95	0.03	0.05	0.07	0.1	0.05	0.18	0.08	0.07	0.12	0.24	0.83	0.9
TRAIP	2.49023e-09	1.09816e-13	0.855906	0.000380427	4.12088	5.04405	1.26471	4.1092	0.45	0.34	1.03	2.34	2.53	2.63	0.48	0.95	0.84	4.33	2.89	4.23	0.85	0.56	0.63	0.78	0.6	1.2	0.8	0.46	0.48	0.92	2.98	3.25
UBE2C	4.07945e-55	4.00233e-44	0.0616416	0.000246795	4.11974	4.1182	1.25717	2.45687	13.13	11.9	17.06	61.89	53.1	58.41	19.64	20.61	20.24	95.81	69.57	83.73	14.06	17.77	22.92	18.56	21.92	28.35	20.86	16.64	15.71	21.85	47.95	60.93
SMPDL3B	1.80367e-08	9.3793e-33	0.586782	0.00549332	4.11834	11.6881	1.31073	2.689	0.85	0.27	0.57	2.32	2.22	2.42	0.56	0.68	0.94	10.69	7.81	6.98	0.33	0.68	0.76	0.59	0.76	0.97	0.7	0.85	0.54	0.96	2.22	2.44
PARP9	3.36257e-242	7.95959e-44	7.79043e-64	1.77291e-18	4.11608	3.70383	3.37214	3.00464	34.13	34.44	33.69	136.25	143.97	140.69	38.94	41.29	41.93	151.22	164.57	136.67	33.03	37.27	30.55	128.81	113.77	97.5	38.16	36.35	41.85	87.07	130.33	132.22
IFIH1	1.36101e-71	4.27103e-28	1.07259e-51	8.23173e-11	4.11236	4.68203	3.52077	2.57221	13.07	11.95	11.56	43.94	59.23	47.26	13.33	13	14.9	63.71	79.27	50.06	9.16	13.62	12.13	39.13	47.02	36.76	13.53	10.32	14.37	23.69	36.24	38.38
PPP1R3G	0.0288853	0.968224	0.0199233	0.582399	4.11111	0.875	4.83333	1.82759	0.08	0.19	0	0.37	0.34	0.4	0	0.05	0.11	0	0.03	0.11	0.05	0.08	0.11	0.29	0.37	0.5	0.1	0.05	0.14	0.11	0.23	0.19
ITPKA	4.57079e-26	5.36668e-18	0.00966849	5.55339e-05	4.1056	4.709	1.52109	2.71591	1.9	2.29	2.06	9.88	7.06	8.72	1.71	2.53	1.98	9.79	6.91	12.59	2.09	2.72	2.54	3.17	3.6	4.41	2.9	2.46	2.56	3.92	8.11	9.48
FAR2	3.11814e-44	5.63715e-09	9.66e-09	2.82965e-05	4.1043	1.92093	1.83889	2.32125	3.69	3.28	5.59	17.16	17.94	16.45	5.49	5.67	6.42	10.67	9.22	13.88	3.84	5.96	4.6	7.02	8.98	10.48	4.15	3.89	3.82	5.43	9.85	12.25
H2-M3	1.07946e-08	1.39868e-12	0.0142803	0.0065703	4.10427	4.8355	2.38235	2.55349	0.99	0.54	0.58	3.28	2.71	2.67	0.81	0.77	0.73	3.2	4.37	3.6	0.49	0.71	0.5	1.54	1.35	1.16	0.75	0.58	0.82	1.43	1.54	2.52
SPAG5	1.20989e-21	4.35341e-15	0.149942	0.00257219	4.1	3.55679	1.36254	2.59884	0.79	0.9	1.31	4.44	3.48	4.38	1.11	1.6	1.78	5.93	4.53	5.51	0.87	1.14	1.3	1.05	1.53	1.93	1.48	1.16	0.8	1.59	3.61	3.74
PARP11	9.89226e-60	1.62642e-11	1.76371e-40	6.01768e-07	4.09306	2.97941	3.01949	2.42431	4.91	4.6	3.6	15.78	19.24	18.64	4.08	4.01	4.05	8.85	16.06	11.26	4.31	4.83	3.69	13.32	13.77	11.65	4.69	4.42	3.97	6.84	11.72	13.15
DEPDC1A	7.74237e-16	1.92078e-12	0.451831	0.0788018	4.08333	3.28311	1.24064	1.84874	0.55	0.45	0.68	2.48	2.08	2.3	0.76	0.73	0.7	2.22	2.06	2.91	0.66	0.54	0.67	0.5	0.93	0.89	0.9	0.94	0.54	0.71	1.84	1.85
CKAP2L	2.43678e-22	1.94846e-22	0.29034	0.00128242	4.05605	4.14536	1.29353	2.58469	1.18	0.75	1.46	4.68	4.4	4.67	1.26	1.18	1.55	6.48	4.97	5.09	0.84	1.3	1.88	1.42	1.59	2.19	2.14	1.23	0.94	2.07	4.35	4.72
ADCY4	9.64651e-06	9.69007e-09	0.0196059	0.470083	4.0122	4.91667	2.25	1.47518	0.29	0.32	0.21	0.8	1.46	1.03	0.32	0.27	0.25	1.72	1.34	1.07	0.48	0.35	0.37	0.6	1.01	1.09	0.51	0.51	0.39	0.41	0.95	0.72
BC030867	1.91959e-09	1.6937e-11	0.980852	0.00476607	4.00813	4.40909	0.969697	3.09231	0.52	0.25	0.46	1.72	1.42	1.79	0.6	0.47	0.69	3.44	2.06	2.26	0.47	0.57	0.61	0.23	0.49	0.88	0.48	0.37	0.45	0.65	1.83	1.54
DNAH10	0.412293	5.17854e-05	0.941979	0.331424	4	7.66667	0.6	1.33333	0	0.01	0	0.01	0.02	0.01	0	0	0.03	0.09	0.1	0.04	0.01	0.03	0.01	0.02	0.01	0	0	0	0.03	0	0.03	0.01
LOC102641031	0.628837	0.00602185	0.924888	0.867309	4	10.3333	0	2	0	0	0.02	0.06	0.02	0	0	0	0.03	0.12	0.13	0.06	0	0	0.04	0	0	0	0	0	0.03	0	0.03	0.03
FER1L4	0.455694	0.0343906	0.855857	0.625172	4	9.5	3	1.66667	0	0.02	0.01	0	0.03	0.09	0	0.02	0	0.05	0.08	0.06	0	0	0.02	0.02	0.02	0.02	0	0	0.03	0	0.02	0.03
SLFN1	0.628902	2.6758e-07	0.780809	0.563631	4	73.3333	4	3.44444	0	0.03	0	0.09	0.03	0	0	0	0.03	0.89	0.63	0.68	0	0	0.03	0	0.03	0.09	0.09	0	0	0.03	0.13	0.15
PSORS1C2	0.628831	0.0398971	0.969423	0.93002	4	24.3333	0.777778	0.714286	0.07	0	0	0	0.07	0.21	0	0	0.03	0.3	0.29	0.14	0.07	0.22	0.07	0	0.14	0.14	0.07	0.07	0.07	0	0.15	0
BMPR1B	0.595537	0.0236082	0.747233	0.93002	4	4.66667	4	0.666667	0	0.01	0	0.01	0.01	0.02	0	0	0.03	0.05	0.02	0.07	0	0.01	0	0.01	0.01	0.02	0.02	0	0.01	0.01	0.01	0
UCK2	4.34601e-31	4.68955e-22	0.640624	9.78429e-08	3.99891	3.93834	1.14703	2.7091	2.49	2.81	3.89	13.08	10.84	12.83	5.59	5.22	6.22	27.66	17.65	21.76	3.32	3.26	4.03	3.52	3.38	5.27	4.86	4.33	3.77	8.23	11.97	14.91
RACGAP1	2.08011e-31	1.55603e-21	0.0728004	5.99319e-05	3.99252	3.57185	1.26608	2.61179	2.85	2.26	4.25	12.53	12.08	12.76	3.49	4.96	5.05	17.24	13.09	17.89	3.34	3.73	4.28	3.63	4.5	6.24	4.32	3.46	2.91	4.92	10.3	12.7
GM7849	1.65096e-14	2.18994e-07	0.852631	5.32088e-07	3.97817	1.9731	1.01622	1.95027	6.54	8.64	9.56	38.55	20.25	39.62	38.9	46.66	37.13	99.02	75.01	68.05	9.87	9.01	14.41	8.04	12.85	12.94	21.67	25.23	22.48	46.58	37.25	51.48
IL17RC	9.78787e-53	4.36356e-41	2.25798e-08	1.64581e-08	3.96284	4.26221	1.85185	2.63711	3.87	4.08	4.16	14.92	14.91	18.16	3.39	4.46	4.43	17.6	16.09	18.65	3.83	5.78	4.16	8.98	7.38	9.14	4.7	3.52	3.96	7.27	12.03	12.82
ESCO2	2.55826e-17	9.93248e-10	0.907532	0.0212902	3.96283	3.39934	1.01356	2.16917	0.77	0.77	1.15	3.52	3	4.14	0.62	1.19	1.22	3.8	2.77	3.73	0.7	1.15	1.1	0.82	0.82	1.35	0.92	0.89	0.85	0.86	2.65	2.26
NEIL3	6.27429e-13	2.44782e-06	0.556767	0.213749	3.95669	2.6	1.1982	1.68814	0.8	0.59	1.15	3.28	2.83	3.94	0.76	1.11	1.23	2.45	2.2	3.41	0.81	1.17	1.35	1.01	1.29	1.69	1.68	1	1.2	0.89	2.27	3.39
TK1	1.99311e-24	3.65837e-19	0.764827	0.000567894	3.93672	3.37281	1.06326	2.4725	4.17	2.76	5.08	16.54	13.34	17.4	4.25	6.47	5.83	20.38	16.53	18.91	3.41	5.03	5.47	3.54	4.67	6.58	5.43	4.73	3.66	6.36	11.63	16.18
EXO1	1.3005e-11	1.0567e-12	0.961189	8.20863e-05	3.93671	3.34138	0.745	2.62903	0.58	0.38	0.62	2.26	1.61	2.35	1.17	0.72	1.01	3.82	3.06	2.81	0.43	0.89	0.68	0.39	0.45	0.65	0.58	0.72	0.56	1.05	1.84	2
PBK	1.94174e-20	3.88489e-17	0.808547	0.000702224	3.93248	4.07476	1.05181	2.65268	2.49	1.85	3.51	11.17	8.68	11.02	3.48	3.8	4.09	20.24	10.88	15.21	1.94	2.44	3.92	2.16	2.5	4.07	3.59	3.39	2.55	4.01	9.08	12.19
GLIPR2	6.08819e-07	0.102328	0.941979	0.136793	3.91304	1.74839	0.986928	1.90826	0.49	0.37	0.29	1.53	1.47	1.5	0.45	0.62	0.48	0.66	0.6	1.45	0.45	0.38	0.7	0.4	0.64	0.47	0.29	0.46	0.34	0.51	0.78	0.79
CCNF	3.17779e-21	1.31488e-24	0.824	0.00379791	3.91106	3.35	1.01605	2.28457	1.89	0.91	1.81	6.11	5.84	6.08	2.14	2.22	2.84	7.96	7.25	8.91	1.64	1.99	2.6	1.55	2.09	2.69	2.5	1.82	1.9	2.29	5.14	6.78
PRSS32	2.05536e-51	2.65191e-15	6.66939e-05	2.90147e-05	3.90932	2.6598	1.46326	1.80462	14.07	13.27	16.33	48.5	67.41	54.81	19.58	18.69	16.58	57.19	35.59	53.11	18.92	19.25	18.45	20.22	28.62	34.01	15.74	13.41	14.15	19.41	29.83	28.9
B3GNT5	0.0500177	0.00645343	0.941979	0.695293	3.90909	5.08333	0.736842	1.5625	0	0.07	0.04	0.13	0.18	0.12	0.09	0.02	0.01	0.12	0.25	0.24	0.05	0.11	0.03	0.05	0.05	0.04	0.04	0.07	0.05	0.07	0.09	0.09
ADSSL1	0.092721	8.36659e-09	0.839201	0.224367	3.9	37.5833	2.11111	2.97436	0.07	0.13	0	0.22	0.28	0.28	0.03	0.03	0.06	2.15	0.84	1.52	0.03	0.03	0.03	0.1	0.03	0.06	0.13	0.1	0.16	0.06	0.49	0.61
RNF213	4.63273e-76	3.0403e-38	1.77067e-20	1.47468e-25	3.89835	7.40292	5.45888	3.98007	20.42	16.66	15.75	58.98	73.92	73.05	8.56	9.27	10.91	79.01	83.14	50.61	12.11	17.9	11.33	88.77	75.08	61.82	10.69	9.34	12.59	32.85	47.77	49.21
TRIM21	9.92008e-51	4.77839e-17	4.82937e-13	1.44227e-14	3.88971	3.33413	2.29806	2.56885	2.54	2.81	2.72	10.03	10.87	10.49	2.49	2.67	3.16	7.77	10.95	9.02	2.82	2.49	2.44	6.74	5.94	5.13	3.2	2.87	2.79	6.4	8.49	7.87
TPX2	7.4332e-25	1.81824e-52	0.0835305	0.00012416	3.88602	4.30259	1.41404	2.62973	2.31	1.31	2.96	8.97	8.45	8.15	2.83	2.95	3.11	13.76	11.59	12.9	1.68	2.04	3.26	2.29	3.08	4.5	2.96	2.44	2	3.11	7.68	8.67
ACTA1	0.000265075	3.20062e-09	0.290552	0.00542248	3.88194	6.09137	1.90476	3.15126	0.48	0.44	0.52	1.19	3.37	1.03	0.54	0.62	0.81	6.34	2.77	2.89	0.39	0.44	0.64	0.23	1.3	1.27	0.48	0.32	0.39	0.82	1.68	1.25
TRIM30D	7.14101e-101	9.67408e-27	3.45057e-63	1.10213e-07	3.88189	2.6662	3.16389	2.28786	13.25	10.59	10.79	42.95	46.51	44.97	13.86	13.84	15.05	37.5	41	35.48	10.88	13.64	10.93	37.15	39.02	35.99	14.29	11.37	14.88	21.09	35.16	36.5
PLK1	4.20276e-50	5.48736e-54	0.221336	0.000711954	3.87372	3.63164	1.15375	2.34048	4.05	3.61	5.01	16.57	16.12	16.39	5.77	5.96	5.97	20.47	20.82	22.99	4.48	5.71	5.68	5.01	5.56	7.74	5.52	5.87	4	6.15	13.49	16.38
KIF18B	2.66522e-19	5.04851e-23	0.309695	0.00409343	3.85965	4.59302	1.38462	2.28881	0.79	0.67	0.82	3.1	2.63	3.07	0.91	0.83	0.84	4.71	3.27	3.87	0.56	0.75	0.9	0.73	0.76	1.57	1.09	0.74	0.94	1.17	2.33	2.84
PRR11	1.42813e-14	9.83451e-14	0.367555	0.0396463	3.8535	3.75419	1.36	2.02703	0.47	0.41	0.69	2	2.12	1.93	0.47	0.66	0.66	2.01	1.96	2.75	0.57	0.59	0.59	0.44	0.69	1.25	0.57	0.75	0.53	0.59	1.46	1.7
MNS1	0.00250562	4.62629e-06	0.941979	0.0145753	3.85333	5.49474	0.878505	3.31868	0.23	0.1	0.42	1.27	0.63	0.99	0.15	0.16	0.64	1.86	1.7	1.66	0.22	0.3	0.55	0.19	0.34	0.41	0.49	0.16	0.26	0.55	1.19	1.28
KCNN4	1.48418e-15	1.55484e-14	0.941979	0.00588505	3.84286	3.44945	0.828516	1.76762	1.47	1.04	1.69	6.22	4.16	5.76	2.94	2.64	2.63	12.17	6.95	9.2	1.05	1.46	2.68	0.67	1.28	2.35	2.7	2.02	1.95	3.17	3.67	4.95
SMOC2	4.78639e-32	0.0505611	0.96386	0.109756	3.84163	1.34265	0.875	1.36829	2.19	1.75	2.69	9.4	7.7	8.37	3.13	4.62	4.42	4.82	4.36	7.16	2.38	3.1	3.16	1.3	2.71	3.55	4.59	4.6	3.11	4.15	5.59	7.09
HPSE	4.00747e-07	3.64316e-16	0.826981	0.00321916	3.8375	6.58621	1.18987	3.40323	0.34	0.22	0.24	0.94	1.11	1.02	0.2	0.38	0.29	1.93	1.6	2.2	0.24	0.25	0.3	0.13	0.3	0.51	0.17	0.28	0.17	0.39	0.9	0.82
H2-T10	6.37396e-09	8.83343e-09	0.0310418	0.0584397	3.83636	4.02586	2	1.9084	0.36	0.32	0.42	1.4	1.36	1.46	0.37	0.34	0.45	1.19	1.91	1.57	0.44	0.28	0.39	0.71	0.81	0.7	0.47	0.42	0.42	0.54	1.03	0.93
IQGAP3	3.50222e-20	1.9613e-33	0.185367	0.0025957	3.82772	3.61446	1.31392	2.14744	0.75	0.65	1.27	3.15	3.34	3.73	1.15	1.18	0.99	3.84	3.82	4.34	0.73	1.07	1.29	1.01	1.22	1.83	1.29	0.89	0.94	1.26	2.4	3.04
UBA7	4.45567e-101	3.67561e-28	1.07259e-51	2.90279e-09	3.82608	3.0314	2.78873	2.26505	23.31	22.18	19.54	75.52	90.01	83.28	24.53	25.46	28.66	72.71	89.28	76.43	20.16	26.88	21.83	65.79	66.93	59.34	25.21	25.15	29.89	44.07	69.36	68.34
CDK1	2.82025e-41	1.02269e-33	0.410578	0.000554726	3.82148	4.73018	1.12206	2.51936	2.57	2.19	2.69	10.42	8.52	9.53	2.78	3.04	3.26	16.64	11.02	15.29	2.35	3.27	3.31	2.53	3.41	4.08	3.31	3.13	2.34	3.68	7.62	10.82
TMEM266	0.00194318	4.23465e-06	0.941979	0.124822	3.81667	4.15833	0.717949	2.49333	0.18	0.27	0.15	1.02	0.78	0.49	0.44	0.32	0.44	2.41	1.22	1.36	0.15	0.33	0.3	0.1	0.14	0.32	0.39	0.21	0.15	0.5	0.87	0.5
TAPBPL	9.72704e-49	4.99619e-38	7.59368e-07	5.52942e-13	3.8147	5.63593	2.88617	3.37775	16.38	15.48	13.31	62.93	44.18	65.2	14.77	14.21	18.84	91.19	104.24	74.08	13.51	15.21	15.03	58.47	32.12	35.68	19.16	18.24	20.39	40.88	72.89	81.43
TTK	7.39386e-15	3.37906e-11	0.429412	0.000555485	3.79237	3.07396	1.28112	2.83262	0.63	0.64	1.09	3.05	3.01	2.89	0.99	1.44	0.95	3.69	2.76	3.94	0.83	0.72	0.94	0.63	1.03	1.53	0.79	0.85	0.69	1.12	2.58	2.9
TACC3	1.71593e-31	1.04334e-36	0.134619	0.000781187	3.79147	4.39161	1.17097	2.3522	2.78	2.11	3.55	10.3	10.35	11.35	3.9	3.67	3.64	19.13	13.87	16.23	2.94	3.24	3.88	3.54	3.54	4.7	4.51	3.24	3.38	5.03	8.39	12.76
CDC6	2.66289e-12	4.06951e-16	0.903128	0.000249045	3.78182	3.98738	1.04651	2.84388	0.8	0.59	1.36	3.27	2.93	4.2	1.16	0.91	1.1	4.48	4.29	3.87	0.76	0.99	0.83	0.55	0.93	1.22	0.66	0.73	0.98	1.15	2.49	3.1
RAD51	2.27123e-16	1.28317e-24	0.554421	0.00024112	3.77904	4.04826	1.16706	2.83055	1.41	0.9	1.22	4.52	3.85	4.97	1.94	1.68	1.56	7.29	5.81	7.87	1.12	1.76	1.31	1.2	1.72	1.97	1.64	1.39	1.16	2.09	4.33	5.44
SASS6	1.49932e-17	4.62136e-24	0.629585	7.27797e-06	3.77005	3.67635	1.13208	2.58989	0.67	0.59	0.61	2.02	2.78	2.25	0.86	0.81	0.74	3.02	2.78	3.06	0.76	0.76	0.6	0.61	0.82	0.97	0.63	0.64	0.51	1.13	1.67	1.81
HIRIP3	1.85212e-18	3.81544e-20	0.816644	0.000163667	3.77002	3.87948	0.995298	2.60757	1.42	1.35	2.1	6.82	5.13	6.41	1.8	2.39	2.78	10.61	7.82	8.61	1.84	2.12	2.42	1.7	2.3	2.35	1.95	2.25	1.61	2.99	5.2	6.96
CNN3	5.79618e-20	2.01444e-12	0.941979	0.0256874	3.76821	2.9919	0.855159	1.98279	1.25	1.89	1.39	5.48	5.51	6.08	1.45	1.59	1.9	5.07	4.02	5.69	1.86	1.36	1.82	1.17	1.31	1.83	1.61	1.63	1.99	1.72	4.17	4.48
PLEKHN1	1.82185e-61	3.47883e-44	1.16812e-29	1.10803e-06	3.75149	8.07404	2.63444	2.53251	8.44	8.55	6.43	27.58	29.12	31.16	7.01	7.2	7.13	68.73	62.13	41.44	8.72	8.65	8.18	26.18	21.44	19.69	10.55	10.82	10.16	15.47	34.33	30.05
PRELID2	0.00304171	0.00128805	0.937291	0.33155	3.74026	3.53977	0.740891	1.67742	0.43	0.26	0.85	1.65	1.89	2.22	0.84	0.42	0.5	2.68	1.78	1.77	1.18	0.69	0.6	0.59	0.33	0.91	0.78	0.85	0.85	1.61	1.46	1.09
GPT	0.000614068	0.0174815	0.0229436	0.362729	3.73639	1.48903	2.84576	1.87692	2.61	2.02	3.45	6.93	16.74	6.52	3.39	3.26	4.74	5.56	4.16	7.24	3.05	2.72	4.02	3.62	12.94	11.3	4.45	2.94	4.31	3.42	4.53	14.01
BUB1	2.03466e-18	1.50117e-24	0.369136	0.00245134	3.73364	4.23986	1.26872	2.61157	0.61	0.61	0.92	2.5	2.46	3.03	0.88	1.05	1.03	4.95	3.54	4.06	0.73	0.69	0.85	0.74	0.71	1.43	1.01	0.78	0.63	1.03	2.08	3.21
KIF14	5.50097e-08	8.45708e-13	0.711806	0.0004471	3.72881	5.01667	1.16129	3.09091	0.2	0.08	0.31	0.72	0.67	0.81	0.19	0.16	0.25	1.28	0.73	1	0.15	0.3	0.17	0.13	0.25	0.34	0.19	0.17	0.19	0.28	0.6	0.82
LY6G	0.628122	0.00735146	0.641493	0.93002	3.71429	11.35	4.71429	2.07692	0	0.07	0	0.07	0.19	0	0.13	0	0.07	1.06	1.01	0.2	0	0	0.07	0.07	0.19	0.07	0	0	0.13	0.13	0.07	0.07
KIF4	3.94013e-19	1.25974e-45	0.083275	4.61057e-06	3.69492	5.42604	1.44687	3.00654	0.71	0.95	1.29	3.7	3.62	3.58	1.3	0.96	1.12	6.55	5.52	6.27	0.81	0.95	1.44	1.33	1.26	2.04	1	1.07	0.99	1.8	3.39	4.01
MCM5	8.19903e-34	1.7219e-41	0.988445	1.213e-07	3.6899	4.05741	0.878893	2.94809	4.17	2.76	4.55	13.84	12.79	15.73	5.72	5.05	5.43	25.22	18.53	21.98	3.83	5.52	5.1	3.14	4.19	5.37	4.68	3.84	3.23	7.05	12.27	15.32
MXD3	9.73904e-08	0.00226413	0.915741	0.135713	3.68826	2.07143	1.01176	2.13043	0.82	0.61	1.04	2.94	2.73	3.44	1.14	1.05	1.73	2.78	1.98	3.36	1	0.94	1.46	1.06	1.23	1.15	1.07	1.04	0.65	0.63	2.62	2.63
OGFR	5.62175e-127	2.69188e-30	8.06704e-40	3.58021e-09	3.68513	3.8638	2.2606	2.12644	23.22	21.95	21.62	76.61	86.15	83.37	24.14	23.93	25.28	91.67	111.92	79.82	22.12	26.47	23.32	56.41	56.31	49.84	24.35	24.34	26.21	39.71	58.32	61.24
IRF1	1.09652e-07	3.10568e-32	4.65892e-05	5.00851e-74	3.68153	7.40898	3.16961	4.92154	47.64	37.96	37.08	182.89	88.5	180.26	24.39	46.21	42.73	315.41	281.69	242.56	37.85	39.62	31.96	172.66	85.63	88.56	46.57	45.87	50.06	204.58	241.83	254.91
KIF20A	4.15984e-25	2.21012e-25	0.213144	0.00630397	3.68143	3.85734	1.23252	2.2765	1.79	1.42	2.66	7.48	6.8	7.33	1.9	2.8	2.59	10.43	8.32	9.37	1.65	2.72	2.64	2.08	2.95	3.61	3.05	1.9	2.03	2.4	5.77	7.72
DAPK2	1.73274e-12	7.61267e-09	0.83294	0.0246879	3.68033	2.86256	1.045	1.5292	1.55	0.79	1.32	4.51	5.04	3.92	1.7	2.12	2.51	7.38	4.51	6.23	1.66	1.78	2.56	1.26	1.91	3.1	2.32	1.72	1.61	2.81	2.65	3.18
TOR3A	2.07311e-16	3.87934e-37	7.16308e-06	7.05036e-15	3.67302	19.121	1.82215	5.17988	2.21	2.25	1.84	5.18	10.95	7.01	2.24	1.84	1.54	31.86	54.54	21.06	2.12	1.91	1.93	4.37	3.51	2.98	1.77	1.9	1.5	5.08	10.32	11.38
KIF11	1.16322e-32	7.97814e-36	0.113473	0.0384744	3.67244	3.48869	1.25913	2.45299	2.36	1.89	3.26	8.86	8.74	9.98	2.77	3.16	2.91	11.42	8.78	10.64	2.02	2.88	3.59	2.83	3.24	4.62	3.34	2.74	2.11	3.13	7.43	9.53
CLCA3B	4.69387e-41	0.0299256	0.898087	0.00963717	3.67241	1.38275	1.05345	1.38802	6.92	5.67	9.48	28.17	25.83	27.05	11.71	13.64	11.75	12.32	14.43	24.55	6.95	8.05	8.2	4.32	8.1	12.02	12.31	11.08	7.82	13.11	14.66	15.55
GLS2	0.185094	0.0311234	0.941979	0.144426	3.66667	2.69444	0.689655	3.78571	0.1	0.02	0	0.16	0.12	0.16	0.1	0.17	0.09	0.29	0.3	0.38	0.07	0.12	0.1	0.02	0.07	0.11	0.05	0.02	0.07	0.18	0.14	0.21
LINGO3	0.511861	0.01356	0.941979	0.907604	3.66667	39	0.6	0.583333	0.03	0	0	0.02	0.06	0.03	0.01	0	0	0.23	0.02	0.14	0.02	0.05	0.03	0	0.03	0.03	0.02	0.07	0.03	0	0.07	0
CCND1	1.2753e-41	2.0083e-42	0.911931	2.97436e-07	3.64495	4.32921	0.945519	2.54712	5.9	4.83	5.69	22.66	15.33	21.86	7.02	5.27	7.12	30.82	25.59	27.62	6.04	7.06	6.54	5.07	5.67	7.83	7.15	7.21	5.27	10.66	17.94	21.4
NCAPH	1.90077e-24	2.39024e-17	0.53911	0.0043472	3.62773	3.2888	1.128	2.17742	1.94	1.65	2.83	8.15	7.09	8.05	2.24	2.43	3.19	9.86	7.12	8.87	1.68	2.76	3.06	1.95	2.92	3.59	2.72	2.51	2.21	2.7	5.74	7.76
CDCA2	1.54264e-15	1.40097e-17	0.810296	0.000554726	3.62278	3.99691	1.02548	2.28425	0.89	0.63	1.29	3.65	3.02	3.51	0.96	1.21	1.07	5.28	3.84	3.83	0.84	1.2	1.1	0.91	0.85	1.46	1.14	0.91	0.87	1.41	2.58	2.68
GM4070	3.23176e-08	1.34351e-22	0.0784789	0.00080436	3.62154	3.32804	1.17336	2.06323	4.15	2.65	5.83	16.16	15.54	14.04	3.48	3.93	5.18	14.38	14.41	13.11	3.22	4.6	3.89	3.84	5.71	4.19	3.26	4.43	3.38	4.19	9.03	9.62
SHCBP1	4.05911e-12	1.37527e-21	0.917761	0.00398382	3.62029	4.69067	1	2.54354	0.9	0.84	1.71	3.69	4.36	4.44	0.96	1.44	1.35	6.4	4.91	6.28	0.96	1.49	1.32	0.93	1.13	1.71	1.37	1.39	1.03	1.45	4.02	4.17
H2-T22	9.17229e-55	4.81673e-40	2.52484e-27	1.16437e-06	3.61129	4.11375	2.37659	1.98907	18.25	17.2	14.15	52.09	67.94	59.09	19.64	18.34	19.6	68.01	90.86	78	17.34	17.16	16.51	35.84	48.51	36.88	20.04	22.08	21.02	30.1	46.62	48.87
EME1	1.31568e-09	4.31619e-08	0.651682	0.0065094	3.61047	3.12146	1.21739	2.51667	0.6	0.56	0.56	2.01	1.98	2.22	0.55	0.93	0.99	2.57	2.65	2.49	0.73	0.93	0.64	0.85	0.84	1.11	0.87	0.88	0.65	1.02	1.91	3.11
CLCA4A	0.0613797	3.90233e-37	0.816644	0.0880685	3.60784	13.1909	1.17249	2.58636	1.75	1.17	4.73	7.52	16.55	3.53	7.73	4.73	5.87	101.17	92.07	48.55	5.19	2.17	6.38	3.45	6.59	6.07	4.7	4.23	6.76	5.85	11.5	23.23
KIF2C	1.20322e-13	8.39163e-14	0.626078	0.00859539	3.60423	3.60976	1.12676	2.12877	1.06	0.67	1.58	4.16	3.59	4.18	0.94	1.46	1.29	4.95	3.36	5.01	1.04	1.3	1.21	0.9	1.35	1.75	1.5	1.12	1.03	1.41	2.92	3.44
RASD1	0.00609667	4.508e-10	0.843849	0.0445387	3.58621	18.0175	1.37037	2.56364	0.15	0.18	0.25	0.67	0.67	0.74	0.11	0.25	0.21	6.62	1.74	1.91	0.36	0.07	0.11	0.25	0.17	0.32	0.26	0.55	0.29	1.29	0.92	0.61
TNFRSF14	1.10547e-16	1.76362e-19	3.20132e-10	6.48899e-07	3.56996	3.94842	2.62791	2.36316	2.24	1.68	2.87	9.94	5.29	9.01	1.67	1.84	2.5	6.84	7.89	9	1.53	2.48	2.01	6.49	4.4	4.93	3.4	2.65	3.56	6.03	8.36	8.32
TRIP13	3.82374e-13	2.28222e-22	0.36772	8.29725e-06	3.56886	5.48416	1.24932	3.29213	1.12	0.87	1.35	3.47	3.47	4.98	1.55	1.48	1.39	10.71	6.83	6.7	0.95	1.24	1.5	1.3	1.45	1.86	1.44	1.13	0.99	2.24	4.11	5.37
CLCA3A2	0.00289392	0.839997	0.735788	0.748591	3.56667	0.8	0.38	1.23333	0.14	0.06	0.1	0.38	0.43	0.26	0.26	0.18	0.16	0.07	0.1	0.31	0.22	0.24	0.04	0.05	0	0.14	0.06	0.1	0.14	0.12	0.1	0.15
PGF	0.477826	4.39862e-09	0.988445	0.8146	3.55556	46.8571	1	1.68421	0	0.04	0.05	0.14	0.09	0.09	0.04	0.05	0.05	2.3	2.96	1.3	0.05	0	0.05	0.05	0.05	0	0.09	0.05	0.05	0.09	0.05	0.18
NUSAP1	1.83111e-21	8.0764e-09	0.135044	0.00605941	3.55066	2.25899	1.2919	2.06374	2.84	1.83	3.72	10.58	9.55	9.66	2.95	4.04	4.13	8.01	6.66	10.45	1.67	3.14	3.96	2.61	3.31	5.41	3.61	3.08	2.88	3.53	7	9.22
MYBL2	3.80752e-26	1.61961e-38	0.713775	4.41956e-07	3.54433	6.12115	1.07711	3.0936	1.28	1.34	1.44	5.3	3.95	5.14	1.71	1.37	1.79	12.03	8.9	8.88	1.14	1.6	1.41	1	1.29	2.18	1.63	1.34	1.09	2.72	4.1	5.74
CKS1B	2.95764e-13	4.84115e-14	0.988445	0.00137183	3.54021	3.78455	0.903569	2.31702	3.26	3.09	4.22	12.88	9.56	14.98	6.92	4.21	6.09	27.07	16.82	21.28	3.52	4.63	5.02	2.71	4.38	4.81	4.93	3.9	4.86	6.52	10.63	14.57
RNASET2B	1.71631e-59	8.42001e-156	5.97415e-16	0.00892623	3.53256	7.67185	1.53267	3.01684	99.87	85.79	82.33	258.47	343.76	344.46	87.53	79.82	79.4	596.32	662.67	634.04	94.75	88.32	84.64	123.03	136.88	150.4	83.39	89.22	76.15	110.34	273.37	366.76
AURKA	1.17029e-19	1.28663e-46	0.192773	0.000534185	3.52948	4.83424	1.20947	2.71573	1.94	2.47	3.73	9.36	9.1	10.27	4.06	3.39	3.59	19.58	15.3	18.49	3.11	2.79	4.03	3.75	3.72	4.54	3.48	2.37	3.05	3.82	8.84	11.51
GAL3ST2	7.53427e-10	3.4984e-54	3.64577e-22	0.0593666	3.52741	4.81816	2.3688	1.88757	19.44	16.62	9.73	54.5	54.88	52.14	14.45	19.15	18.81	81.42	84.79	86.31	14.83	15.24	20.31	33.03	47.18	39.13	27.79	28.01	32.52	31.26	60.85	74.6
LYSMD2	2.67318e-06	1.90404e-11	0.711185	0.000840077	3.52479	7.277	1.28652	2.70248	0.94	0.69	0.79	3.26	2.05	3.22	0.82	0.68	0.63	7.95	3.84	3.71	0.53	0.55	0.7	0.54	0.84	0.91	0.94	0.74	0.74	1.91	2.54	2.09
GM5796	0.628831	2.93608e-06	0.917566	0.0625849	3.5	42.4286	0.4	10.3333	0	0.04	0	0	0.04	0.1	0	0.03	0.04	1.03	1.11	0.83	0.1	0	0	0	0	0.04	0.06	0	0	0.09	0.16	0.37
GM42226	1.95177e-05	1.43498e-11	0.964073	0.00525036	3.5	7.06504	0.918699	3.61616	0.41	0.22	0.43	1.16	1.29	1.26	0.35	0.35	0.53	4.37	2.22	2.1	0.48	0.31	0.44	0.45	0.44	0.24	0.44	0.33	0.22	0.51	1.23	1.84
GFOD2	0.00597585	0.24632	0.959434	0.497453	3.5	1.50595	0.810811	1.30159	0.2	0.26	0.16	0.77	0.4	1	0.88	0.3	0.5	0.79	0.67	1.07	0.4	0.36	0.35	0.34	0.32	0.24	0.43	0.36	0.47	0.34	0.68	0.62
TTC39B	1.23738e-12	1.87931e-53	0.00268789	3.35642e-14	3.5	28.3443	1.92105	7.8806	0.2	0.36	0.3	0.85	0.98	1.18	0.17	0.24	0.2	8.01	5.45	3.83	0.19	0.33	0.24	0.55	0.45	0.46	0.24	0.19	0.24	0.84	2.14	2.3
H2-T-PS	5.78478e-09	1.12744e-09	0.000749794	0.000522885	3.49522	2.78988	2.13357	2.5914	2.51	1.4	1.32	5.46	5.5	7.32	2.15	2.65	2.91	7.65	6.76	7.1	1.99	1.79	1.91	3.82	4.95	3.37	2.1	2.01	2.4	3.41	6.52	6.94
RAD54B	6.41027e-05	0.000193859	0.941979	0.106918	3.48052	3.24752	0.819048	1.99248	0.28	0.1	0.39	0.8	0.77	1.11	0.33	0.35	0.33	1.09	0.59	1.6	0.17	0.52	0.36	0.17	0.28	0.41	0.56	0.56	0.21	0.48	1	1.17
MYC	1.23529e-46	6.1611e-32	0.392182	6.43954e-07	3.47475	5.06149	1.10114	2.06996	5.03	5.14	6.66	19.47	18.06	20.95	6.85	7.14	5.85	43.04	28.07	29.31	4.74	7	7.54	5.49	7.4	8.34	9.87	7.85	6.58	13.26	17.56	19.48
BUB1B	3.85538e-06	2.84425e-24	0.442386	0.0104973	3.46984	3.25974	1.13873	2.0899	1.89	1.3	3.11	7.16	6.47	8.23	2.26	2.72	2.72	8.61	6.88	9.61	1.9	2.17	2.85	1.84	2.52	3.52	2.85	2.55	1.83	2.3	6.08	6.73
CLCA3A1	6.17054e-16	1.31028e-20	0.000583505	0.0118809	3.46667	4.49738	2.53081	1.84422	0.97	0.52	0.61	2.02	3.08	2.18	0.57	0.71	0.63	2.99	2.92	2.68	0.51	0.9	0.7	1.17	2.7	1.47	0.71	0.51	0.77	0.78	1.57	1.32
NMRAL1	3.24447e-11	1.18348e-05	0.941979	0.00525421	3.46287	1.99536	0.968326	2.03386	1.36	1.24	1.44	5.03	3.65	5.31	1.9	2.35	2.21	4.27	3.8	4.82	1.58	1.17	1.67	1.17	0.99	2.12	1.82	1.89	1.31	2.44	3.72	4.05
GSAP	0.153813	1.20507e-09	0.98613	0.255503	3.46154	9.96296	0.757576	1.82	0.03	0.06	0.04	0.12	0.19	0.14	0.06	0.14	0.07	0.92	1.07	0.7	0.17	0.11	0.05	0.08	0.07	0.1	0.12	0.14	0.24	0.22	0.35	0.34
SLCO3A1	8.85852e-09	5.78951e-05	0.931957	0.00201053	3.45679	2.68376	0.75641	2.13725	0.29	0.2	0.32	1.1	0.83	0.87	0.37	0.37	0.43	0.67	1.3	1.17	0.26	0.24	0.28	0.14	0.12	0.33	0.3	0.41	0.31	0.75	0.57	0.86
CHTF18	1.73378e-15	1.0079e-14	0.821042	0.0460302	3.4549	3.24919	1.05714	1.77485	0.94	0.65	0.96	3.01	2.72	3.08	1.03	1.12	0.94	3.69	2.67	3.68	0.76	1.18	1.21	0.83	0.89	1.61	1.27	1	1.15	1.13	2.27	2.67
MUC3	5.8696e-07	2.6858e-28	2.89319e-47	4.72728e-19	3.45455	10.2431	2.14651	2.83127	82.38	75.54	68.04	171.87	370.91	237.81	73.22	51.27	47.03	779.37	647.1	330.42	75.54	82.17	90.81	188.03	174.32	171.1	51.37	52.81	45.41	106.97	163.76	152.8
KIF15	1.01208e-20	1.88576e-14	0.210066	0.000993141	3.44382	3.06295	1.21684	2.19154	1.03	0.94	1.59	4.07	3.92	4.27	1.08	1.47	1.58	4.47	3.4	4.78	0.91	1.4	1.61	1.06	1.77	1.94	1.56	1.39	1.07	1.57	3.5	3.74
MICAL1	1.92393e-28	1.33747e-13	8.74663e-40	0.0545086	3.44281	3.34287	2.2665	2.75316	5.26	5.08	6.62	16.91	25.09	16.39	9.37	10.28	7.27	38.88	29.56	21.55	8.13	7.8	8.76	17.99	17.6	20.37	8.38	7.37	9.53	8.46	25.38	35.76
CD96	0.012864	0.00158026	0.941979	0.642376	3.43902	4.21951	1.12281	1.65957	0.21	0.08	0.12	0.39	0.64	0.38	0.1	0.16	0.15	0.7	0.36	0.67	0.08	0.22	0.27	0.12	0.26	0.26	0.27	0.08	0.12	0.18	0.3	0.3
POLE	6.03138e-05	1.84462e-15	0.503516	4.28453e-07	3.43318	3.89286	1.16667	2.72396	0.64	0.4	1.13	2.6	2.35	2.5	0.71	0.64	0.89	3.74	2.15	2.83	0.46	0.98	0.78	0.6	0.87	1.12	0.64	0.67	0.61	1.19	1.82	2.22
ZNFX1	3.98345e-83	1.00517e-21	1.2458e-59	3.07626e-14	3.43206	4.01326	2.84725	2.41509	35.61	34.79	33.15	105.24	131.87	118.28	31.98	33.27	32	120.27	166.97	103.05	33.94	33.95	31.03	105.45	94.23	81.97	34.19	32.97	36.48	63.32	89.35	97.63
CDC7	7.51368e-07	6.09254e-09	0.825813	0.00043211	3.432	3.18452	1.08148	2.85484	0.65	0.23	0.37	1.41	1.28	1.6	0.56	0.53	0.59	2.17	1.45	1.73	0.34	0.56	0.45	0.29	0.47	0.7	0.41	0.46	0.37	0.79	1.26	1.49
HR	5.37299e-07	2.68195e-15	0.980722	0.314028	3.42857	4.85294	0.922078	1.52941	0.22	0.13	0.28	0.82	0.76	0.58	0.34	0.32	0.36	2.16	1.4	1.39	0.18	0.35	0.24	0.19	0.21	0.31	0.3	0.25	0.3	0.22	0.58	0.5
TEDC1	5.82981e-16	7.62343e-13	0.764978	0.00642339	3.41434	2.94944	1.05152	1.98403	0.77	0.8	0.94	2.7	2.59	3.28	1.37	1.12	1.07	4.15	2.9	3.45	0.96	1.13	1.21	0.94	1.07	1.46	1.26	0.94	0.93	1.32	2.27	2.62
SLC43A3	4.88365e-58	1.79982e-31	7.32616e-19	0.000217723	3.40508	7.70131	2.2044	3.72025	15.2	17.29	17.87	48.27	63.21	60	22.25	15.9	14.58	158.72	154.4	92.97	20.03	14.71	19.76	46.47	39.38	34.29	15.7	17.37	19.87	33.49	73.88	89.58
NUF2	2.84927e-16	9.79533e-22	0.856205	6.93043e-05	3.4025	3.66478	1.02658	2.6287	1.32	1.09	1.59	4.52	4.43	4.66	1.7	1.94	1.67	7.22	5.84	6.4	1.28	1.92	1.69	1.18	1.87	1.97	1.62	1.46	1.31	2.57	3.76	5.21
SPRR1A	0.000171132	1.40128e-22	0.0814323	2.84372e-07	3.40241	7.94362	1.47463	3.45408	5.83	3.42	8.99	16.64	26.78	18.64	28.47	21.41	18.58	261.05	175.45	107.32	6.03	4.1	9.97	12.04	9.32	8.28	5.33	8	11.82	19.74	30.05	37.08
ASF1B	2.22388e-18	1.48173e-20	0.964727	1.5289e-05	3.40086	3.59447	0.922342	2.83533	2.57	1.87	2.52	8.67	6.72	8.28	2.66	2.95	3.07	12.2	8.84	10.16	1.98	3.02	3.37	2.16	2.5	3.06	2.66	2.2	1.82	3.88	6.89	8.17
DUOX1	0.192895	0.000659654	0.793202	0.188866	3.4	8.16667	2	6.33333	0.02	0	0.03	0.02	0.1	0.05	0.03	0.02	0.01	0.2	0.15	0.14	0.02	0.01	0.01	0.02	0.03	0.03	0	0.02	0.01	0.06	0.08	0.05
PARPBP	2.93281e-09	6.54789e-11	0.259111	0.0189266	3.3985	3.07487	1.52	2.34307	0.43	0.39	0.51	1.72	1.5	1.3	0.66	0.63	0.58	1.77	1.74	2.24	0.37	0.25	0.38	0.45	0.41	0.66	0.57	0.34	0.46	0.5	1.09	1.62
GM44504	0.326664	0.000991122	0.0159465	0.886697	3.39754	2.11195	2.18116	1.53886	1.05	1.39	0	1.82	2.78	3.69	1.9	1.24	2.13	4.33	3.86	2.94	2.33	1.11	0.7	2.58	2.62	3.83	1.2	1.5	1.16	0	1.03	4.91
CDHR4	0.0541602	0.00867659	0.793905	0.695461	3.3913	4.29167	1.44444	1.55172	0.07	0.09	0.07	0.26	0.39	0.13	0.02	0.09	0.13	0.29	0.29	0.45	0.09	0.09	0.09	0.13	0.15	0.11	0.11	0.07	0.11	0.13	0.14	0.18
CENPI	2.00757e-08	2.63137e-10	0.443122	0.00202079	3.37838	4.432	1.33636	3.34409	0.33	0.33	0.45	1.27	1.24	1.24	0.48	0.43	0.34	2.29	1.16	2.09	0.38	0.35	0.37	0.49	0.47	0.51	0.43	0.17	0.33	0.47	1.13	1.51
CD14	0.000142622	8.91043e-21	0.209552	0.000703805	3.375	8.83594	1.84615	3.37313	0.49	0.46	0.25	1.23	1.26	1.56	0.38	0.38	0.52	3.72	4	3.59	0.42	0.29	0.46	0.66	0.78	0.72	0.46	0.56	0.32	1.15	2.09	1.28
DMPK	1.37263e-12	6.12323e-06	0.845774	0.0570243	3.37405	2.31488	1.075	1.54622	0.76	0.82	1.04	3.09	2.42	3.33	0.79	1.11	0.99	2.35	1.67	2.67	0.73	0.99	0.68	0.61	0.68	1.29	1.23	1.24	1.1	1.36	2.26	1.9
TRIM12A	5.18474e-64	9.49798e-22	3.78909e-48	2.77625e-08	3.37185	3.13638	2.63718	1.93664	20.55	21.54	17.8	64.36	75.04	62.54	18.63	22.81	22.5	56.9	78.55	65.09	20.71	20.52	21.17	51.08	61.98	51.5	26.69	24.05	26.75	39.35	53.2	57.52
TRIM31	2.82925e-96	6.64205e-30	5.81819e-35	8.68551e-09	3.36433	3.62134	2.36175	2.76478	20.29	16.75	19.31	64.23	62.1	63.25	19.66	19.38	21.33	75.43	81.91	61.28	17.94	20.28	19.25	50.47	45.28	39.98	20.6	17.99	18.93	32.71	57.93	68.39
TLR3	3.85319e-08	9.34626e-36	0.100503	4.23694e-05	3.35652	8.90909	1.75532	2.91964	0.36	0.23	0.56	1.43	1.07	1.36	0.29	0.45	0.25	3.05	2.91	2.86	0.32	0.35	0.27	0.7	0.43	0.52	0.4	0.39	0.33	0.7	1.29	1.28
KIF23	8.56942e-16	9.45885e-29	0.228534	0.00457453	3.35529	5.0373	1.31612	2.30427	1.67	1.04	2.3	5.49	5.26	6.06	1.96	1.79	1.88	11.94	7.38	9.04	1.35	1.43	2.06	1.35	2.03	2.99	2.46	1.49	1.44	2.1	4.8	5.52
HMMR	8.6363e-16	1.64902e-27	0.0737887	0.00549332	3.3487	4.42786	1.42179	2.57027	1.18	0.74	1.55	3.87	4.15	3.6	1.04	1.45	1.53	6.33	5.1	6.37	0.79	1.46	1.33	1.36	1.58	2.15	1.69	0.96	1.05	1.29	3.69	4.53
CDCA7	3.3898e-31	1.83397e-15	0.83924	0.0110734	3.34709	2.06063	0.80257	1.56428	3.82	3.85	5.41	16.21	12.22	15.35	6.62	7.11	7.71	14.26	13.5	16.42	4.3	6.02	6.8	2.33	4.94	6.47	8.94	6.8	6.04	8.26	12.24	13.57
SLC16A5	7.85364e-06	0.000140811	0.964556	0.608941	3.34375	2.46377	0.830986	1.25904	0.34	0.22	0.4	0.93	1.25	1.03	0.48	0.45	0.45	1.08	0.82	1.5	0.4	0.44	0.58	0.19	0.38	0.61	0.83	0.51	0.32	0.49	0.81	0.79
ADARB2	1.26392e-15	2.03469e-12	0.948831	0.000299747	3.32086	3.20641	0.855019	2.40741	0.68	0.56	0.63	2.43	1.84	1.94	0.94	0.78	1.09	3.77	2.65	2.59	0.6	1.02	1.07	0.56	0.68	1.06	0.82	0.79	0.82	1.18	2.05	2.62
CHEK1	2.98304e-09	1.67285e-10	0.68016	0.00717913	3.31977	3.27273	0.702439	2.33929	0.62	0.34	0.76	2.06	1.63	2.02	0.78	0.47	0.73	2.19	2.31	1.98	0.66	0.76	0.63	0.46	0.44	0.54	0.75	0.49	0.44	0.77	1.48	1.68
NCAPG	4.08658e-19	5.37045e-14	0.920056	0.00224489	3.3188	3.50998	0.951807	2.51099	1.08	0.93	1.66	4.36	3.78	4.04	1.01	1.63	1.87	5.87	4.22	5.74	1.08	1.5	1.57	1.05	1.29	1.61	1.4	1.3	0.94	1.35	3.48	4.31
TRAFD1	3.28565e-79	3.15405e-28	3.41319e-47	2.15932e-09	3.30904	3.1654	2.44957	1.96405	39.48	37.08	31.42	110.17	126.14	121	42.43	43.47	46.69	143.6	155.51	120.59	33.77	39.72	40.33	98.46	95.99	84.36	50.66	44.08	50.48	76.1	102.06	107.06
IFIT1BL1	5.08391e-05	2.16384e-59	3.27647e-14	6.46121e-07	3.30631	34.3373	2.24577	5.45002	5.54	6.16	10.01	17.44	33.74	20.6	6.76	7.13	5.62	175.3	347.24	147.38	5.01	7.59	7.5	16.58	15.61	12.95	7.41	7.13	7.17	20.25	41.41	56.66
IGSF9B	6.02768e-07	2.8738e-05	0.785746	0.090897	3.30435	2.78261	1.125	1.72727	0.07	0.08	0.08	0.28	0.27	0.21	0.1	0.07	0.06	0.19	0.23	0.22	0.05	0.11	0.08	0.05	0.12	0.1	0.08	0.08	0.06	0.09	0.11	0.18
FOXM1	6.18549e-31	2.27069e-35	0.391914	0.00113065	3.30407	3.16285	1.11747	2.17761	1.83	1.78	2.54	6.75	6.27	7.3	2.54	2.49	2.4	8.39	6.95	8.16	2.06	2.03	2.72	1.92	2.5	3.19	2.7	2.08	1.92	2.63	5.91	6.05
FAM111A	5.5e-26	8.96324e-36	0.00463052	2.26737e-05	3.29443	5.94849	1.443	2.82412	1.88	1.88	1.98	6.03	5.48	7.4	1.71	2.01	1.91	11.94	12.51	9.04	1.96	2.48	2.49	3.4	3.81	2.79	1.9	2.31	1.76	2.94	7.63	6.29
TICRR	5.84031e-14	1.61154e-14	0.296631	5.97085e-05	3.2924	3.595	1.22222	2.47826	0.57	0.39	0.75	2.16	1.52	1.95	0.61	0.68	0.71	3.13	1.81	2.25	0.46	0.62	0.63	0.61	0.61	0.87	0.57	0.66	0.38	0.9	1.57	1.52
CENPH	8.37755e-08	1.51359e-07	0.66351	0.102391	3.29167	2.60085	1.22508	1.65256	1.21	0.81	1.1	3.34	3.42	3.51	1.45	1.58	1.68	3.81	4.25	4.19	0.8	1.05	1.26	0.89	1.43	1.49	1.76	1.58	1.15	1.75	2.56	3.11
MPEG1	2.52923e-18	2.36223e-95	0.687846	7.37032e-05	3.28818	69.2831	1.07396	7.26562	1.03	1.46	0.98	3.21	3.79	4.41	0.51	0.64	0.51	41.01	49.27	24.73	0.8	1.01	1.57	1.33	1.22	1.08	0.67	0.94	1.59	3.31	9.02	10.92
UBE2T	0.000142229	2.58222e-05	0.955411	0.0813845	3.28708	3.14855	0.753086	2.0888	0.42	0.57	1.1	2.32	2.08	2.47	1.01	0.88	0.87	3.35	1.75	3.59	1.47	0.75	1.02	0	1.01	1.43	0.8	0.95	0.84	1.04	1.69	2.68
MS4A15	0.0546853	0.0189535	0.658461	0.714212	3.28571	3.96296	1.9	1.7	0.14	0.07	0.14	0.43	0.26	0.46	0.1	0.1	0.07	0.29	0.34	0.44	0.13	0.1	0.07	0.27	0.1	0.2	0.17	0.06	0.07	0.1	0.21	0.2
CLSPN	1.75534e-13	3.17603e-16	0.998708	0.000432089	3.28351	4.65728	0.898734	2.70792	0.68	0.42	0.84	2.21	1.89	2.27	0.48	0.7	0.95	3.99	2.85	3.08	0.47	1.1	0.8	0.51	0.68	0.94	0.77	0.65	0.6	0.93	2.15	2.39
PRSS27	0.244144	0.0158734	0.9626	0.376176	3.26923	6.8	0.714286	7	0.16	0.05	0.05	0.4	0.35	0.1	0.1	0.1	0	0.38	0.47	0.51	0	0	0.21	0.05	0.05	0.05	0.05	0	0	0.15	0.1	0.1
SERPINA1F	0.0711914	0.0285488	0.770183	0.779716	3.26316	0.117647	1.63636	0.535714	0.06	0.08	0.05	0.22	0.26	0.14	0.14	0.18	0.19	0.02	0	0.04	0.12	0.08	0.02	0.06	0.12	0.18	0.1	0.08	0.1	0.08	0.05	0.02
MS4A12	0.000140126	0.0148732	0.158911	0.0722652	3.25828	1.92308	1.90881	2.00862	0.94	1.42	0.66	3.34	3	3.5	1.35	1.35	1.98	2.69	2.26	4.05	1.09	1.65	0.55	1.46	2.56	2.26	1.52	1.03	0.93	1.6	2.45	2.94
CTPS	7.67618e-15	1.75558e-11	0.294197	0.000110041	3.25745	3.89721	0.617845	2.07294	1.13	0.97	1.59	3.92	3.61	4.49	2.72	1.53	2.56	12.15	6.36	8.03	1.28	2.1	2.56	0.96	1.14	1.57	1.87	2.07	1.27	2.9	3.77	4.13
PRSS22	0.757569	0.0439267	0.941979	0.807785	3.25	7.61538	0.444444	2	0	0.04	0	0.09	0	0.04	0	0.09	0.04	0.59	0.09	0.31	0.04	0.05	0	0	0.04	0	0	0.04	0.09	0.04	0.04	0.18
SAA3	0.431615	0.00762941	0.843568	0.534581	3.25	5.80488	1.60274	2.45205	0.36	0	0	0.35	0.35	0.47	0.35	0	0.47	1.65	2.04	1.07	0.24	0.25	0.24	0.24	0.7	0.23	0.49	0	0.24	0.96	0.36	0.47
SPRR2A2	1.41769e-05	1.72775e-18	1.87857e-08	0.00125567	3.24695	7.74715	1.50941	3.14799	142.77	163.39	129.68	290.18	684.02	440.95	285.58	212.8	180.81	2813.67	1457.12	991	222.45	152.52	189.51	311.3	268.33	272.4	92.77	211.54	191.86	316.67	620.3	624.97
CD38	8.15862e-13	2.5629e-22	0.713101	0.00107288	3.24167	4.47785	1.09643	1.95385	0.8	0.67	0.93	2.35	2.67	2.76	1.27	1.05	0.84	5.43	4.09	4.63	0.79	0.87	1.14	0.82	1.16	1.09	1.21	1.09	0.95	1.68	2.68	1.99
PANX1	1.64527e-29	5.06299e-21	4.90407e-05	9.47394e-05	3.23848	3.66756	1.60069	2.61023	3.72	3.05	4.3	13.02	11.55	11.28	3.81	2.88	4.56	13.28	14.76	13.22	4.05	3.69	3.93	6.92	5.22	6.54	3.58	3.7	3.47	4.78	10.91	12.37
MKI67	1.25795e-10	1.2529e-36	0.261611	0.00651521	3.23462	4.66846	1.345	2.48181	4.28	3.13	5.59	14.37	12.29	15.39	3.08	3.84	4.24	20.36	14.63	17.11	3.18	5.34	5.19	4.95	5.18	8.31	4.4	3.82	3.05	5.12	10.72	12.13
RASA4	1.70123e-50	5.08887e-26	5.16736e-06	2.36105e-07	3.23032	5.3433	1.40984	2.38675	7.95	7.42	6.86	20.72	24.97	26.12	8.93	9.21	7.61	45.03	58.93	33.63	7.69	7.59	8.29	12.11	11.2	9.92	8.1	8.82	7.98	12.79	22.26	24.38
PSME2	4.15597e-92	1.45857e-41	2.94482e-25	3.6762e-07	3.22705	2.74363	1.94612	2.29956	100.24	91.52	87.6	305.94	269.65	325.92	109.53	116.69	121.71	299.4	328.1	327.09	97.54	111.19	116.26	238.64	191.66	202.17	121.75	109.76	118.34	170.69	306.95	326.86
NOD1	5.36738e-17	2.53593e-29	3.38261e-05	3.92644e-16	3.22442	7.77095	1.97509	3.53761	1.14	1.1	0.79	3.58	2.62	3.57	1.07	1.24	1.27	10.55	10.96	6.31	0.82	0.99	1	2.35	1.66	1.54	1.45	1.54	1.53	3.88	6.11	6
PRC1	1.41888e-23	8.25028e-28	0.693258	0.00471605	3.21625	3.66892	1.03343	2.11759	2.68	1.97	3.35	9.06	8.31	8.36	2.87	4.11	3.38	13.88	10.83	13.3	2.73	3.39	3.75	2.72	3.27	4.21	3.51	3.7	2.74	3.3	8.1	9.67
GM40853	0.0130822	0.112675	0.847671	0.421038	3.21622	1.79545	1.19424	1.56129	0.23	0.29	0.22	0.65	0.97	0.76	0.46	0.56	0.74	1.08	0.75	1.33	0.46	0.27	0.66	0.61	0.4	0.65	0.64	0.34	0.57	0.78	0.86	0.78
AA467197	5.92577e-16	7.239e-32	3.9597e-07	1.81127e-11	3.21246	10.755	1.77459	4.20005	12.25	13.22	12.42	26.9	52.72	42.1	20.48	17.21	18.27	239.64	247.87	114.34	12.9	14.04	14.85	28.73	22.46	22.97	11.08	14.18	12.28	29.37	64.39	63.91
DEFA33	0.0100249	0.000590974	0.653481	0.236825	3.20239	1.39467	1.17219	1.53046	9.34	5.65	11.84	34.82	11.7	39.4	44.16	46.6	55.21	70.12	58.57	74.89	16.2	9.01	8.01	5.74	17.98	15.22	26.45	16.31	26.18	59.93	17.07	28.51
D16ERTD472E	0.00651135	7.6134e-12	0.240818	0.029357	3.2	24.9	2.7	3.625	0.08	0.05	0.07	0.3	0.14	0.2	0.03	0.02	0.05	1.45	0.46	0.58	0.02	0.06	0.02	0.09	0.11	0.07	0.04	0.06	0.06	0.1	0.16	0.32
KNL1	1.46349e-10	5.16415e-15	0.278673	0.0224442	3.19469	5.04167	1.27434	2.2087	0.31	0.27	0.55	1.21	1.2	1.2	0.23	0.36	0.37	2.08	1.47	1.29	0.28	0.42	0.43	0.36	0.51	0.57	0.49	0.38	0.28	0.39	0.96	1.19
S100A14	0.000171132	6.74795e-41	0.941979	5.21977e-10	3.19249	36.3014	1.02994	11.2174	0.8	0.61	0.72	2.95	1.66	2.19	0.86	0.6	0.73	40.53	19.78	19.19	0.6	0.68	0.39	0.49	0.43	0.8	0.33	0.22	0.83	2.95	6.35	6.18
CIT	1.46464e-12	6.16449e-15	0.197142	0.140719	3.19101	3.47126	1.40816	1.68571	0.31	0.24	0.34	0.92	0.9	1.02	0.31	0.25	0.31	0.92	1.04	1.06	0.23	0.39	0.36	0.28	0.55	0.55	0.53	0.31	0.21	0.33	0.7	0.74
UNC93B1	5.63674e-32	4.00374e-42	3.52956e-07	8.23835e-06	3.18715	6.25067	1.75303	2.58898	5.26	4.8	4.42	16.24	12.63	17.28	4.55	5.1	5.27	34.85	33.7	24.71	4.76	4.54	6.37	10.23	8.01	9.23	7.22	6.36	6.93	9.86	19.97	23.27
SERPING1	7.96777e-06	1.1449e-70	0.682141	6.79319e-07	3.18497	79.2841	1.33158	6.65403	0.42	0.83	0.48	1.86	1.76	1.89	0.25	0.35	0.28	26.42	25.85	17.5	0.57	0.2	1.13	1.01	0.43	1.09	0.45	1.03	0.63	1.71	5.54	6.79
SP5	0.00130083	7.82358e-05	0.529169	0.93002	3.18072	4.01481	1.575	0.862745	0.22	0.22	0.39	0.64	0.88	1.12	0.35	0.57	0.43	2.89	1.63	0.9	0.16	0.22	0.42	0.27	0.59	0.4	0.89	0.78	0.88	0.88	0.5	0.82
MAD2L1	3.54256e-32	1.46064e-21	0.0118545	0.000387783	3.17511	2.9672	1.33273	2.14228	4.91	4.91	5.77	17.11	14.44	17.95	6.34	6.78	6.39	22.42	15.88	19.59	5.13	4.84	6.59	6.76	7.36	7.95	6.02	5.46	5.88	7.54	12.96	16.69
CDCA8	1.43522e-25	2.80235e-23	0.418814	0.000912708	3.17207	2.84686	1.08837	1.98789	4.07	4.11	5.71	13.58	14.42	16.06	7.69	6.61	6.53	22.27	17.45	19.58	5.17	5.86	6.51	5.2	6.52	7.37	6.62	6.57	4.98	7.69	12.82	15.61
C1RA	2.38768e-13	3.25661e-25	2.61108e-10	1.63609e-09	3.16949	9.75455	3.16588	4.01186	0.96	1.08	0.91	3.24	2.63	3.48	0.63	1	0.57	7.85	8.61	5	0.68	0.74	0.69	2.39	2.23	2.06	0.61	1.07	0.85	2.33	3.92	3.9
GM29779	6.98796e-09	1.20454e-30	0.0836555	1.5716e-06	3.16838	5.60701	1.15834	2.86742	9.64	7.38	14.04	33.62	30.21	34.58	13.41	13.95	13.71	103.5	66.65	60.13	9.27	13.47	12.88	12.79	12.69	15.78	14.05	10.31	8.6	17.66	35.39	41.46
ZWILCH	1.55906e-14	2.93536e-16	0.820888	0.00400432	3.16511	2.96774	1.03465	2.25797	1.18	0.83	1.2	3.34	3.43	3.39	1.58	1.7	1.37	5.08	4.27	4.45	1.02	1.64	1.38	1.03	1.29	1.86	1.38	1.08	0.99	1.49	2.62	3.68
PSME1	3.97261e-85	5.37773e-45	1.32725e-41	3.71299e-06	3.14841	3.07404	1.97259	2.30298	121.22	106.23	105.47	376.13	311.84	360.2	107.15	109.68	123.39	321.25	349.32	375.28	108.13	115.94	125.81	234.43	219.12	236.62	132.56	115.44	125.42	170.99	329.06	359.93
AK4	0.0752875	1.4485e-07	0.89975	0.298438	3.13333	6	1.08571	2.44444	0.08	0.03	0.04	0.14	0.26	0.07	0.11	0.11	0.12	0.99	0.44	0.61	0.14	0.07	0.14	0.12	0.12	0.14	0.01	0.11	0.06	0.17	0.17	0.1
HIST1H2AO	0.00138686	0.0012547	0.275313	0.00269735	3.13258	2.76914	0.303694	3.6087	2.19	1.16	1.1	5.9	2.17	5.87	2.84	1.65	3.87	10.62	4.33	8.2	0.56	2.27	4.48	1.69	0.53	0	1.13	1.76	1.02	3.28	3.27	7.56
H2-BL	3.11697e-07	0.0345114	1.24085e-05	0.0148026	3.13018	1.75185	2.88832	2.73753	1.23	1.18	0.97	3.27	3.75	3.56	1.55	1.86	1.99	3.75	3.88	1.83	1.61	1.04	1.29	4.27	4.33	2.78	1.55	0.87	2.19	2.13	3.71	6.78
MCM3	1.82621e-23	3.87869e-33	0.81659	1.46183e-06	3.12796	4.51555	0.812865	2.56198	3.41	2.63	4.51	11.31	9.9	11.79	4.63	4.42	3.81	23.49	15.37	19.21	3.27	4.27	4.43	2.68	2.86	4.19	3.96	4	2.93	6.12	9.45	12.33
DEFA29	0.348742	0.0405368	0.988445	0.663187	3.12676	2.06186	0.861111	1.5787	0.26	0	0.45	0.73	0	1.49	1.84	1.77	1.24	4.69	3.29	2.02	0.03	0.3	0.39	0	0.37	0.25	0.3	1.35	0.51	1.04	0.71	1.66
SLC22A1	6.84453e-05	0.922312	0.836047	0.0758915	3.125	0.862179	1.14815	1.73171	0.29	0.41	0.58	1.3	1.38	1.32	0.89	1.26	0.97	0.46	0.32	1.91	0.69	0.68	0.79	0.23	1.15	1.1	0.56	0.79	0.7	1.01	1.14	1.4
SPRR2A1	2.10733e-05	8.2027e-18	0.295567	3.45221e-05	3.11226	7.89315	1.30625	3.47233	113.51	137.88	100.46	269.31	532.17	293.57	197.84	168.29	142.17	2186.44	1133.55	692.1	212.05	107.69	139.88	206.97	186.88	206.53	68.41	145.65	130.15	276.4	502.23	416.58
NDC80	5.77609e-10	3.37863e-12	0.570646	0.112882	3.11037	3.97048	1.18644	1.77654	0.79	0.84	1.36	3.16	3.02	3.12	0.83	0.9	0.98	4.52	2.62	3.62	1.11	0.99	0.85	1.06	1.01	1.43	1.46	0.92	1.2	1.01	2.43	2.92
CLDN15	8.35935e-46	3.76593e-06	0.0299644	0.0164039	3.10687	1.72962	1.30819	1.50025	12.78	10.49	14.16	37.11	41.93	37.25	14.65	16.95	17.22	27.99	21.38	35.07	11.12	14.55	13.04	10.94	18.36	21.34	15.63	13.66	10.29	14.75	20.41	24.22
ADORA1	0.000537209	0.797784	0.898173	0.912354	3.10526	0.77027	0.703704	0.831579	0.14	0.12	0.12	0.52	0.29	0.37	0.22	0.2	0.32	0.23	0.1	0.24	0.15	0.16	0.23	0.04	0.16	0.18	0.34	0.24	0.37	0.38	0.13	0.28
PARP14	2.20789e-72	6.45798e-26	1.82415e-45	1.29201e-23	3.10336	3.89001	3.06309	3.0775	21.01	19.53	16.93	61.56	52.89	63.9	17.01	16.8	19.83	82.15	71.67	54.84	16.4	18.66	16.14	62.87	50.38	43.58	20.13	16.33	19.54	46.33	62.1	63.91
SKA3	1.03986e-06	6.91369e-09	0.917051	0.0110736	3.08559	3.45395	1.03604	2.38843	0.64	0.46	1.12	2.6	1.93	2.32	0.83	1.21	1	4.61	2.42	3.47	0.43	0.94	0.85	0.58	0.89	0.83	0.88	0.95	0.59	0.96	2.37	2.45
RAD18	2.09163e-07	1.42816e-08	0.760127	0.0382139	3.08065	3.68487	1.12994	1.85648	0.72	0.47	0.67	2.34	1.51	1.88	1.06	0.77	0.55	3.86	2.11	2.8	0.6	0.52	0.65	0.48	0.65	0.87	0.81	0.69	0.66	0.86	1.61	1.54
GM10499	1.12563e-17	0.856598	1.99733e-06	0.248892	3.07852	0.961861	2.12343	1.40355	3.43	2.23	3	8.85	8.83	8.98	3.63	4.94	4.54	2.8	4.02	5.79	2.98	3.82	3.57	5.32	9.12	7.58	4.16	2.96	4.7	3.19	5.7	7.7
LY75	5.58489e-12	8.22548e-22	4.3902e-10	1.87153e-09	3.07143	7.43429	3.20541	4.52727	0.63	0.44	0.75	1.94	1.53	2.12	0.53	0.54	0.68	5.75	4.43	2.83	0.45	0.6	0.8	2.68	1.65	1.6	0.6	0.49	0.56	1.33	2.99	3.15
S100A16	2.72793e-18	2.55589e-33	0.667169	1.02476e-09	3.05467	9.81855	1.07333	3.89947	3.66	3.87	4.36	11.38	11.03	13.91	4.41	4.67	5.58	69.11	37.11	37.72	3.39	3.98	5.04	3.77	4.21	5.34	3.69	3.8	3.85	8.53	16.93	18.76
P2RY6	8.46382e-08	0.0118413	0.956337	0.531331	3.04912	1.55506	0.858434	1.20433	0.6	1.28	0.97	2.8	2.67	3.22	1.72	1.33	1.4	2.3	1.84	2.78	0.94	1.05	1.33	0.67	1.11	1.07	1.72	1.11	1.33	1.3	1.8	1.91
PARP10	4.64882e-79	1.07372e-15	3.42186e-36	5.41772e-12	3.04514	2.40213	2.25838	1.89711	16.95	16.97	15.26	45.51	51.79	52.46	19.75	20.78	18.68	42.71	56.01	43.51	17.48	18.92	16.7	44.28	39.58	36.06	18.97	19.97	20.64	32.13	40.89	40.01
NCAPD2	1.57453e-22	4.24716e-31	0.216454	0.000267625	3.04013	3.17759	1.15078	2.05019	3.75	3.08	5.63	13.05	11.8	13.03	4.02	4.53	4.57	14.74	11.5	15.45	3.54	4.67	5.32	3.83	5.16	6.58	5.18	4.14	4.03	5.64	9.96	11.77
CRELD2	1.52785e-48	4.113e-14	1.57179e-05	3.37897e-08	3.0385	2.77452	1.4694	2.56398	31.22	25	30.02	90.4	75.06	96.58	27.94	28.39	34.94	64.42	98.96	89.85	37.1	34.58	28.17	59.7	42.94	44.08	26.44	23.81	25.09	41.14	70.42	81.61
TUBB5	1.14647e-12	5.37429e-45	0.988445	1.72016e-06	3.03641	3.51173	0.903924	2.20398	32.89	26.1	40.97	109.72	83.95	109.85	42.3	43.28	44.47	175.12	131.19	150.39	32.57	40.04	42.82	30.94	30.85	42.55	40.66	39.32	34.05	54.29	90.07	106.96
LMNB1	1.16842e-39	9.28633e-33	0.45691	0.000302134	3.03562	2.96852	1.07357	2.06101	6.67	6.46	8.49	22.48	19.36	23.79	8.94	8.98	10.03	30.03	23.52	29.42	5.91	9.23	9.19	6.59	9.19	10.34	9.14	8.62	6.99	10.26	18.3	22.45
CEP128	2.46258e-14	7.47524e-16	0.29026	0.0118523	3.03518	2.94332	1.2625	1.85185	0.59	0.64	0.76	1.79	2.12	2.13	0.78	0.93	0.76	2.29	2.58	2.4	0.73	0.92	0.75	0.71	1.2	1.12	0.96	0.88	0.59	1.01	1.64	1.85
HELLS	3.81167e-21	5.69559e-19	0.74674	1.17e-05	3.0266	3.66856	0.822802	2.60313	1.82	1.84	2.73	6.57	5.79	6.98	2.99	2.39	3.43	13.65	8.92	9.75	1.8	2.76	2.72	1.6	2.2	2.19	2.81	2.25	1.97	3.72	6.99	7.59
HTR4	0.000625516	0.018806	0.748768	0.474239	3.02381	1.93827	1.55882	1.27473	0.17	0.11	0.14	0.46	0.37	0.44	0.18	0.2	0.43	0.65	0.43	0.49	0.11	0.06	0.17	0.05	0.22	0.26	0.37	0.27	0.27	0.39	0.34	0.43
CEACAM2	2.60792e-28	0.778318	9.9678e-08	4.14382e-06	3.01262	0.99189	1.76382	1.89009	6.85	9.3	6.83	20.31	27.89	21.03	11.72	14.65	9.39	7.93	12.25	15.29	8.61	7.06	5.5	10.41	11.69	15.24	5.79	7.82	6.68	10.05	13.83	14.47
WARS	2.17454e-09	4.19826e-31	0.132043	2.48726e-26	3.0053	9.16643	1.4721	5.70986	24.82	24.44	26.28	89.4	50	87.62	29.88	26.38	27.38	377.36	226.18	163.14	25.34	27.8	26.78	56.05	29.35	32.25	24.2	25.15	24.96	87.21	163.9	173.19
ARHGAP19	1.43908e-10	5.76426e-25	0.622464	0.0346117	3.00524	3.396	1.11161	1.94872	0.63	0.41	0.87	1.79	1.8	2.15	0.84	0.83	0.83	2.89	2.65	2.95	0.63	0.7	0.91	0.68	0.74	1.07	0.93	0.68	0.73	0.74	1.65	2.17
TGM1	0.319559	0.00379842	0.9527	0.85786	3	4.34615	0.761905	1.36	0.04	0.04	0.02	0.16	0.04	0.1	0.06	0.08	0.12	0.58	0.24	0.31	0.08	0.02	0.11	0.02	0.08	0.06	0.13	0.08	0.04	0.13	0.15	0.06
CASP12	0.0405688	3.86206e-07	0.0355247	0.00409568	3	11.9643	4.09524	6.27586	0.06	0.14	0.11	0.44	0.22	0.27	0.06	0.19	0.03	1.31	1.37	0.67	0.06	0.09	0.06	0.33	0.28	0.25	0.09	0.09	0.11	0.22	0.71	0.89
KNTC1	2.14237e-14	2.24565e-16	0.466365	0.000189944	3	4.08442	1.18675	2.625	0.53	0.47	0.77	1.66	1.7	1.95	0.41	0.6	0.53	2.28	1.88	2.13	0.48	0.42	0.76	0.47	0.61	0.89	0.61	0.53	0.3	0.76	1.29	1.73
SLPI	0.730486	0.0230259	0.941979	0.990116	3	28.3333	2.33333	1	0	0.07	0	0.07	0.07	0.07	0	0	0.03	0.44	0.14	0.27	0	0	0.03	0	0	0.07	0	0.14	0	0	0	0.14
TNFRSF23	0.0240805	0.000150743	0.599184	0.0456199	3	3.61404	1.22093	2.68421	0.14	0.04	0.23	0.3	0.54	0.39	0.17	0.11	0.29	0.75	0.76	0.55	0.31	0.23	0.32	0.26	0.38	0.41	0.15	0.14	0.09	0.21	0.38	0.43
DAXX	8.28984e-52	1.46792e-33	9.61913e-23	2.65608e-10	2.99412	5.19964	1.88003	2.36886	14.84	13.17	12.8	35.62	44.58	41.99	14.86	14.93	14.34	85.94	86.13	57.39	14.71	13.81	12.74	26.76	26.58	24.23	15.43	13.91	14.01	24.91	38.25	39.53
GM11545	2.11463e-16	6.70651e-14	0.932295	0.000116497	2.99026	3.10594	0.962244	1.5844	2.99	1.58	2.62	7.17	6.77	7.56	3.23	3.71	4.01	14.7	8.91	10.4	2.76	3.36	3.15	1.78	3.34	3.8	3.6	3.62	2.91	5.48	4.91	5.66
SPC25	1.34523e-12	9.0274e-06	0.481516	0.154568	2.98854	1.75892	0.674788	1.58921	2.44	1.81	2.73	7.73	6.48	6.65	3.45	4.09	3.95	6.72	6.23	7.26	2.49	3.02	3.93	1.78	2.33	2.26	3.71	2.73	2.64	2.47	5.36	6.6
CAPG	1.1636e-08	1.84167e-13	0.758788	0.0777721	2.9878	4.84143	1.07692	1.61383	1.54	1.11	1.45	3.42	4.86	3.97	3.32	1.71	1.97	14.84	10.56	8.49	2	1.55	2.04	1.51	2.05	2.46	2.32	1.84	1.77	2.15	3.52	3.9
TIMELESS	5.1856e-11	4.24531e-19	0.966939	0.000276128	2.98636	3.79828	0.942623	2.32159	0.73	0.46	1.01	2.27	2.04	2.26	0.67	0.71	0.95	3.29	2.75	2.81	0.61	0.96	0.87	0.49	0.85	0.96	0.76	0.77	0.74	1.08	2.06	2.13
MCM10	7.94444e-31	1.03907e-42	0.753181	0.000388293	2.98615	4.30474	1.00126	2.17984	2.16	2	2.34	6.44	6.53	6.44	2.6	2.57	2.64	12.72	10.18	10.72	2.52	2.85	2.58	2.06	2.75	3.15	2.76	2.38	2.2	3.32	5.57	7.11
FANCI	2.85029e-10	1.88731e-15	0.211576	0.00128242	2.98571	3.58209	1.38	2.28	0.47	0.52	0.41	1.3	1.33	1.55	0.45	0.44	0.45	1.65	1.55	1.6	0.43	0.47	0.6	0.63	0.7	0.74	0.39	0.42	0.44	0.68	1.02	1.15
NRM	1.56539e-15	0.000588107	0.757506	0.0207675	2.97977	1.54711	0.745987	1.47855	2.89	2.33	2.69	7.75	6.98	8.84	3.5	4.45	4.15	6.27	5.57	6.88	2.97	4.13	3.49	1.34	2.78	3.78	4.38	4.59	2.92	5.52	5.94	6.12
ARHGAP33	2.25731e-21	6.01485e-09	1.21906e-07	0.00274315	2.97148	2.75986	1.76525	1.82324	4.06	3.58	3.58	11.87	8.03	13.44	2.79	3.1	2.73	5.09	9.32	9.38	3.78	3.99	4.2	8.82	5.66	6.65	3.91	4.14	4	4.33	9.13	8.51
FBXW17	1.1188e-22	1.47506e-22	4.6695e-10	3.4928e-08	2.96779	3.08229	1.90856	2.09603	5.55	7.07	6.01	15.38	22.33	17.58	6.86	6.98	6.09	20.21	23.24	17.98	6.01	5.93	5.12	12.25	10.74	9.57	6.67	6.19	5.26	9.89	14.07	14.02
ASCL2	1.52408e-10	0.0914221	0.941979	0.818478	2.96	1.28273	0.834297	1.03922	1.38	1.45	1.67	4.02	4.28	5.02	2.06	2.75	2.37	2.7	3.3	3.21	1.14	1.59	2.46	0.96	1.15	2.22	3.81	3.53	2.35	2.7	3.69	3.68
DEPDC1B	0.0006268	0.000388049	0.982523	0.019601	2.95652	2.77193	0.890909	2.4	0.25	0.23	0.44	0.75	0.77	1.2	0.29	0.56	0.29	1.07	0.82	1.27	0.22	0.49	0.39	0.35	0.24	0.39	0.32	0.4	0.23	0.5	0.95	0.83
CTH	6.17344e-28	0.197023	0.00446255	0.733021	2.95535	0.665017	1.35651	1.0488	10.03	10.07	14.17	30.17	38.76	32.35	16.94	16.16	13.38	7.73	7.3	15.88	12.71	13.24	11.02	11.89	17.33	20.93	12.88	10.23	8.04	8.13	11.59	12.95
WDHD1	4.59808e-17	2.57732e-26	0.80315	0.00732621	2.94502	3.65517	0.779661	1.95522	0.87	0.91	1.13	2.95	2.78	2.84	1.03	1	1.16	4.16	3.51	3.99	0.87	1.36	1.31	0.81	0.77	1.18	1.24	1.12	0.99	1.28	2.47	2.8
VWA5A	1.48548e-33	1.23634e-22	0.00677177	7.36636e-13	2.94188	4.97726	2.13168	2.93716	5.13	5.51	5.19	16.13	12.29	18.15	5.02	5.04	4.89	26.65	30.82	16.94	4.55	5.24	5.17	15.75	8.86	7.28	6.33	5.74	6.07	12.2	20.01	21.07
OMP	0.212789	0.00350744	0.91223	0.570158	2.94118	5.66667	0.535714	2.26667	0.08	0.03	0.06	0.13	0.21	0.16	0.11	0.05	0.05	0.38	0.53	0.28	0.03	0.14	0.11	0.05	0.05	0.05	0.06	0.03	0.06	0.03	0.17	0.14
E2F7	2.44694e-08	1.88263e-16	0.847671	0.00588328	2.93913	4.76596	1.09174	2.5102	0.47	0.25	0.43	1.12	1	1.26	0.34	0.28	0.32	1.82	1.35	1.31	0.22	0.39	0.48	0.34	0.26	0.59	0.42	0.25	0.31	0.43	1.1	0.93
PPAT	2.63728e-15	5.81178e-17	0.820888	0.000345494	2.93443	3.43326	0.795014	2.12401	1.13	0.78	1.14	3.16	2.71	3.08	1.66	1.2	1.41	5.95	4.02	4.69	1.02	1.14	1.45	0.81	1.06	1	1.57	1.2	1.02	1.9	2.81	3.34
DEFA30	0.000328815	3.24286e-06	0.455889	0.0518814	2.93409	2.18364	1.63459	1.66403	2.43	2.77	4.51	12.13	5.34	11.02	8.11	10.62	10.24	20.89	23.48	18.89	1.19	2.29	3.69	1.19	5.15	5.38	7.55	8.46	11.76	16.5	10.99	18.72
MMP7	3.88123e-19	3.99896e-33	0.00383573	3.27801e-12	2.92643	8.3253	1.37028	3.78285	6.62	5.03	8.06	18.29	18.25	21.14	8.95	8.79	8.39	102.48	62.65	52.41	8.33	8.84	7.46	12.11	10.73	10.91	8.27	5.95	7.47	17.68	31.16	33.21
TAPBP	2.44122e-72	2.0849e-50	1.88226e-51	2.32295e-08	2.92138	4.94534	2.25489	2.31385	118.12	114.72	95.19	301.76	312.38	344.16	98.03	101.92	103.57	530.6	549.99	420.42	100.08	108.58	100.81	257.03	219.39	221.4	112.04	119.03	129.26	187.35	315.62	330.78
CD44	3.03767e-14	7.60669e-46	0.71215	4.24398e-07	2.91304	13.7965	1.14623	2.9837	0.61	0.69	0.77	1.84	2.11	2.08	0.53	0.57	0.62	10.99	6.04	6.7	0.55	0.86	0.71	0.65	0.63	1.15	0.62	0.6	0.62	1.18	2.12	2.19
MASTL	5.74358e-09	0.000893764	0.629684	0.0343566	2.90647	1.84831	1.16561	1.8	0.45	0.37	0.57	1.37	1.36	1.31	0.45	0.78	0.55	1.06	0.98	1.25	0.41	0.6	0.56	0.55	0.48	0.8	0.59	0.63	0.38	0.63	1.1	1.15
RAD51B	0.0339176	0.187818	0.725124	0.663932	2.90411	1.80435	0.584158	1.24806	0.41	0.11	0.21	1.06	0.53	0.53	0.35	0.31	0.26	0.65	0.43	0.58	0.19	0.29	0.53	0.25	0.17	0.17	0.51	0.4	0.38	0.34	0.47	0.8
NEK2	7.85734e-23	3.07888e-24	0.181997	0.0065412	2.89842	3.9694	1.24881	2.09941	1.79	1.82	2.1	5.22	5.34	5.99	2.14	2.72	2.33	11.37	7.55	9.62	1.74	2.34	2.23	1.85	2.59	3.44	2.75	2.05	1.94	2.45	5.04	6.66
CDCA5	7.92476e-15	3.09041e-14	0.302366	0.0333716	2.89402	2.81014	1.23089	1.68296	1.8	1.8	2.25	5.3	5.71	5.92	2.36	2.25	2.29	7.38	5.39	6.62	1.8	2.14	2.34	1.95	2.7	3.08	2.77	2.36	2.03	2.66	4.05	5.34
GM7030	0.000635783	0.117196	0.00184427	0.319145	2.89164	1.5873	2.74247	1.52918	0.66	0.95	1.62	2.3	3.17	3.87	1.36	2	1.05	2.1	2.95	1.95	0.9	1.19	0.9	3.05	1.93	3.22	1.79	1.57	1.78	1.36	2.65	3.85
PSG18	0.0329913	0.959758	0.941979	0.172864	2.88525	0.929167	1.1039	2.07921	0.11	0.2	0.3	0.41	0.76	0.59	1.04	0.45	0.91	0.49	1.21	0.53	0.44	0.18	0.15	0.3	0.23	0.32	0.49	0.18	0.34	0.79	0.43	0.88
PLK4	3.5495e-14	1.48089e-17	0.716415	0.00559729	2.88316	3.58424	1.06818	2.13483	0.87	1.11	0.93	2.74	2.69	2.96	1.31	1.19	1.18	5.36	3.43	4.4	1.02	1.2	1.3	0.93	1.17	1.66	1.56	1.15	0.85	1.47	3.13	3
ANPEP	1.0475e-10	0.158427	0.000218246	0.195897	2.87944	1.21046	1.97367	1.21425	289.61	275.54	307.04	696.32	1089.22	725.88	297.03	298.3	375.95	255.78	413.9	506.02	268.13	381.92	329.86	440.46	737.89	755.67	323.79	274.42	321.73	267.88	386.75	462.41
SGO1	4.55061e-11	5.23547e-15	0.808203	0.00761647	2.87739	3.70609	1.05622	2.44223	0.7	0.85	1.06	2.45	2.18	2.88	0.76	0.98	1.05	4	2.63	3.71	0.58	0.93	0.98	0.65	0.9	1.08	1.28	0.68	0.55	1.08	2.33	2.72
GVIN1	1.11609e-50	1.46614e-10	0.0124139	6.60682e-10	2.87664	1.97263	1.6584	2.3618	13.7	10.76	12.1	35.15	30.71	39.31	11.91	12.51	13.94	21.14	28.79	25.74	8.07	13.52	9.44	13.59	16.91	20.96	10.01	8.21	8.95	15.29	24.1	24.78
PPP1R1B	6.40217e-39	5.59922e-11	0.861838	0.0026623	2.87542	1.79247	0.805485	1.53393	33.33	30.74	42.45	112.31	91.74	102.24	43.86	48.57	49.33	84.9	71.02	98.18	36.16	47.4	46.97	21.86	36.75	46.53	51.22	41.15	36.86	52.99	61.53	83.71
GM3696	0.500824	0.00108904	0.883466	0.93002	2.875	17.25	2.16667	1.26667	0	0	0.08	0.06	0.1	0.07	0.08	0	0	0.88	0.26	0.24	0.06	0	0	0	0	0.13	0.08	0	0.07	0.06	0.07	0.06
GM1966	8.9757e-27	2.44035e-09	5.0485e-06	1.55063e-05	2.87037	1.70287	1.66928	2.15311	2.76	2.07	3.27	7.36	7.13	8.76	2.47	2.54	3	4.33	4.51	4.8	1.9	2.69	1.79	2.76	3.6	4.29	2.18	2.07	2.02	2.85	5.59	5.06
LYPD8	2.24271e-38	2.68903e-23	7.93983e-07	1.7523e-06	2.86963	3.10339	1.46364	1.53927	1489.59	1306.39	1208.15	3122.07	4590.78	3777.54	1092.04	1154.73	1259.69	2863.14	4074.4	3944.36	1224.89	1495.5	1339.26	1474.5	2341.22	2126.16	1166.04	1169.83	1208.27	1524.61	2005.81	1924.96
NLRP1A	5.62037e-05	2.21769e-06	0.899348	0.0575876	2.86567	3.01235	1.07143	1.9359	0.24	0.29	0.14	0.61	0.62	0.69	0.25	0.31	0.25	0.75	1	0.69	0.23	0.26	0.35	0.19	0.35	0.36	0.26	0.27	0.25	0.3	0.53	0.68
GM31160	0.046222	0.0432579	0.682157	0.60808	2.86275	2.7551	1.35294	1.62963	0.15	0.15	0.21	0.58	0.65	0.23	0.14	0.22	0.13	0.61	0.34	0.4	0.22	0.25	0.21	0.24	0.34	0.34	0.14	0.15	0.25	0.22	0.23	0.43
GM3558	0.341069	1.33016e-10	0.917051	0.91075	2.85714	15.5333	0.533333	1.25	0.07	0.07	0	0.2	0.1	0.1	0.06	0.12	0.12	1.45	2.14	1.07	0.11	0	0.19	0.1	0.06	0	0.18	0.04	0.3	0	0.27	0.38
NT5C3	2.40339e-63	3.14879e-32	2.50554e-19	3.93416e-08	2.84834	3.63645	1.97077	2.43479	19.61	19.65	19.49	54.58	52.13	60.63	21.68	22.59	20.26	74.84	90.14	69.68	20.26	19.95	17.27	41.53	37.72	34.03	18.93	20.15	20.65	32.74	52.55	60.14
DCTD	5.8825e-10	5.43394e-11	0.0467626	0.0046425	2.82917	3.06071	0.503012	1.73899	1.78	1.33	2.1	6	4.2	4.54	1.63	1.97	2.33	7.44	4.86	5.85	2	2.28	2.36	0.88	0.94	1.52	2.55	2.17	1.64	3.28	3.71	4.07
TNFAIP8L1	0.000150607	0.00586737	0.941979	0.483056	2.82468	1.82197	1	1.30303	0.32	0.39	0.83	1.45	1.3	1.6	0.77	1.06	0.81	2.02	1.19	1.6	0.67	0.72	0.69	0.29	0.82	0.97	0.79	0.96	0.56	0.7	1.01	1.3
DNASE1	1.23445e-05	0.0915424	0.0188577	0.00505572	2.82182	1.32899	2.34384	1.51837	13.81	12.21	9.45	26.68	46.3	27.11	12.71	14.02	16.98	12.26	19.16	26.67	10.12	12.52	12.58	12.86	37.19	32.5	17.44	13.7	14.87	19.54	21.3	29.02
ERFE	1.14021e-14	7.19853e-12	0.937044	0.0594328	2.82151	2.642	0.805447	1.62261	1.42	1.39	1.56	4.54	3.68	4.11	1.72	1.53	1.75	5.25	3.69	4.27	1.55	2	1.59	0.99	1.48	1.67	2.16	2.2	1.39	1.91	3.44	3.98
CCDC134	1.2062e-05	2.91647e-06	0.988445	0.0545018	2.81818	2.42259	0.943299	1.78947	0.51	0.6	0.54	1.2	1.74	1.71	0.88	0.67	0.84	2	1.98	1.81	0.67	0.62	0.65	0.62	0.6	0.61	0.55	0.48	0.68	1.1	0.95	1.01
CENPF	2.18005e-14	4.71401e-20	0.252705	0.00318888	2.81818	3.58757	1.27397	2.03933	0.7	0.44	0.84	1.8	1.76	2.02	0.44	0.71	0.62	2.29	1.93	2.13	0.43	0.82	0.94	0.68	0.8	1.31	0.73	0.59	0.46	0.7	1.36	1.57
TRIM59	1.45207e-13	9.8367e-07	0.768528	0.032778	2.81675	2.19886	1.05714	1.91315	1.16	1.21	1.45	4.11	3.23	3.42	1.72	1.7	1.86	4.88	2.83	3.9	1.12	1.38	1.35	1.12	1.1	1.85	1.83	1.18	1.25	1.43	2.89	3.83
NEUROG3	0.00818168	0.0522824	0.377081	0.30399	2.81553	1.87079	0.405797	1.59615	0.19	0.42	0.42	1.03	0.77	1.1	0.37	0.67	0.74	1.36	0.99	0.98	0.41	0.43	0.54	0.15	0.15	0.26	0.54	0.53	0.49	0.79	0.65	1.05
CGAS	1.14267e-06	8.10039e-23	0.918872	0.0451923	2.80723	4.38043	1.01481	1.84293	0.54	0.28	0.84	1.65	1.31	1.7	0.51	0.65	0.68	2.86	2.45	2.75	0.55	0.41	0.39	0.4	0.44	0.53	0.49	0.74	0.68	0.7	1.18	1.64
GML2	0.0548512	2.2233e-11	0.75527	0.144426	2.80469	15	1.42857	2.38854	0.56	0.4	0.32	1.27	1.55	0.77	0.47	0.62	0.51	13.96	6.41	3.63	1.01	0.57	0.24	0.73	1.17	0.7	0.4	0.53	0.64	0.86	1.07	1.82
IVL	0.0228685	0.940653	0.428008	0.830473	2.80247	0.818182	1.60396	1.23864	0.21	0.42	0.18	0.53	1.24	0.5	0.27	0.15	0.24	0	0.18	0.36	0.3	0.37	0.34	0.45	0.35	0.82	0.34	0.39	0.15	0.33	0.55	0.21
RAB19	3.94897e-19	2.76449e-10	1.04893e-07	1.20997e-07	2.79809	3.3029	2.16274	2.6322	5.53	5.82	5.39	16.2	12.39	18.25	5.69	6.18	6.75	17.05	28.88	15.57	5.63	6.36	5.83	17.6	10.45	10.49	6.76	6.91	8.19	13.12	20.05	24.37
44079	3.69776e-85	9.3901e-35	0.373541	9.37388e-05	2.79166	2.89065	1.02367	1.81298	28.24	25.73	29.26	76.15	78.97	77.23	37.98	33.24	31.84	110.23	85.89	101.79	31.71	30.18	32.73	25.91	33.31	37.64	31.91	27.18	26.3	36.13	55.91	62.77
HMGB2	5.91986e-30	4.11869e-27	0.423668	0.0696522	2.7897	2.66763	1.19784	1.95346	25.98	25.74	38.2	87.06	77.13	86.66	41.29	40.99	41.77	122.04	90.82	118.06	23.53	35.58	41.73	29.84	41.57	49.38	39.65	33.69	28.07	35.51	71.29	91.3
SCN2B	0.0152495	4.23924e-05	0.898361	0.16399	2.78788	4.5	1.19355	1.94737	0.13	0.14	0.06	0.37	0.18	0.37	0.11	0.1	0.05	0.46	0.31	0.4	0.05	0.12	0.14	0.05	0.11	0.21	0.14	0.14	0.1	0.24	0.22	0.28
DNPH1	2.05131e-06	2.78517e-11	0.456475	0.035852	2.78622	3.5633	0.589319	2.07341	1.46	1.24	1.51	4.18	3.28	4.27	2.12	1.59	1.74	7.69	6.2	5.53	1.44	1.7	2.29	0.9	0.83	1.47	2.29	1.46	1.29	1.98	3.86	4.61
BHLHA15	0.00120458	0.352686	0.854969	0.86271	2.78125	1.28319	0.72549	1.07407	0.26	0.18	0.2	0.72	0.51	0.55	0.32	0.35	0.46	0.39	0.59	0.47	0.24	0.42	0.36	0.26	0.27	0.21	0.58	0.44	0.33	0.49	0.56	0.4
POLQ	8.91169e-06	2.84764e-13	0.841344	0.00263554	2.78	5	1.06977	2.83333	0.13	0.17	0.2	0.42	0.45	0.52	0.19	0.12	0.14	0.89	0.7	0.66	0.11	0.18	0.14	0.12	0.17	0.17	0.16	0.15	0.11	0.25	0.39	0.55
ISYNA1	3.10129e-18	7.43198e-19	0.801578	0.00188915	2.77674	3.30127	0.98032	1.84084	4.72	3.74	5.47	14.42	10.55	13.71	6.06	6	6.03	25.31	16.54	17.87	5.05	5.64	5.57	5.07	5	5.87	6.62	5.21	4.82	6.87	11.06	12.72
ANLN	8.64677e-16	1.13195e-23	0.941979	0.00676384	2.77636	3.94412	0.936675	1.88587	1.14	0.87	1.12	2.88	2.78	3.03	1.04	1.13	1.23	5.45	3.61	4.35	0.85	1.62	1.32	0.89	1.1	1.56	1.52	1.04	1.12	1.25	2.77	2.92
EPSTI1	3.0221e-57	2.75163e-18	6.54985e-38	5.89566e-07	2.77451	2.52601	2.04648	2.1272	31.23	33.38	34.55	83.08	100.92	91.12	37.23	35.95	37.75	89.42	109.18	81.61	36.7	34.8	31.98	73.39	69.51	68.87	27.79	32.49	30.13	43.64	71.84	76.84
LGALS12	0.00114861	0.0147055	0.939141	0.250809	2.77174	1.936	1.00885	1.59483	0.27	0.21	0.44	0.93	0.82	0.8	0.34	0.47	0.44	0.69	0.71	1.02	0.38	0.47	0.28	0.36	0.42	0.36	0.38	0.39	0.39	0.52	0.74	0.59
HCAR2	0.0487835	4.81889e-27	0.47757	1.73574e-05	2.77083	41.2368	2.07692	8.08333	0.15	0.18	0.15	0.49	0.32	0.52	0.09	0.09	0.2	4.5	6.7	4.47	0.12	0.03	0.24	0.44	0.14	0.23	0.12	0.18	0.06	0.94	1.32	0.65
SLC9A3	6.3091e-34	0.000106992	5.85231e-16	0.000111564	2.7668	1.8301	2.51453	2.28467	3.41	2.96	3.75	10.24	9.57	8.19	2.85	2.87	4.58	5.14	6.27	7.44	2.83	3.68	4.16	6.37	10.93	9.53	3.89	2.85	5.59	6.95	8.71	12.51
KRT19	2.46859e-48	1.43577e-20	0.969496	0.00742816	2.76606	2.32694	0.89179	1.56041	152.88	131.12	183.3	421.03	447.49	424.06	232.45	204.39	198.24	516.22	405.08	556.49	164.15	199.31	206.36	129.33	178.11	200.72	184.12	167.26	132.5	173.49	277.18	304.38
E230025N22RIK	0.169489	0.000604854	0.429264	0.0175067	2.75862	8.88235	2.14286	6.78571	0.17	0.03	0.09	0.27	0.28	0.25	0	0.03	0.14	0.5	0.61	0.4	0.14	0.07	0.07	0.2	0.21	0.19	0.04	0.07	0.03	0.41	0.24	0.3
PKMYT1	2.52236e-18	1.55088e-19	0.486075	0.000167938	2.75665	2.87958	1.12195	1.91309	2.4	2.6	2.89	7.62	6.47	7.66	2.98	3.17	3.4	10.01	7.76	9.73	2.72	2.73	3.57	3.12	3.52	3.48	3.29	3.2	2.83	4.5	6.34	6.99
MSI1	2.20068e-11	0.000586713	0.770183	0.808756	2.75309	1.44615	0.734266	0.909509	1.16	0.88	1.2	3.11	2.63	3.18	1.46	2.07	1.67	2.76	2.18	2.58	0.92	1.49	1.88	0.56	1.27	1.32	2.65	2.07	1.8	1.65	2	2.28
UNG	1.08355e-10	1.01377e-06	0.326155	0.00121293	2.74257	1.99257	0.638462	1.73077	1.65	1.55	1.85	5.02	3.75	5.08	2.58	2.34	3.15	5.98	5.05	5.05	1.84	2.67	1.99	1.07	1.39	1.69	2.04	2.26	2.2	3.18	4.21	3.86
AY761184	2.36052e-07	3.05397e-07	0.93862	2.07391e-08	2.74038	2.06332	1.00334	2.33037	5.58	4.13	6.66	17.68	10.72	16.46	15.32	20.04	20.86	45.54	36.32	34.14	3.17	5.76	6.03	2.41	6.33	6.27	10.04	9.48	10.84	26.52	19.59	24.64
B4GALNT4	1.96587e-10	1.78663e-23	0.449211	0.0830689	2.73994	3.98901	0.671679	1.50909	1.02	0.85	1.36	3.39	2.71	2.75	1.18	1.14	1.32	5.51	4.52	4.49	0.96	1.54	1.49	0.73	0.96	0.99	1.98	1.39	1.03	1.77	2.27	2.6
H2AFX	1.26673e-35	9.29924e-24	0.748637	0.000603563	2.73463	2.26674	0.979836	1.65412	19.3	15.3	19.06	50.02	42.91	53.81	23.97	22.52	25.34	57.06	47.23	58.53	17.57	21	24.91	17.96	20.21	24.03	23.48	21.52	20.89	26.35	39.38	43.26
CENPK	0.000786325	0.0028303	0.991525	0.0991187	2.73313	2.2406	0.89939	2.0578	0.59	1.14	1.53	2.79	3.46	2.66	0.92	1.75	1.32	3.72	2.46	2.76	0.85	1.54	0.89	0.81	0.89	1.25	1.42	0.76	1.28	1.54	3.05	2.53
SKA1	0.00179328	2.16862e-09	0.610469	0.00265978	2.73043	4.47	1.35714	3.18605	0.35	0.18	0.62	1.27	0.76	1.11	0.24	0.46	0.3	1.57	1.3	1.6	0.2	0.27	0.51	0.41	0.36	0.56	0.4	0.24	0.22	0.59	0.93	1.22
A230050P20RIK	2.44711e-16	1.4469e-06	0.00069421	0.540099	2.72813	2.71979	1.49446	1.2731	2.93	2.47	2.03	6.07	6.96	7.24	2.1	2.45	2.98	4.22	9.89	6.37	2.72	3.52	2.78	4.59	4.83	4.06	3.17	3.12	3.56	3.47	6.16	2.91
JDP2	1.34914e-05	4.01697e-26	1.32279e-06	1.74334e-09	2.72527	15.3244	4.19255	5.26957	1.3	0.9	0.53	2.95	2.02	2.47	0.82	0.7	1.1	17.48	15.25	7.42	0.33	0.5	0.78	3.09	1.86	1.8	0.7	0.62	0.98	2.45	4.62	5.05
POLE2	2.15449e-05	3.10094e-08	0.988445	0.00880599	2.72438	2.8526	0.919753	2.14815	0.95	0.92	0.96	1.85	2.65	3.21	1.04	1.1	1.32	3.79	2.79	3.29	1.11	0.91	1.22	0.83	0.99	1.16	1.1	0.62	1.25	1.8	1.93	2.65
DTL	1.32558e-12	7.03497e-12	0.661492	4.70256e-05	2.72	3.03283	1.08615	2.18052	0.95	1.12	1.43	3.41	2.54	3.57	1.14	1.16	1.66	4.87	3.35	3.79	0.98	1.21	1.06	0.78	1.22	1.53	1.28	1.26	0.95	1.86	2.7	3.05
RAD54L	2.49333e-15	3.72784e-18	0.606306	0.00217284	2.71886	3.68403	1.05703	2.73518	0.83	0.7	1.28	2.62	2.43	2.59	0.99	0.91	0.98	3.98	2.72	3.91	0.56	0.96	1.11	0.58	1.03	1.17	1.35	0.53	0.65	1.17	2.8	2.95
LYZ1	1.27276e-16	0.052085	0.385722	1.4394e-05	2.71814	1.29537	1.17937	1.627	7.27	7.22	9.21	24.64	15.95	23.83	19.14	28.06	32.8	39.23	32.03	32.37	7.7	7.66	8	4.83	10.86	11.86	15.99	14.93	15.89	23.45	23.18	29.53
FLT3L	0.0789057	0.017357	0.97017	0.127581	2.71795	2.71171	0.742857	2.25217	0.06	0.33	0.39	0.76	0.69	0.67	0.37	0.25	0.49	0.93	1.4	0.68	0.77	0.4	0.23	0.5	0.21	0.33	0.6	0.26	0.29	0.61	1.04	0.94
PLEKHA2	1.82748e-30	7.97718e-13	1.63699e-05	8.48111e-05	2.71623	2.44856	1.50971	1.74164	2.43	2.36	2.54	6.16	7.43	6.32	3.01	4.19	3.88	8.79	9.91	8.43	2.4	3.05	3.3	3.79	4.8	4.62	3.23	3.11	3.53	4.48	6.01	6.7
BFSP1	9.09211e-27	0.162903	3.76964e-19	0.00544098	2.71522	1.30963	2.25028	1.64738	5.73	5.7	5.32	17	13.3	15.18	4.64	7.1	5.7	4.25	7.84	10.75	6.19	5.86	5.69	12.91	11.82	15.19	6.61	6.33	6.94	7.65	11.82	13.28
FRMD5	0.411416	0.0193623	0.924888	0.893893	2.71429	5.125	0.5625	1.54545	0.03	0.01	0.03	0.04	0.06	0.09	0.01	0.03	0.04	0.14	0.12	0.15	0.05	0.04	0.07	0.02	0.04	0.03	0.05	0.06	0	0.04	0.09	0.04
PPP4R4	4.55061e-11	0.6709	0.839897	0.907733	2.7109	0.768	0.964126	1.04455	0.65	0.65	0.81	1.92	1.96	1.84	0.98	0.48	1.04	0.33	0.46	1.13	0.78	0.75	0.7	0.58	0.59	0.98	0.67	0.8	0.55	0.54	0.84	0.73
DUT	6.89182e-17	1.30158e-17	0.941979	0.000903926	2.71005	3.11332	0.841948	1.93435	2.54	3.09	3.13	8.16	6.4	9.18	3.79	3.75	4.02	14.59	9.09	12.31	2.99	3.46	3.61	2.1	2.72	3.65	3.82	3.54	3.15	4.5	7.04	8.79
ARHGDIG	0.0987102	1.87326e-06	0.771584	0.114015	2.7037	7.55	0.478723	3.86207	0.29	0.17	0.35	0.79	0.39	1.01	0.23	0.4	0.17	2.86	1.51	1.67	0.52	0.18	0.24	0.06	0.11	0.28	0.23	0.29	0.06	0.23	0.7	1.31
FBXO5	1.89197e-09	6.8513e-14	0.983676	0.00926011	2.70172	2.94444	0.9168	2.04118	1.68	1.49	2.06	5.48	3.7	4.95	1.74	1.96	1.7	5.74	4.63	5.53	2.16	2.13	1.96	1.3	1.86	2.57	2.05	1.49	1.56	2.01	3.99	4.41
RNF31	9.72704e-49	2.2848e-10	2.22309e-26	1.43396e-05	2.69857	2.59348	1.95294	1.75386	10.54	10.95	9.23	25.11	29.21	28.58	11.65	10.86	11.56	21.98	38.71	27.67	10.91	10.23	9.67	20.26	21.11	18.8	10.89	10.95	13.1	16	22.57	22.71
TRIM34A	7.43982e-48	0.000318922	3.21823e-27	5.75011e-07	2.69277	1.67391	2.17152	1.68123	10.68	11.13	9.47	25.78	29.93	28.52	8.85	11.64	10.82	12.44	19.92	20.05	10.87	9.75	10.63	21.41	25.4	21.05	11.31	11.38	11.41	15.89	21.06	20.38
CENPE	3.68951e-16	7.19989e-40	0.024617	0.00199574	2.68864	5.3444	1.43852	2.3375	0.99	0.65	1.09	2.44	2.37	2.53	0.76	0.79	0.86	4.93	4.2	3.75	0.78	0.91	0.75	0.8	1.19	1.52	0.95	0.83	0.62	0.93	2.14	2.54
DDX58	3.15294e-50	1.4904e-09	2.22996e-43	2.77286e-07	2.6848	2.054	2.37157	1.72822	23.57	22.73	22.64	54.46	71.1	59.53	22.71	24.9	26.65	44.91	61.64	45.98	20.95	25.46	22.11	56.06	57.93	48.51	25.5	22.94	26.99	35.61	48.35	46.4
NLRP6	1.6735e-37	0.272843	7.95527e-08	0.0188124	2.68314	1.15657	1.43216	1.28898	18.39	14.44	20.19	51.38	42.46	48.42	24.09	21.3	22.44	15.8	30.11	32.54	15.53	20.52	22.03	27.41	27.09	28.68	24.2	23.38	21.49	24.19	30.59	34.25
NSL1	2.26587e-07	1.78279e-08	0.947657	0.00987462	2.67841	2.93644	0.966387	1.80075	0.78	0.59	0.9	2	2.12	1.96	0.69	0.92	0.75	2.52	1.7	2.71	0.82	0.69	0.87	0.49	0.82	0.99	1.17	0.85	0.64	1.18	1.68	1.93
DLGAP5	3.55234e-08	1.29207e-18	0.120336	0.0461264	2.67751	3.19694	1.39467	1.76375	1.33	0.72	1.64	3.48	3.36	3.04	1.44	1.61	1.52	5.53	4.38	4.7	1.31	1.14	1.68	1.33	2.12	2.31	1.9	1.65	1.36	1.55	3.17	3.94
EHF	2.42321e-54	4.1285e-24	0.321879	0.00613391	2.67604	2.25408	1.03224	1.44937	10	11.21	12.22	28.63	31.63	29.2	11.72	12.32	11.54	28.39	22.68	29.13	12.46	13.04	11.41	10.62	12.56	14.92	11.7	12.09	8.5	12.31	17.89	16.6
OLFM4	3.68444e-31	0.461136	0.941979	0.36862	2.67215	0.714339	0.768423	1.05344	45.45	35.14	52.52	129.94	104.04	121.71	55.47	76.48	83.69	31.22	34.05	88.77	34.54	51.26	54.11	11.94	40.94	54.63	89.5	81.97	67.86	85.57	78.08	88.47
DMRTC1A	0.755528	0.00627596	0.941979	0.327754	2.66667	13.1818	2	9	0	0	0.06	0	0.11	0.05	0	0.11	0	0.51	0.62	0.32	0	0	0.05	0.05	0	0.05	0.06	0	0	0.06	0.48	0
NSG2	0.756847	0.0443214	0.941979	0.925035	2.66667	5.11111	0.5	1.45455	0	0.03	0	0	0.03	0.05	0.03	0.03	0.03	0.18	0.15	0.13	0.03	0.03	0	0.03	0	0	0.08	0	0.03	0	0.13	0.03
KIFC5B	1.11298e-05	7.29136e-05	0.718412	0.124042	2.66	2.22441	1.11712	1.61084	0.64	0.68	0.68	1.78	1.24	2.3	1.09	0.77	0.68	2.21	1.48	1.96	0.62	0.73	0.87	0.84	0.71	0.93	0.59	0.76	0.68	0.84	0.97	1.46
PRIM1	3.73423e-11	1.58548e-07	0.968289	0.0231115	2.66	2.34028	0.918605	1.56384	2.49	2.15	3.36	7.57	6.1	7.61	3.23	2.78	4.07	8.38	5.92	9.29	3.05	3.43	2.98	2.18	3.17	3.34	3.63	3.57	2.59	4.09	5.12	6.1
HS3ST1	7.69771e-12	5.86222e-11	0.0404791	4.6574e-12	2.65136	15.7901	1.4898	3.17308	2.78	2.99	3.81	6.71	10.33	8.36	3.06	2.31	1.49	61.9	24.95	21.47	3.6	3.96	2.73	7.53	4.13	3.67	2.49	3.13	2.7	6.92	11.24	8.24
IL15	0.000123437	4.18074e-07	0.0752359	0.0349969	2.64798	3.77596	1.46448	1.82465	1.5	2.12	0.84	4.3	4.49	3.02	2.13	3.13	1.48	10.34	9.53	5.58	2.31	1.39	1.79	3.03	2.52	2.49	1.94	1.86	1.96	2.82	2.96	4.73
NOCT	1.29253e-21	4.76898e-07	0.897268	5.11154e-10	2.64136	13.4883	0.777452	2.44635	5.64	5.07	6.41	13.78	17.89	13.55	14.32	6.82	6.55	228.25	91.37	53.87	8.81	8.18	13.7	10.46	6.69	6.71	8.81	8.95	7.31	14.39	24.06	22.88
SERPINA3G	0.191431	4.83269e-13	0.299099	1.52102e-05	2.63636	14.25	2.7	10.6667	0.03	0.24	0.06	0.2	0.32	0.35	0.09	0.15	0.12	1.69	1.87	1.57	0.12	0.03	0.15	0.41	0.11	0.29	0.06	0.03	0.18	0.77	1.35	0.76
OIT1	1.2353e-13	1.65127e-23	0.782266	6.30503e-06	2.63539	4.33333	1.02887	2.28189	3.44	3.77	3.98	8.72	10.65	10.12	5.5	3.49	3.52	19.47	15.12	19.62	3.55	4.61	4.31	4.92	3.88	4.03	2.92	3.94	2.86	5.7	8.11	8.37
NKG7	0.472852	0.0497485	0.53508	0.664635	2.63333	5.55172	2.93333	1.83019	0.15	0.15	0	0.36	0.36	0.07	0.07	0.15	0.07	0.94	0.3	0.37	0.15	0.15	0	0.3	0.22	0.36	0.23	0.15	0.15	0.45	0.23	0.29
ZUP1	1.80763e-17	3.49012e-17	1.00266e-07	2.16036e-07	2.63253	4.09567	1.78528	2.52557	3.77	3.09	3.1	8.9	7.19	10.13	3.63	3.73	3.72	16.16	18.58	10.64	3.25	3.44	3.23	6.71	5.76	5.24	3.46	3.5	3.6	6.42	9.13	11.12
OAS1C	2.94812e-07	4.01675e-06	0.00334483	0.0756146	2.63023	2.91824	2.1571	1.472	1.12	1.09	0.9	2.62	2.82	2.74	1.1	1.06	1.02	2.43	4	2.85	1.11	1.52	0.68	1.86	2.67	2.61	1.14	1.28	1.33	1.74	1.74	2.04
DIAPH3	5.48665e-07	2.44755e-09	0.724044	0.058883	2.62914	2.93122	1.1049	2.16327	0.46	0.36	0.69	1.54	1.06	1.37	0.68	0.64	0.57	2.17	1.27	2.1	0.27	0.58	0.58	0.4	0.48	0.7	0.76	0.33	0.38	0.54	1.27	1.37
CCDC3	2.03728e-05	0.0538236	0.678802	0.112494	2.625	1.53036	0.744395	1.64977	0.61	0.69	0.54	1.76	1.42	1.65	0.74	0.76	0.97	1.61	0.78	1.39	0.66	0.81	0.76	0.49	0.44	0.73	0.81	0.78	0.58	1.09	1.17	1.32
GPR161	0.249606	0.00586847	0.824	0.806981	2.625	4	0.588235	1.375	0.02	0.06	0	0.05	0.04	0.12	0.03	0.02	0.06	0.1	0.18	0.16	0.06	0.05	0.06	0.02	0.03	0.05	0.06	0.03	0.07	0.08	0.08	0.06
IL15RA	0.00439252	1.07939e-08	0.0931923	0.0329917	2.62411	4.48705	2.26606	2.05769	0.37	0.51	0.53	1.53	0.96	1.21	0.52	0.7	0.71	3.59	2.98	2.09	0.25	0.52	0.32	0.99	0.61	0.87	0.59	0.75	0.74	1.22	1.23	1.83
ATG9B	0.0210183	3.02908e-10	0.592235	0.850431	2.61765	9.96774	0.553846	1.17544	0.12	0.13	0.09	0.2	0.35	0.34	0.14	0.07	0.1	1.59	0.7	0.8	0.19	0.24	0.22	0.1	0.13	0.13	0.15	0.22	0.2	0.16	0.37	0.14
TREH	0.00114801	0.00852892	0.0905615	0.97235	2.61379	0.353293	1.88021	0.97	0.34	0.4	0.71	1.14	1.5	1.15	0.94	1.04	1.36	0.3	0.26	0.62	0.73	0.66	0.53	0.53	1.45	1.63	0.55	0.58	0.87	0.66	0.53	0.75
IMPA2	1.60652e-06	9.82956e-11	0.883466	0.0134545	2.6094	2.52789	0.78963	1.85759	1.75	1.66	2.12	5.44	3.16	5.83	2.63	2.38	2.7	6.82	5.51	7.16	2.09	2.21	2.45	1.17	1.97	2.19	2.79	1.96	1.57	2.9	4.58	4.26
PRDX4	1.79684e-18	2.60601e-06	0.529138	0.108305	2.60632	1.78079	1.07077	1.41745	5.83	6.93	6.85	16.48	17.78	16.85	7.62	8.34	9.13	14.49	12.44	17.75	7.78	9.41	7.68	7.4	8.42	10.81	7.67	7.48	7.2	7.58	9.74	14.36
ACER1	6.33992e-05	0.430066	0.540877	0.93002	2.60366	0.641434	0.601036	0.855072	0.52	0.43	0.69	1.48	1.6	1.19	0.75	0.84	0.92	0.57	0.24	0.8	0.54	0.72	0.67	0.26	0.32	0.58	0.74	0.76	0.57	0.33	0.62	0.82
HMGA2	3.94616e-19	4.68436e-15	0.778634	0.10028	2.59536	2.98428	0.773952	1.35995	1.85	1.76	2.42	5.64	5.04	4.97	1.9	2.14	2.32	7.81	5.68	5.49	1.81	2.48	2.39	1.17	1.71	2.29	2.91	2.51	1.97	2.4	3.68	3.97
GEMIN6	2.78018e-05	2.26897e-14	0.845899	0.00578138	2.59006	5.03153	1.07843	2.27235	1.94	1.21	1.68	4.15	3	5.36	1.4	1.24	1.8	9.38	5.62	7.34	1.45	1.43	1.71	1.66	1.32	1.97	1.92	1.59	1.3	2.32	4.07	4.54
INCENP	2.86769e-27	1.36415e-31	0.895895	0.000981102	2.58899	2.68282	0.963987	1.82945	4.35	3.79	5.12	11.91	10.7	11.72	5.02	5.45	5.42	14.79	12.88	14.96	4.37	5.38	5.8	3.83	4.79	6.37	4.95	5.22	4.43	5.88	9.51	11.32
ETV4	0.112551	7.89516e-13	0.964245	0.263463	2.57576	11.8475	0.730769	2.44186	0.08	0.1	0.15	0.27	0.29	0.29	0.12	0.25	0.22	3.6	1.71	1.68	0.1	0.13	0.03	0.12	0.07	0	0.15	0.2	0.08	0.1	0.58	0.37
CDKN3	3.1401e-09	3.99775e-05	0.40737	0.0290135	2.57537	2.13977	1.27327	1.725	3.41	3.42	3.32	8.72	9.34	8.08	3.98	4.56	4.41	9.26	6.51	11.94	2.43	4.56	4.72	3.09	6.06	5.76	4.37	3.65	3.58	4.35	7.62	8.04
DDIT3	4.18242e-36	0.00825494	2.08751e-07	0.0139025	2.57494	1.66498	1.69311	1.52241	33.86	31.91	29.51	72.02	89.08	84.24	50.19	30.6	39.5	45.09	65.45	89.74	34.56	30.77	40.44	46.9	65.7	66.48	31.77	32.62	38.69	40.87	50.64	65.42
GINS2	3.42024e-07	1.3917e-07	0.941979	0.0437957	2.56984	2.51585	0.95814	1.64706	2.26	1.79	2.25	5.98	5.02	5.19	2.04	3.06	3.1	7.38	6.1	7.15	1.82	2.47	2.16	1.76	1.67	2.75	2.98	2.26	1.9	3.2	4.19	4.37
TUBA1B	9.66198e-11	1.59984e-25	0.818941	6.1122e-07	2.56542	2.99926	0.952769	2.16566	77.68	64.73	95.82	222.86	166.73	221.57	105.25	110.76	107.35	392.74	281.7	295.4	74.69	95.16	102.64	84.83	76.24	98.55	91.45	88.6	77.47	127.31	191.43	238.96
PHF11A	0.251192	8.8938e-09	0.941979	0.216021	2.55882	18.2381	1	3.14634	0.19	0.05	0.1	0.2	0.33	0.34	0.11	0.26	0.05	1.16	4.26	2.24	0.15	0.05	0.13	0	0.23	0.1	0.15	0.15	0.11	0.05	0.66	0.58
MIS18BP1	4.84297e-08	2.77913e-11	0.32023	0.0170233	2.55797	3.35021	1.27236	1.97009	0.92	0.65	1.19	2.79	1.85	2.42	0.56	1.02	0.79	2.71	2.16	3.07	0.92	0.84	0.7	0.77	0.94	1.42	0.75	0.74	0.85	0.84	1.82	1.95
PRPS1	0.000675523	4.34101e-06	0.938389	0.116162	2.55629	2.869	0.776042	1.70561	0.47	0.6	0.44	1.37	1.26	1.23	0.49	0.87	0.93	2.46	1.89	2.22	0.41	0.7	0.81	0.44	0.62	0.43	0.84	0.71	0.59	0.82	1.37	1.46
PDXP	0.0687788	1.64571e-05	0.941979	0.0878757	2.55357	5.06349	0.75	2.58621	0.15	0.12	0.29	0.65	0.28	0.5	0.26	0.23	0.14	1.55	0.75	0.89	0.14	0.21	0.21	0.2	0.14	0.08	0.29	0.2	0.09	0.46	0.58	0.46
DYRK3	0.0360117	0.00102986	0.909849	0.42443	2.55	3.16	0.715789	1.51145	0.2	0.18	0.22	0.43	0.56	0.54	0.26	0.41	0.33	0.85	1.53	0.78	0.14	0.36	0.45	0.17	0.17	0.34	0.42	0.42	0.47	0.44	0.71	0.83
ECE2	2.28571e-08	4.40797e-08	0.121764	3.12026e-06	2.54944	2.37388	1.39402	2.13967	4.36	3.53	3.74	9.96	7.19	12.5	4.26	3.66	5.48	10.18	11.67	9.96	2.97	3.56	4.18	6.14	4.46	4.33	3.83	3.7	4.57	7.78	8.63	9.48
PNPT1	1.94296e-31	2.05031e-22	0.0232777	1.87321e-05	2.54939	2.73968	1.14625	1.78663	6.83	7.16	8.18	17.31	20.87	18.34	8.27	8.12	9.04	25.55	23.65	20.47	8.55	10.04	7.94	9.74	11.2	9.47	8.36	7.2	6.28	10.23	13.87	14.92
CLCN1	0.352453	0.000524827	0.264556	0.315443	2.54545	21.6667	3.57143	2.5	0.02	0.03	0.06	0.17	0.07	0.04	0	0	0.03	0.17	0.22	0.26	0.03	0.02	0.02	0.12	0.07	0.06	0.03	0.03	0.06	0.11	0.12	0.07
H2-K1	1.87658e-50	8.95567e-48	5.69498e-14	0.000788878	2.54335	3.03727	1.67075	1.69281	367.93	364.79	338.12	785.18	1016.91	921.43	376.05	367.75	348.09	988.01	1169.88	1158.48	420.08	351.63	370.28	512.12	725.18	670.68	377.9	384.7	395.18	435.87	714.6	809.43
HOXB9	0.000308192	0.150686	0.988445	0.963208	2.53846	1.75	0.906504	0.994012	0.43	0.68	1.36	2.3	2.43	1.54	1.48	0.73	0.31	1.38	0.85	2.18	0.9	0.89	0.67	0.63	0.88	0.72	0.71	0.62	0.34	0.63	0.9	0.13
KARS	4.24524e-48	3.44284e-27	2.10133e-12	1.1783e-08	2.53693	3.15815	1.51919	2.07043	31.74	31.33	32.64	88.26	69.2	85.35	35.27	35.92	35.48	119.42	122.94	94.52	32.57	36.13	34.98	58.85	48.54	50.12	37.61	37.15	35.84	56.9	81.36	90.73
STAT2	3.05337e-64	9.87571e-06	7.99365e-29	8.75881e-09	2.53576	1.71646	2.03169	1.85647	48.31	44.14	40.65	104.2	115.86	117.45	45.1	47.34	47.4	61.65	98.6	79.78	49.44	45.27	38.77	98.58	88.18	84.43	46.77	43.84	45.74	66.55	95.45	91.13
SLCO4A1	0.000208132	0.00169179	0.988445	0.149164	2.53333	2.1039	1.05882	1.76636	0.29	0.41	0.35	0.98	0.79	0.89	0.59	0.52	0.43	1.43	0.96	0.85	0.19	0.39	0.44	0.26	0.31	0.51	0.52	0.24	0.31	0.46	0.71	0.72
HSPA12A	2.03352e-13	1.13e-26	0.00137222	4.84399e-07	2.52961	6.22222	1.74921	3.58242	0.72	1.18	1.14	2.77	2.57	2.35	1.05	1.09	0.74	7.6	5.88	4.44	1.33	0.83	0.99	2.48	1.42	1.61	0.81	1.08	0.84	1.67	3.44	4.67
MAGOHB	7.94618e-06	4.37754e-10	0.941979	0.00326353	2.52764	3.47957	0.822502	2.44574	2.25	2.1	3.61	7.55	5.83	6.74	3.35	3.14	2.81	13.78	7.46	11.12	3.4	4.08	2.83	2.37	2.5	3.61	3.58	2.44	1.72	4.21	7.06	7.66
CENPQ	1.45348e-06	4.58059e-09	0.284121	0.0991681	2.5267	2.72897	1.3665	1.5916	1.51	1.31	1.3	3.4	3.82	3.19	1.84	1.6	1.91	5.68	4.03	4.89	1.13	1.83	1.16	1.76	1.77	2.1	2.06	2	1.18	2.22	2.63	3.49
CAD	4.48394e-23	6.63206e-23	0.712532	1.19336e-10	2.52405	4.56709	0.987461	2.83592	2.05	1.69	2.29	4.91	4.6	5.71	2.35	1.83	2.08	12.74	8.04	7.81	1.9	2.39	2.09	1.94	1.96	2.4	1.82	1.44	1.25	3.16	4.55	5.08
FMO1	8.49816e-06	0.000350876	0.00483686	0.00010808	2.52023	2.18206	1.61286	2.28824	1.48	1.83	1.88	2.93	6.87	3.28	2.23	2.36	2.88	7.31	5.84	3.15	2.91	1.62	2.16	3.31	3.52	3.96	1.79	1.67	1.64	2.6	4.72	4.35
DYNLL1	2.92726e-30	3.28905e-27	0.0488588	2.99321e-05	2.51842	3.42563	0.683971	1.81298	8.53	7.02	7.25	17.95	19.27	20.2	12.48	9.59	10.94	43.79	35.52	33.77	10.31	9.53	10.98	7.59	6.14	7.35	8.58	8.87	7.04	11.25	17.49	15.66
FIBCD1	2.52923e-18	0.958183	0.00784245	0.516928	2.50321	0.863281	1.85808	1.11643	4.16	3.47	4.83	8.46	12.33	10.4	3.68	4.02	5.1	0.35	2.53	8.17	4.15	4.07	5.52	5.46	9.56	10.51	6.52	5.17	5.66	4.62	6.6	8.15
GART	5.21338e-26	3.92728e-25	0.649162	2.45409e-05	2.49714	3.33652	0.802993	2	4.82	4.16	5.02	12.52	10	12.44	5.93	5.46	5.37	22.81	15.74	17.37	4.7	6.18	5.16	3.75	4.1	5.03	5.71	5.44	4.14	7.4	10.64	12.54
CAR9	4.49184e-11	1.60682e-08	0.941979	0.319169	2.49373	2.5761	0.96087	1.38019	1.81	2.29	2.28	5.07	5.95	4.89	2.63	3.52	2.72	9.56	5.69	7.6	2.24	2.26	2.4	1.84	2.11	2.68	3.14	2.8	1.53	2.18	3.93	4.2
CIPC	0.000169148	0.00661756	0.909849	0.107426	2.48485	1.89344	0.763158	1.53237	0.42	0.32	0.25	0.81	0.77	0.88	0.57	0.41	0.24	0.79	0.65	0.87	0.39	0.36	0.39	0.23	0.32	0.32	0.4	0.49	0.5	0.59	0.78	0.76
PTPRR	1.00562e-27	3.76702e-36	1.41982e-15	3.0514e-09	2.48113	4.25585	2.44263	2.72948	5.96	6.15	5.64	15.13	12.85	16.06	6.27	5.74	5.07	28.35	22.22	22.12	5.3	4.16	5.27	14.84	10.32	10.82	7.1	4.64	5.56	11.24	17.6	18.38
GDPD2	5.83307e-08	4.24874e-34	0.00087776	0.0890509	2.4797	5.51438	1.95192	1.7871	1.14	1.64	1.16	2.62	3.73	3.42	1.08	1.05	1	6.22	5.45	5.59	0.98	1.15	0.99	1.89	1.67	2.53	1.55	1.68	1.42	1.25	3	4.06
STIL	1.22644e-07	2.23594e-12	0.596359	0.0107632	2.47429	4.18471	1.07182	2.06061	0.46	0.51	0.78	1.44	1.57	1.32	0.48	0.57	0.52	2.83	1.55	2.19	0.54	0.51	0.76	0.48	0.55	0.91	0.71	0.5	0.44	0.64	1.34	1.42
GM42078	7.99328e-05	4.84875e-05	0.909849	0.302392	2.4699	2.73082	1.04266	1.4015	2.39	1.6	3.65	6.24	7.8	4.83	2.98	2.49	1.7	8.66	4.07	6.85	2.15	1.6	4.22	1.72	3.17	3.42	1.97	3.01	3.04	2.66	4.2	4.38
TRIM14	9.75951e-33	0.003848	2.78913e-29	0.0020781	2.46878	1.61145	2.01104	1.39389	11.81	12.64	11.75	25.59	33.69	30.09	12.53	12.62	12.76	13.78	27.64	19.67	11.88	12.11	10.44	21.68	24.89	22.67	13.59	13.39	13.59	15.35	21.36	19.84
NOP56	6.18219e-21	2.03914e-19	0.0652258	5.1248e-05	2.46188	3.0883	0.643487	1.87	10.32	8.21	11.11	27.24	19.9	25.83	15	11.76	14.01	52.06	36.11	37.74	9.85	13.58	15.11	7.13	7.29	10.38	13.23	12.36	9.64	15.84	23.51	26.53
PPRC1	3.33567e-22	3.28391e-09	0.000333538	0.0279254	2.46009	2.7044	0.508065	1.37405	2.16	1.96	2.27	5.48	4.6	5.64	4.12	2.37	2.61	10.04	7.65	6.92	2.24	3.22	3.22	1.2	1.5	1.71	3.73	2.93	2.59	3.58	4.36	4.77
PDP1	0.0173056	2.93506e-05	0.829795	0.887679	2.45833	3.57353	0.686567	1.09091	0.1	0.17	0.21	0.59	0.25	0.34	0.27	0.18	0.23	1.21	0.5	0.72	0.13	0.2	0.34	0.19	0.16	0.11	0.24	0.29	0.24	0.31	0.35	0.18
SLC1A3	0.240367	0.0499712	0.917051	0.93002	2.44444	2.82353	1.33333	1.09091	0.05	0.01	0.12	0.09	0.1	0.25	0.07	0.05	0.05	0.13	0.2	0.15	0.05	0.04	0.03	0.03	0.09	0.04	0.14	0.12	0.07	0.15	0.14	0.07
MT1	9.49167e-82	6.01892e-19	0.000317027	0.519671	2.43704	0.114552	0.449791	0.808767	243.24	240.33	221.01	562.61	552.1	602.38	1117.73	766.58	652	76.4	57.09	157.05	606.04	728.8	1000.49	331.41	385.05	333.95	479.82	497.49	711.05	515.65	439.75	410.09
NDC1	8.91326e-15	2.19613e-14	0.892589	0.010517	2.4359	2.87113	1.0625	1.76629	1.93	2.03	2.67	5.81	4.88	5.46	2.35	2.83	2.58	9.63	5.99	6.66	1.46	2.14	2.16	1.81	1.69	2.62	3.04	2.19	1.83	2.84	4.48	5.15
B4GALNT1	2.43857e-28	1.15103e-08	0.768756	0.0151095	2.43103	1.6702	0.966935	1.49358	9.8	9.52	12.58	26.48	25.28	25.79	13.53	13.49	12.64	21.05	18.56	26.63	11.51	12.81	12.88	10	11.41	14.56	11.89	11.41	10.21	11.99	16.92	21.14
SUV39H1	2.56934e-19	2.18008e-18	0.186163	0.000311099	2.42692	2.85322	1.10268	1.75289	4.06	4.07	3.98	11.33	7.96	10.1	4.05	5.02	4.76	15.69	11.69	12.08	4.36	4.49	4.59	4.66	4.96	5.2	5.37	4.5	4.82	6.22	9.3	10.23
MARCKS	2.13538e-24	7.59844e-39	0.649585	0.00592087	2.42593	3.49864	0.994229	1.69558	4.28	3.3	4.3	9.45	8.87	10.5	3.8	3.76	3.49	14.44	12.05	12.17	4.03	4.31	3.79	3.55	3.95	4.56	4.99	3.82	3.41	4.57	7.98	8.17
DEFA23	0.000444763	4.06038e-05	0.528217	1.24542e-05	2.4233	1.8277	1.2153	2.06567	6.74	5.43	8.95	21.97	8.2	21.01	18.61	24.67	29.56	50.54	39.78	42.81	4.86	6.31	7.78	5.3	8.75	8.98	14.86	15.78	13.52	29.51	24.77	36.94
SMPD3	5.01018e-38	6.23833e-12	0.251633	0.190487	2.41877	1.94631	1.1102	1.18471	4.56	4.23	5.06	11.7	10.75	11.05	6.19	5.42	5.34	11.43	8.88	12.68	3.79	4.62	5.02	3.83	5.01	6.07	6.52	5.92	4.56	5.56	7.2	7.38
NKAIN1	3.35867e-05	4.32782e-14	0.941979	0.00512542	2.41748	4.51477	0.818868	2.31844	0.5	0.7	0.86	1.71	1.61	1.66	0.93	0.67	0.77	4.63	2.8	3.27	1.02	0.76	0.87	0.69	0.63	0.85	0.57	0.77	0.45	0.94	1.59	1.62
GM10410	0.706172	0.0237553	0.917051	0.626598	2.41667	9.55556	1.75	3.72727	0	0.06	0.06	0.06	0.23	0	0.12	0.06	0	0.99	0.69	0.04	0	0.12	0	0	0.11	0.1	0	0.06	0.05	0.18	0	0.23
PALB2	0.000546499	0.000140124	0.446973	0.0551649	2.4087	2.46281	1.42453	1.66667	0.36	0.4	0.39	1.03	0.68	1.06	0.44	0.29	0.48	1.05	0.83	1.1	0.35	0.26	0.45	0.47	0.59	0.45	0.45	0.38	0.46	0.52	0.85	0.78
LBR	1.04256e-22	2.28831e-13	0.785746	0.0593666	2.4063	2.21384	0.975321	1.41048	5.46	4.98	7.33	14.44	13.94	14.38	7.55	6.33	7.07	17.53	12.15	16.7	5.65	6.72	7.08	5.13	6.25	7.59	8.14	6.67	5.8	6.58	10.74	11.75
MARCKSL1	2.76234e-20	2.13596e-22	0.0407267	1.04144e-05	2.40487	6.54905	1.12608	1.89412	37.41	33.45	31	67.75	103.45	73.76	40.09	33.71	35.48	325.6	250.4	139.68	43.33	34.26	46.7	45.81	44.17	49.98	38.05	40.97	40.93	53.31	83.73	90.16
CENPP	0.000681989	0.0323608	0.655145	0.0871086	2.40476	1.52632	1.28021	1.64493	1.31	1.02	1.03	3.08	3.11	1.89	1.56	1.14	1.86	2.42	1.51	3.03	1.38	1.07	1.44	1.13	1.82	2.03	1.64	0.95	1.55	1.91	2.42	2.48
ITGB7	0.00060081	2.99407e-15	0.941979	0.121906	2.40441	5.1	0.825137	1.6993	0.47	0.35	0.54	0.96	1.12	1.19	0.49	0.63	0.38	2.96	2.15	2.54	0.56	0.81	0.46	0.49	0.31	0.71	0.41	0.53	0.49	0.55	0.95	0.93
BRCA1	5.85975e-09	2.27827e-09	0.915814	0.0121624	2.40426	2.71713	0.699647	1.87379	0.7	0.57	1.08	1.94	1.63	2.08	0.7	0.87	0.94	2.92	1.98	1.92	0.92	1.07	0.84	0.53	0.6	0.85	0.87	0.59	0.6	0.8	1.58	1.48
PMF1	2.75524e-20	2.8491e-11	0.589517	0.0223217	2.40414	1.95831	1.05466	1.56529	11.01	9.51	9.89	26.93	24.45	21.73	12.99	15.61	14.1	30.19	24	29.43	12.73	11.44	14.43	9	15.9	15.81	14.85	10.6	12	14.52	18.54	25.56
SAC3D1	1.32566e-07	5.37994e-06	0.909849	0.559307	2.40372	2.07973	0.809187	1.18201	2.02	2.19	1.71	4.87	4.43	4.93	3.66	2.57	2.55	6.92	5.05	6.29	2.75	2.75	2.99	1.39	2.48	3	3.38	3.27	2.69	2.29	4.19	4.56
TMSB10	4.63409e-57	1.92488e-18	3.64993e-20	1.85411e-05	2.40336	2.66448	1.55939	1.85183	928.16	942.74	806.25	1978.65	2297.32	2158.18	1195.96	1031.7	1056.23	3333.97	3036.17	2379.71	1060.44	882.34	967.01	1485.82	1469.85	1581.83	888.17	948.17	1018.99	1234.38	1975.42	2077.79
CCND2	1.63042e-38	1.01118e-17	0.564575	0.000173424	2.3987	2.77271	1.00249	1.64343	15.35	14.19	18.19	40.16	34.28	40.05	21.69	15.47	17.66	60.94	44.01	47.05	13.38	18.99	19.89	17.77	17.8	16.82	21.35	18.15	14.57	23.49	31.4	33.97
FGFBP1	8.36405e-14	0.996233	0.0723175	0.650338	2.39538	0.91261	0.56686	1.09216	6.6	5.34	8.42	17.54	14.96	16.27	7.71	9.24	9.14	6.1	5.93	11.78	6.5	9.43	8.15	2.71	4.49	6.45	8.62	9.15	4.69	7.63	8.65	8.25
PHLDB1	9.56861e-05	0.36447	0.773527	0.73426	2.39048	1.37815	0.734513	1.13492	0.35	0.36	0.34	0.77	1.01	0.73	0.39	0.56	0.24	0.36	0.39	0.89	0.31	0.33	0.49	0.16	0.33	0.34	0.42	0.35	0.49	0.33	0.48	0.62
SLC6A14	0.000786325	6.44365e-60	0.510375	0.115495	2.39024	11.4688	1.06141	2.45113	5.55	6.41	5.26	9.07	19.77	12.32	4.89	5.21	3.68	56.96	60.42	40.66	8.64	6.88	5.16	7.99	5.69	8.27	4.09	7.9	4.79	6.66	24.67	9.8
GGCT	1.96903e-09	9.4104e-14	0.00825722	1.58189e-11	2.38353	3.60993	1.56107	4.73394	3.48	2.9	4.91	9.4	8.99	8.52	6.24	5.57	8.34	25.25	29.22	18.27	2.78	4.93	5.39	7.29	7.14	6.02	4.19	3	3.86	10.48	17.86	23.97
RIPK3	1.42413e-23	1.55117e-16	0.0128253	5.84238e-07	2.38228	2.77852	1.19706	2.03546	9.12	7.77	10.42	20.02	23.12	21.92	11.33	8.82	11.5	34.71	23.63	29.6	10.62	12.06	12.03	11.87	14.61	15.07	9.49	8.01	8.16	13.14	19.13	19.96
ADAR	6.61065e-39	1.96419e-12	6.55909e-27	3.81885e-07	2.38212	2.16336	1.75341	1.55354	20.99	19.31	18.32	40.33	51.64	47.67	20.67	18.57	19.71	39.3	50.52	37.71	19.26	20.79	18.67	33.83	37.18	31.95	20.74	19.51	21.39	27.7	34.77	33.29
SMC2	2.52815e-21	3.68169e-25	0.467486	0.000149863	2.38168	3.6726	1.07382	2.18314	2.13	1.93	2.49	5.07	4.86	5.67	2.29	2.33	2.68	10.9	7.9	8.01	1.81	2.63	2.74	2.14	2.6	2.97	2.24	1.98	1.95	2.7	4.89	5.88
RANGRF	9.17985e-06	1.02116e-07	0.466757	0.00622719	2.38089	2.69628	0.606227	1.9414	2.28	2.57	3	6.45	5.23	7.01	4.16	4.16	3.5	13.9	9.27	8.7	3.25	3.96	3.71	1.3	1.48	3.84	2.74	3.16	2.12	4.14	5.61	5.82
SLC16A12	1.2173e-07	0.139069	0.384943	0.886725	2.38017	0.484919	0.606648	1.02089	0.92	0.53	0.97	1.99	1.86	1.91	1.11	1.44	1.76	0.23	0.56	1.3	0.84	1.52	1.25	0.32	0.85	1.02	1.19	1.26	1.38	1.1	1.22	1.59
INPP1	5.2211e-37	9.03129e-16	1.67832e-24	2.32295e-08	2.37473	2.31963	2.35387	2.1498	11.19	10.5	10.6	27.52	22.07	27.09	9.93	11.44	12.2	26.53	29.23	22.11	10.42	11.16	9.42	30.28	22.53	20.16	10.55	12.31	12.32	18.06	28.66	28.91
SLC9A2	4.96195e-17	2.14409e-20	3.73768e-05	0.000764883	2.37405	4.42641	1.52575	1.9921	5.51	5.86	5.74	10.8	16.94	12.88	8.39	9.27	6.8	46.82	35.14	26.31	7.21	5.48	5.76	7.13	10.21	10.81	6.5	6.07	6.42	7.18	15.18	15.47
PIDD1	1.45291e-07	5.94043e-05	0.626356	0.0742698	2.37209	1.80605	0.72818	1.39368	1.11	0.96	0.94	2.02	2.36	2.76	1.34	1.23	1.4	2.6	1.91	2.66	1.21	1.5	1.3	0.73	1.19	1	1.27	1.19	1.02	1.38	1.65	1.82
LYAR	3.24349e-17	4.87033e-24	0.227191	0.00024112	2.3702	4.10964	0.693327	2.04633	4.98	5.38	5.01	13.19	10.88	12.36	6.39	5.97	5.79	31.75	21.39	21.45	5.63	7.07	7.68	3.96	5.08	5.09	5.58	6.11	4.93	7.98	10.84	15.19
LGALS9	6.69302e-55	1.5129e-15	1.68089e-33	1.34653e-05	2.36766	1.99966	1.71101	1.64429	537.06	496.54	464.89	1078.15	1277.48	1192.29	571.47	573.81	597.55	1039.81	1291.54	1153.72	489.92	552.53	549.32	885.93	959.68	877.92	546.73	503.46	571.84	703.51	944.38	1019.19
ENKD1	0.0126605	0.00763316	0.941979	0.376016	2.35937	2.28125	0.802083	1.47826	0.44	0.67	0.81	1.98	1.07	1.48	1.05	1.09	0.42	1.59	2.08	2.17	0.46	0.85	0.61	0.46	0.45	0.63	0.56	0.96	0.55	0.88	1.04	1.14
CYP4F40	1.22567e-17	0.00533556	0.0852283	0.228457	2.35903	1.37764	1.26515	1.22278	5.07	3.94	5	10.22	12.17	10.66	4.91	5.85	4.89	6.93	5.98	8.65	4.56	5.36	4.6	4.21	6.14	8.02	4.41	4.26	3.27	3.82	5.51	5.27
IMPDH2	1.01003e-33	1.3651e-18	0.421874	0.00103211	2.35342	2.68445	0.76091	1.61421	19.33	17.67	20.92	47.73	39.91	48.67	24.18	26.15	25.41	81.12	53.17	69.03	19.68	20.81	24.59	12.23	17.51	19.78	25.8	24.23	21.07	29.82	36.44	48.51
ARHGAP8	3.66706e-15	7.82258e-22	0.0142803	0.00381601	2.35268	3.92449	1.31047	1.46527	5.34	5.42	5.26	12.75	10.48	14.46	4.22	4.61	4.81	17.07	21.21	15.25	4.27	5.74	6.03	6.98	6.42	7.62	6.98	6.7	7.34	8.64	11.1	11.06
PNP2	2.84325e-36	2.10181e-17	3.2421e-10	9.44464e-06	2.35104	2.02092	1.59537	2.07228	19.15	23.94	22.06	50.96	50.86	51.35	35.54	36.46	29.82	68.12	69.69	67.96	26.08	21.23	23.52	41.05	35.26	36.69	25.34	27.37	25.32	36.28	57.07	68.35
RANBP1	6.90102e-33	1.83152e-29	0.86107	7.65349e-05	2.34963	3.02399	0.94245	1.99864	36.49	34.19	37.55	92.23	73.32	88.75	44.27	44.91	43.36	156.11	122.91	121.78	38.26	39.39	42.42	34.6	36.55	42.01	40.44	35.97	33.72	48.67	75.85	95.59
NEURL3	1.1096e-26	2.98469e-08	0.174811	0.105134	2.34676	2.07954	1.12463	1.32829	6.81	6.29	8.01	16.78	16.6	16.16	8.29	8.74	7.36	20.14	12.37	18.21	6.52	8.19	8.96	6.92	9.48	10.22	9.67	9.01	7.12	8.28	12.32	13.67
CASP7	6.9438e-48	3.9348e-17	2.88479e-19	9.95431e-12	2.34485	2.24468	1.98861	2.1754	36.52	35.85	35.04	91.62	73.36	86.88	40.07	40.59	42.89	95.08	100.8	81.45	33.87	38.07	36.91	87.63	62.74	66.09	37.77	39.03	40.36	66.59	90.96	97.32
KIF20B	4.62576e-15	3.41839e-21	0.627163	0.0640809	2.34312	2.88278	1.03846	1.74171	1.34	1.33	1.76	3.58	3.34	3.46	1.35	1.27	1.56	4.07	3.6	4.38	1.2	1.9	1.32	1.22	1.38	1.99	1.69	1.47	1.06	1.44	2.82	3.09
SPIRE2	9.55647e-06	1.29964e-05	0.984116	0.179234	2.33684	2.00484	0.877778	1.41141	0.72	1.02	1.11	2.04	2.2	2.42	1.36	1.46	1.31	3.16	2.25	2.87	1.27	1.18	1.15	1.41	0.64	1.11	1.3	1.09	0.94	1.2	1.82	1.68
GFRA3	0.00652159	0.404848	0.899796	0.370272	2.336	1.35165	0.738562	1.36019	0.38	0.38	0.49	0.93	1.04	0.95	0.48	0.8	0.54	0.7	0.46	1.3	0.74	0.44	0.35	0.31	0.42	0.4	0.59	0.85	0.67	1.01	0.97	0.89
LTF	0.000432729	9.78499e-21	6.79038e-05	3.8336e-05	2.33592	6.72951	1.28557	1.97858	8.08	9.18	7.18	13	26.66	17.43	10.06	7.03	7.31	41.31	81.55	41.34	9.26	10.5	9.9	13.44	12.23	12.46	7.24	8.04	9.93	11.87	18.7	19.31
CIP2A	7.29342e-15	5.75302e-21	0.115017	0.00145235	2.33533	3.27497	1.17201	1.95798	2.4	1.82	2.46	5.07	4.96	5.57	2.73	2.13	2.45	9.85	6.84	7.25	2.21	2.34	2.31	1.98	2.77	3.29	2.74	2.28	2.12	2.91	5.37	5.7
ADORA2B	7.61942e-06	0.910592	1.61128e-08	0.453377	2.3346	0.858688	2.54029	1.81742	2.97	1.33	3.59	6.77	5.7	5.95	3.16	3.5	7.21	2.02	4.66	5.23	2.21	3.6	5.11	7.26	11.04	9.44	4.24	3.8	8.61	4.44	7.15	18.67
RIMS4	6.84613e-06	0.139826	0.383954	0.915227	2.33028	0.552239	0.483516	0.664286	0.31	0.29	0.49	0.65	0.74	1.15	0.37	0.57	0.4	0.06	0.29	0.39	0.22	0.38	0.31	0.03	0.22	0.19	0.29	0.58	0.53	0.28	0.25	0.4
TRAF5	5.17517e-07	0.0488537	0.0165216	0.0114748	2.32864	1.42645	1.56531	1.53788	1.78	1.32	1.16	3.46	2.89	3.57	2.3	2.17	1.58	2.29	3.64	2.7	1.25	1.95	1.47	2.36	2.62	2.33	1.85	1.87	1.56	2.7	2.58	2.84
DKC1	3.5256e-17	2.94448e-19	0.451163	9.7394e-06	2.32626	2.81547	0.756113	2.02079	4.08	4.17	4.47	11.49	8	10.1	5.6	5.81	5.66	19.63	13.28	15.15	4.47	5.89	5.59	3.29	3.85	4.92	4.56	4.84	4.07	6.47	10.01	10.74
ASPM	2.13182e-05	2.37075e-09	0.0509976	0.00676321	2.32484	3.01639	1.32624	2.09701	0.48	0.36	0.73	1.07	1.12	1.46	0.28	0.5	0.44	1.18	1.01	1.49	0.47	0.47	0.47	0.53	0.66	0.68	0.63	0.35	0.36	0.51	1.12	1.18
RRP1B	3.26071e-14	1.03651e-15	0.588136	0.00114504	2.32425	4.54005	0.711009	1.72222	1.23	1.12	1.32	2.88	2.68	2.97	1.76	1.32	1.29	9.23	5.29	5.32	1.15	1.45	1.76	1.11	0.9	1.09	1.91	1.5	1.45	2.3	3.01	3.06
MFSD2A	0.137292	6.35703e-05	0.0118909	0.241598	2.32203	6.02597	3.82278	4.07759	0.11	0.13	0.35	0.78	0.36	0.23	0.16	0.4	0.21	2.93	0.75	0.96	0.19	0.27	0.33	0.19	1.94	0.89	0.3	0.22	0.64	0.24	0.6	3.89
GM9265	0.0371395	0.000372314	0.200599	0.217168	2.32184	4.08974	2.52941	1.97468	0.25	0.28	0.34	0.55	0.78	0.69	0.2	0.27	0.31	1.26	1.32	0.61	0.13	0.16	0.22	0.23	0.64	0.42	0.25	0.2	0.34	0.43	0.58	0.55
TRIM72	0.000113639	0.234515	0.614419	0.561314	2.32086	1.30244	1.2037	1.2807	0.57	0.69	0.61	1.21	1.55	1.58	0.7	0.64	0.71	0.67	0.75	1.25	0.85	0.77	0.54	0.56	0.96	1.08	0.67	0.39	0.65	0.5	0.9	0.79
CMAH	1.63179e-14	4.06211e-10	0.373541	0.000313946	2.3186	2.71108	1.08167	2.0189	1.71	1.55	2.17	4.98	3.33	4.28	2.03	1.97	2.23	7.79	4.21	4.89	1.46	1.96	1.6	1.43	1.82	2.18	2.52	1.97	1.33	2.78	4.31	4.66
MIS18A	2.96762e-10	0.120669	0.943712	0.199957	2.31698	1.21742	0.927548	1.24127	3.73	3.51	2.95	8.11	7.33	8.17	5.75	5.8	3.95	6.53	5.4	6.94	4.12	3.84	3.91	3.31	3.64	4.06	4.41	4.88	3.89	4.64	6.09	5.63
VSTM5	0.000209906	0.000204672	0.941522	0.250423	2.31646	2.22078	0.967509	1.61885	0.77	0.74	0.86	1.59	1.78	2.12	0.8	0.86	0.65	1.77	1.41	1.95	0.55	1.14	1.08	0.81	0.84	1.03	0.85	0.94	0.65	0.68	1.62	1.65
CNPY1	2.12606e-06	5.86496e-11	0.0103205	0.0962339	2.31597	2.95224	1.47536	1.59091	1.13	1.04	0.71	1.95	2.91	1.81	0.97	1.12	1.26	3.95	3.26	2.68	1.03	1.34	1.08	1.58	1.84	1.67	1.04	1.19	1.07	0.93	2.3	2.02
EFCAB11	0.0393913	0.130492	0.407533	0.724562	2.31579	1.92727	1.68966	1.36264	0.23	0.28	0.25	0.6	0.54	0.62	0.55	0.28	0.27	0.59	0.45	1.08	0.33	0.26	0.28	0.49	0.38	0.6	0.4	0.2	0.31	0.3	0.5	0.44
RFC4	1.43645e-07	7.55957e-07	0.941979	0.0684789	2.31504	2.4568	0.964353	1.56433	3.43	2.45	3.23	8.2	5.76	7.13	3.13	4.69	3.87	11.79	6.86	10.07	3.23	4.02	3.41	2.37	3.51	4.4	4.16	3.95	3.16	3.82	6.22	7.59
CCDC34	1.2135e-20	8.40149e-23	0.813015	0.0044861	2.31412	2.46678	0.985961	1.67843	5.05	5.15	5.59	10.95	12.54	13.05	5.99	6.2	6.17	16.05	13.15	16.09	5.9	5.67	6.95	4.89	6.05	7.32	6.31	5.94	5.88	7.18	10.28	12.97
AREG	5.85947e-08	1.97956e-06	0.222591	4.23694e-05	2.31178	16.1869	2.08799	2.69956	3.62	2.59	4.15	6.82	8.35	8.78	8	4.74	3.1	176.05	46.92	33.43	2.21	2.39	7.56	10.85	8.09	6.45	4.44	6.46	5.01	10.69	10.57	21.69
CERS4	0.00286123	0.0464309	0.988445	0.516928	2.31132	1.55556	0.871795	1.24409	0.29	0.3	0.47	1.01	0.71	0.73	0.41	0.49	0.36	0.67	0.44	0.85	0.25	0.43	0.49	0.26	0.35	0.41	0.42	0.51	0.34	0.32	0.45	0.81
LSM5	0.000153628	0.000142249	0.941979	0.417693	2.30725	2.23505	0.820825	1.37532	3.24	3.49	3.62	7.21	8.7	7.97	3.66	6.42	4.64	12.99	9.86	10.05	4.19	4.07	6.53	3.04	4.34	4.76	5.23	5.28	4.89	3.71	7.02	10.45
EHD4	6.02308e-25	4.59473e-27	3.85441e-08	4.10851e-11	2.30486	5.61916	1.35686	2.31219	14.14	13.02	14.17	26.19	36.87	32.2	15.54	13.44	14.45	88.2	100.12	55.72	14.93	16.04	14.09	21.8	19.84	19.5	11.91	13.54	13.34	22.51	34.13	33.05
PDSS1	2.09197e-11	0.00011742	0.517641	0.0763254	2.30381	1.56573	1.13092	1.65072	4.22	3.28	5.37	9.91	9.95	9.79	6.09	5.02	5.93	10.18	7.05	9.45	3.8	4.96	4.76	4.52	5.04	5.73	4.18	4.96	3.4	4.04	6.89	9.77
NLE1	3.22341e-08	8.68267e-09	0.39001	0.00408116	2.3013	2.94066	0.660539	1.67593	2.04	1.82	2.28	5.05	4.39	4.69	3.54	2.95	2.61	12.39	6.42	7.95	2.19	2.6	3.37	1.45	1.76	2.18	2.99	2.58	1.99	3.33	4.49	4.85
PCDH8	2.48276e-08	0.0207391	0.645756	0.416429	2.29502	0.496104	0.6875	0.758465	0.81	0.93	0.87	2.22	1.69	2.08	1.08	1.4	1.37	0.37	0.62	0.92	0.83	0.81	1.08	0.29	0.75	0.83	1.53	1.52	1.38	1.26	1.14	0.96
BC055324	4.85241e-05	8.31019e-08	0.96275	0.0334474	2.29469	2.75966	0.879032	1.92574	0.57	0.63	0.87	1.58	1.56	1.61	0.71	0.89	0.73	2.63	1.82	1.98	0.8	0.9	0.78	0.63	0.7	0.85	0.88	0.75	0.39	0.94	1.48	1.47
CD7	0.192055	0.470126	0.0421932	0.50856	2.29333	1.85484	6.17241	1.78161	0.29	0.17	0.29	0.61	0.5	0.61	0	0.28	0.34	0.3	0.57	0.28	0.06	0.06	0.17	0.4	0.94	0.45	0.12	0.35	0.4	0.46	0.58	0.51
SUV39H2	0.00117777	1.74528e-07	0.941979	0.101847	2.29213	2.9375	0.830189	1.80233	0.28	0.3	0.31	0.81	0.52	0.71	0.33	0.31	0.32	0.84	0.92	1.06	0.37	0.32	0.37	0.23	0.25	0.4	0.29	0.27	0.3	0.31	0.6	0.64
1500009L16RIK	0.0058119	3.06139e-10	0.941979	0.111649	2.29114	4.98031	0.826531	2.025	0.71	0.96	0.7	1.62	2.04	1.77	0.93	0.9	0.71	5.62	3.69	3.34	1.18	0.86	0.9	0.64	0.77	1.02	0.94	0.96	0.5	0.97	1.52	2.37
RGS12	0.00658291	0.121041	0.967053	0.604226	2.28	1.45588	0.887097	1.28205	0.14	0.24	0.12	0.51	0.27	0.36	0.23	0.18	0.27	0.34	0.36	0.29	0.15	0.12	0.35	0.16	0.21	0.18	0.28	0.27	0.23	0.34	0.24	0.42
CYP4F16	2.25427e-21	0.474282	0.0217046	0.0723408	2.2784	0.744142	1.67883	1.33029	34.86	31.49	35.77	70.31	96.82	65.54	40.09	47.29	48.75	19.44	30.95	50.91	35.53	37.45	38.55	38.24	74.34	74.66	40.92	35.31	38.64	38.67	46.31	67.83
POP1	1.92953e-06	2.5322e-09	0.0390188	0.0158526	2.27402	3.1474	0.50237	1.83688	1.09	1.08	0.64	2.31	2.05	2.03	1.41	0.97	1.08	4.9	2.81	3.18	1.25	1.38	1.59	0.75	0.48	0.89	1.26	0.82	0.74	1.24	2.16	1.78
LMO2	1.32161e-05	1.01939e-06	0.100731	0.00393646	2.27371	3.63382	1.52721	2.14482	1.25	2.04	1.35	4.01	3.15	3.39	1.82	2.58	2.4	9.48	11.03	4.2	1.96	1.96	1.96	4.56	2.44	1.98	1.97	2.03	2.56	2.79	5.54	5.74
CDC25B	2.59616e-13	8.57018e-14	0.365698	0.213589	2.27138	2.63978	1.12239	1.39237	1.94	1.86	2.28	4.72	4.43	4.66	2.21	2.83	2.15	7.09	5.28	6.61	2.09	2.1	2.51	2.24	2.49	2.79	2.48	2.92	2.73	2.03	4.57	4.72
BAG3	3.24646e-05	1.06971e-33	0.98839	0.000836201	2.27119	7.128	0.912587	2.61345	0.87	0.76	0.73	1.7	1.56	2.1	1.02	0.89	0.59	6.51	5.43	5.88	0.9	0.86	1.1	1	0.49	1.12	0.65	0.87	0.86	1.21	2.41	2.6
NEMP1	4.76221e-09	4.96031e-16	2.73961e-07	3.48528e-08	2.26932	3.71146	1.9256	2.13755	1.51	1.52	1.24	3.93	2.33	3.43	1.47	1.63	1.96	6.04	7.71	5.03	1.49	1.53	1.55	3.61	2.44	2.75	1.89	1.55	1.94	3.12	3.8	4.58
STMN1	2.49353e-29	0.00331219	0.367555	0.100471	2.26169	1.33726	0.761587	1.21803	43.67	39.49	47.34	105.51	83.99	105.65	50.41	60.69	61.29	76.03	61.69	92.81	50.39	56.49	56.45	30.24	41.2	52.95	67.19	61.4	51.84	60.56	73.05	86.16
STEAP3	0.0205992	0.976307	0.68229	0.367488	2.26136	0.91358	0.635036	1.47899	0.25	0.19	0.44	0.87	0.54	0.58	0.49	0.62	0.51	0.42	0.52	0.54	0.39	0.47	0.51	0.23	0.26	0.38	0.32	0.5	0.37	0.74	0.4	0.62
ARID5A	0.000129935	3.61486e-29	0.224193	9.53573e-17	2.2551	15.916	1.43443	6.45455	0.3	0.29	0.39	0.78	0.59	0.84	0.45	0.43	0.31	7.9	7.73	3.31	0.41	0.35	0.46	0.84	0.52	0.39	0.32	0.38	0.4	1.5	2.62	2.98
GP9	0.000431432	0.200822	0.667291	0.823874	2.2543	0.626506	1.05523	1.07265	1.74	1.97	2.11	3.64	4.59	4.89	2.3	2.07	2.27	0.8	1.35	2.01	2.6	2.15	2.13	1.56	2.98	2.72	1.42	1.83	1.43	0.97	2.21	1.84
RRM1	8.22845e-22	1.87807e-21	0.941979	3.29697e-05	2.25409	2.83683	0.93403	2.0105	5.7	5.13	6.88	13.74	11.76	14.42	7.16	6.85	6.95	24.01	16.39	19.06	5.25	6.91	6.03	4.47	5.83	6.69	6.29	5.72	5.14	8.02	11.51	14.95
PTPN13	0.210177	0.000491649	0.998829	0.145371	2.25	3.66667	0.882353	2.28571	0.03	0.05	0.04	0.11	0.05	0.11	0.03	0.07	0.05	0.2	0.18	0.17	0.07	0.03	0.07	0.09	0.03	0.03	0.03	0.06	0.05	0.08	0.14	0.1
FAM196A	0.644105	0.0293921	0.6344	0.978605	2.25	23	0.307692	0.75	0.03	0	0.01	0.01	0.03	0.05	0.01	0	0	0.01	0.08	0.14	0.04	0.05	0.04	0.01	0.03	0	0.01	0.03	0.04	0	0.01	0.05
JAML	6.29854e-07	0.0352165	0.291417	0.161118	2.24835	1.41033	1.36972	1.40122	1.46	1.12	1.97	3.39	3.56	3.28	1.87	1.97	2.74	3.53	2.39	3.36	1.35	1.69	2.64	1.34	3.01	3.43	2.71	1.64	2.23	2.51	2.72	3.99
PSRC1	0.00754496	0.012621	0.625413	0.93002	2.24725	2.19014	1.30726	1	0.84	0.34	0.64	1.46	1.2	1.43	0.3	0.46	0.66	0.91	1.04	1.16	0.66	0.38	0.75	0.46	0.87	1.01	1.12	0.64	1.3	0.83	1.01	1.22
NUAK2	1.34147e-40	3.02951e-06	4.69595e-16	4.69147e-06	2.24677	2.11048	2.08529	1.6628	15.86	14.34	15.47	32.35	34.03	36.23	17.58	23.12	17.5	29.36	53.3	40.17	18.45	12.81	14.82	37.87	30.4	27.82	20.81	24.01	23.27	31.05	38.35	43.82
ADRA2A	3.25943e-05	0.580318	0.941979	0.812577	2.24569	0.695082	0.852941	1.05696	0.98	0.44	0.9	1.81	1.73	1.67	0.99	0.87	1.19	0.28	0.59	1.25	0.67	0.9	1.15	0.37	0.87	1.08	1.15	0.95	1.06	0.77	1.22	1.35
POLA1	1.51033e-09	3.46235e-09	0.941979	0.00239234	2.24419	2.74894	0.944444	1.88688	0.87	0.73	0.98	2.06	1.81	1.92	0.62	0.88	0.85	2.68	1.64	2.14	0.73	0.81	0.8	0.38	0.87	0.96	0.84	0.76	0.61	1.12	1.23	1.82
PIM1	1.31853e-18	2.0384e-25	9.72426e-08	2.20177e-12	2.24322	4.76176	1.62752	2.10958	13.97	12.75	14.93	32.97	24.62	35.84	11.05	16.24	12.46	78.41	59.07	51.8	14.53	13.79	10.93	24.66	18.62	20.6	14.1	16.13	14.12	26.68	31.66	35.22
MYCL	1.18632e-06	0.751165	0.941979	0.888283	2.24299	0.829918	0.851964	0.986434	1.11	0.83	1.27	2.89	1.92	2.39	1.35	1.93	1.6	1.2	1.23	1.62	0.91	1.05	1.35	0.5	1.12	1.2	1.65	1.84	1.67	1.32	1.81	1.96
SRM	2.08716e-14	9.1078e-15	0.00403277	1.57224e-08	2.24273	3.87675	0.542604	2.02785	7.88	6.15	7.64	18.02	14.04	16.54	12.78	8.16	10.46	55.54	32.83	33.36	7.27	11.45	10.62	5.38	4.75	5.79	8.81	7.89	6.64	14	15.71	17.62
CCL28	8.82508e-08	0.962654	0.940474	0.278189	2.24176	0.912955	0.953317	1.30319	1.44	0.84	1.36	2.6	2.78	2.78	1.32	1.61	2.01	1.14	1.44	1.93	1.28	1.68	1.11	1.14	1.15	1.59	1.56	1.27	0.93	1.65	1.23	2.02
CASP4	1.48417e-28	7.04156e-26	4.65088e-11	1.20515e-10	2.24159	4.93764	1.59747	2.43412	13.07	15.08	13.49	30.36	29.53	33.45	18.34	15.44	14.33	92.87	87.17	57.51	14.77	14.39	14.39	23.25	24.67	21.65	16.31	17.29	16.34	30.64	42.34	48.58
MCM7	1.6994e-29	4.27618e-19	0.732406	0.00119899	2.24029	2.45013	0.978022	1.6234	11.23	11.2	12.32	25.86	23.22	28.77	12.24	13.34	14.32	36.97	26.88	33.91	11.62	13.06	12.63	10.54	11.74	14.21	13.3	12.16	12.14	15.84	19.07	26.13
MCOLN2	1.80324e-09	0.369412	0.00905396	0.213558	2.23876	1.10827	1.44106	1.24376	2.59	1.86	2.67	4.71	6.03	5.2	2.43	3	2.79	2.74	2.76	3.61	2.19	2.57	2.79	3.23	3.61	4.04	3.21	2.62	2.58	2.72	4.01	3.73
ALG8	1.1059e-14	2.57015e-14	0.796307	0.20021	2.23874	2.44644	0.960963	1.40795	4.09	3.22	3.79	9.26	7.03	8.56	4.13	4.18	4.48	11.86	9.12	10.31	2.95	5.01	4.08	3.55	3.93	4.09	4.93	4.84	3.81	3.96	6.76	8.4
CASP1	1.48963e-58	4.33861e-05	1.98973e-12	1.19033e-05	2.23571	1.46412	1.56731	1.6408	88.51	83.08	81.01	193.95	172.77	198.02	97.22	97.63	100.33	119.38	163.22	149.58	87.27	97.12	94.31	169.69	129.57	137.55	88.89	89.13	95	117.65	162.8	167.52
HK2	7.55156e-14	1.84003e-31	0.105756	4.06621e-28	2.23529	15.8859	1.24612	3.32763	1.15	1.58	1.35	3.1	2.87	3.15	1.53	1.11	1.04	31.54	15.02	11.9	1.43	1.64	1.44	2.45	1.57	1.6	1.31	1.53	1.25	4.18	5.14	4.29
TPST1	0.0179554	4.78241e-22	0.941979	1.1738e-06	2.232	12.9108	1.01754	4.875	0.31	0.57	0.37	0.85	0.96	0.98	0.64	0.52	0.41	7.39	8.91	3.97	0.64	0.63	0.44	0.7	0.41	0.63	0.35	0.58	0.59	1.39	2.75	3.27
FZD3	0.000704966	0.0778582	0.941979	0.317863	2.22857	1.51282	0.97561	1.5	0.11	0.1	0.14	0.3	0.24	0.24	0.16	0.13	0.1	0.2	0.15	0.24	0.14	0.15	0.12	0.13	0.1	0.17	0.12	0.14	0.04	0.15	0.16	0.14
GRWD1	6.58791e-10	3.11387e-11	0.364941	0.00457453	2.2284	3.18533	0.683735	1.70594	2.43	2.82	2.85	6.76	5.14	6.15	4.15	2.76	3.18	14.22	8.27	9.65	2.98	3.39	3.59	1.74	2.12	2.95	3.34	3.6	2.65	4.02	5.84	6.5
ERAP1	3.19172e-44	4.08139e-35	1.53145e-18	2.88343e-09	2.22811	2.64283	2.07123	2.11895	28.85	24.6	27.87	61.14	55.31	64.74	23.22	23.5	26.27	62.79	66.4	63.71	20.1	26.85	23.1	57.25	41.17	46.67	25.62	26.42	27.91	41.51	62.58	65.32
MAP3K6	0.00195451	2.51537e-14	0.988445	0.00295037	2.22807	6.325	0.902985	2.32258	0.44	0.25	0.45	0.68	0.97	0.89	0.39	0.48	0.33	3.66	2.06	1.87	0.52	0.49	0.33	0.35	0.46	0.4	0.33	0.26	0.34	0.6	0.85	0.71
MTBP	9.18725e-07	2.28831e-13	0.882619	0.00593538	2.2194	2.84643	0.799283	1.9439	1.25	1.52	1.56	3.43	2.92	3.26	1.93	1.63	2.04	6.09	4.74	5.11	1.69	2.09	1.8	1.5	1.53	1.43	1.41	1.22	1.47	2.19	2.81	2.97
EDN2	0.000152067	0.102712	0.941979	0.32269	2.21814	0.435762	0.96748	0.653392	1.57	1.17	1.89	3.98	2.56	3.73	1.97	2.72	2.86	0.42	0.64	2.23	1.58	1.55	1.79	1.15	1.7	1.91	2.68	2.18	1.92	1.19	1.62	1.62
HOXA2	0.429541	0.0393406	0.901594	0.987429	2.21739	7.77778	0.555556	1	0.13	0.07	0.03	0.13	0.16	0.22	0	0.06	0.03	0.41	0.16	0.13	0.03	0.3	0.03	0.1	0	0.1	0.07	0.03	0.13	0	0.13	0.1
IRF9	2.83462e-40	1.68451e-05	1.45159e-25	5.55095e-07	2.21388	1.41178	1.77054	1.52591	29.3	26.92	25.18	56.7	64.11	59.4	30.45	31.76	34.54	40.57	43.14	52.88	30.48	30.58	26.58	47.32	55.21	52.64	29.97	26.67	31.95	41.88	47.16	46.14
UGT1A6A	0.0115729	0.365982	0.802492	0.969469	2.20988	1.63235	0.609375	0.97619	0.31	0.28	0.22	0.5	0.79	0.5	0.27	0.19	0.22	0.25	0.11	0.75	0.15	0.24	0.25	0	0.14	0.25	0.14	0.23	0.05	0.17	0.11	0.13
SLC51B	5.62573e-22	4.96856e-05	0.000478712	1.6979e-06	2.20622	1.99177	1.35062	2.17881	54.44	42.48	50.45	110.99	117.02	97.12	91.09	73.45	88.1	203.59	191.76	107.85	53.78	68.13	79.62	99.06	90.26	82.87	51.04	50.2	53.62	80.6	110.1	146.71
JPT1	6.8387e-37	1.40218e-16	0.000141239	7.19437e-05	2.20585	1.98491	1.23175	1.69648	45.85	42.13	46	106.28	86.19	103.07	59.76	55.17	57.4	128.84	106	107.22	50.84	52.24	60.2	72.61	62.13	66.38	51.63	51.53	48.99	63.53	92.66	101.93
BTNL2	2.15435e-26	1.69775e-08	5.49719e-25	0.0037693	2.20452	1.7674	1.93008	1.6493	33.39	25.12	28.57	63.01	70.96	58	32.9	32.55	41.9	58.05	69.97	61.71	28.27	35.07	36.92	63.53	68.79	61.19	38.43	31.15	38.26	39.48	63.37	75.01
GCA	4.95431e-08	3.0765e-19	0.933941	0.0227406	2.19944	3.64175	0.95612	1.75562	1.38	1.17	1.01	2.49	2.78	2.56	1.3	1.44	1.14	4.6	5.31	4.22	1.37	1.74	1.22	1.33	1.49	1.32	0.93	1.28	1.35	1.57	1.88	2.8
SHMT2	1.2009e-19	1.59853e-18	0.58488	2.93174e-05	2.19686	3.7084	0.799238	2.1537	7.93	7.41	8.89	19.43	14.97	18.83	10.26	9.53	10.56	50.83	29.93	31.79	7.89	9.34	9.02	7.17	6.14	7.67	9.8	8.81	6.96	12.06	19.73	23.28
KPNA2	1.07972e-44	1.37927e-15	0.665188	0.000251581	2.19634	2.29102	0.826128	1.74861	23.59	20.87	21.65	47.16	47.77	50.27	33.84	25.24	27.96	75.8	57.37	66.24	27.2	28.57	28.43	25.2	19.11	25.25	23.75	23.67	22.79	28.65	43.22	50.9
CSRP2	2.28979e-17	3.83766e-09	0.312095	0.218141	2.19503	1.86746	0.686124	1.2345	13.87	12.43	16.36	32.6	28.83	32.21	17.97	18.85	17.88	36.31	26.84	39	12.43	15.83	19.88	7.51	11.09	14.43	20.62	17.01	14.95	16.08	23.07	25.76
MCM4	7.62953e-16	7.61148e-13	0.950957	0.000155106	2.19315	2.5547	0.916151	1.67813	4.65	4.53	6.3	12.21	9.72	12.02	6.93	5.34	6.01	19.52	12.57	14.61	5.12	6.71	5.94	4.54	5.21	6.53	6.19	5.74	4.94	7.71	9.14	11.46
PASK	0.00096605	7.82213e-05	0.941979	0.174882	2.19008	2.13333	0.959184	1.58824	0.3	0.3	0.61	0.84	0.75	1.06	0.37	0.34	0.49	0.92	0.73	0.91	0.3	0.33	0.35	0.15	0.38	0.41	0.41	0.35	0.43	0.37	0.78	0.74
SGCB	0.0415716	8.125e-08	0.532049	0.296907	2.18966	4.7907	1.3587	1.59783	0.15	0.22	0.21	0.3	0.36	0.61	0.14	0.36	0.36	1.4	1.7	1.02	0.21	0.45	0.26	0.57	0.4	0.28	0.17	0.37	0.38	0.38	0.43	0.66
KCNE3	8.09767e-12	3.28441e-08	0.00558839	0.789368	2.18755	2.2177	0.416481	1.15703	5.02	3.64	4.03	10.46	9.36	7.94	6.68	5.75	7.23	17.13	11.49	14.98	5.33	5.53	7.1	1.6	2.3	3.58	7.91	6.38	4.56	5.79	6.96	9.06
IRF2BPL	0.00030977	0.316536	0.941979	0.497186	2.18548	1.18644	0.816993	1.21341	0.43	0.44	0.37	0.92	0.8	0.99	0.69	0.55	0.53	0.62	0.65	0.83	0.49	0.45	0.59	0.31	0.39	0.55	0.56	0.54	0.54	0.55	0.74	0.7
PLD4	0.00621086	0.115268	0.750308	0.162441	2.18497	1.68354	0.66129	1.77439	0.53	0.74	0.46	1.68	0.94	1.16	0.46	0.46	0.66	0.65	0.67	1.34	0.49	0.72	0.65	0.23	0.4	0.6	0.53	0.5	0.61	0.55	1.18	1.18
GM40991	0.00108424	2.37155e-10	0.958271	0.624974	2.18328	3.35931	0.944828	1.28824	1.22	0.49	1.4	2.1	2.9	1.79	0.93	0.76	0.62	2.57	1.97	3.22	0.91	0.3	1.69	0.92	0.83	0.99	1.24	1.22	0.94	0.54	1.37	2.47
DEFA20	0.0070916	0.00601756	0.941979	0.0771604	2.18103	1.3304	0.857519	1.5405	30.62	28.49	23.03	72.61	32.54	74	86.23	114.3	126.98	143.52	139.36	152.84	36.36	23.35	23.88	14.4	24.52	32.76	69.38	60.39	45.66	135.83	51.84	82.58
DRAM1	0.25709	1.74834e-06	0.81375	0.0113866	2.17949	5.26667	0.671642	3.10714	0.13	0.16	0.1	0.26	0.21	0.38	0.13	0.13	0.19	0.6	1.04	0.73	0.22	0.21	0.24	0.08	0.24	0.13	0.22	0.12	0.22	0.37	0.6	0.77
CENPJ	0.00600389	2.03269e-05	0.416421	0.0256071	2.17105	2.52336	1.34524	2.0875	0.26	0.24	0.26	0.63	0.4	0.62	0.42	0.33	0.32	1.01	1	0.69	0.28	0.31	0.25	0.37	0.33	0.43	0.3	0.36	0.14	0.38	0.71	0.58
PCK2	1.9636e-15	0.000344563	0.712098	0.366383	2.16819	1.46522	1.00685	1.20615	3.33	3.33	4.28	7.31	7.53	8.88	4.48	4.29	4.6	6.17	5.37	8.05	3.33	3.89	4.46	3.08	4.06	4.62	4.47	4.43	4.1	3.84	5.36	6.48
XKR5	0.00160475	0.105245	0.996083	0.12453	2.16779	1.55782	0.921687	1.76613	0.55	0.45	0.49	1.34	0.67	1.22	0.55	0.6	0.32	0.56	0.92	0.81	0.48	0.77	0.41	0.3	0.4	0.83	0.54	0.4	0.3	0.53	0.87	0.79
BRINP3	0.153021	0.00187162	0.177038	0.219779	2.16667	3.60526	3.02857	2.66667	0.08	0.15	0.25	0.49	0.17	0.38	0.16	0.16	0.06	0.6	0.44	0.33	0.14	0.04	0.17	0.82	0.16	0.08	0.11	0.23	0.08	0.06	0.57	0.49
1110038F14RIK	8.8667e-09	4.10015e-16	7.76586e-05	2.35846e-10	2.16568	3.01458	1.78007	2.36224	10.05	11.3	9.07	26.29	14.59	25	12.04	10.21	10.68	32.53	39.36	27.38	9.9	10.15	10.55	25.64	14.75	14.08	12.19	12.44	13.19	24.07	29.74	35.53
PTPN22	0.00113611	0.131901	0.0321964	0.0684043	2.15979	1.59307	1.69333	1.96183	0.7	0.41	0.83	1.31	1.77	1.11	0.5	0.97	0.84	1.29	1.32	1.07	0.71	0.94	0.6	1.32	1.07	1.42	0.48	0.43	0.4	0.63	1.15	0.79
NUP43	8.8397e-07	1.18281e-10	0.924888	0.143051	2.15927	2.6796	0.825056	1.36796	2.89	2.39	2.38	5.91	5.14	5.49	3.19	2.97	3.89	10.62	7.5	8.81	2.76	3.41	2.69	2.12	2.56	2.63	3.52	3.63	3.15	3.81	4.29	5.99
DGKH	6.42658e-06	9.03961e-15	0.000847546	0.000612189	2.15723	5.13423	1.62319	2.23308	0.45	0.62	0.52	1.14	1.22	1.07	0.43	0.61	0.45	2.8	2.81	2.04	0.48	0.45	0.45	0.69	0.77	0.78	0.49	0.44	0.4	0.52	1.19	1.26
PHF21B	1.42688e-06	0.000545851	0.988445	0.764033	2.15693	1.5419	0.857558	1.00465	0.8	0.91	1.03	2.1	1.72	2.09	1.16	1.22	1.2	2.03	1.76	1.73	1.15	1.23	1.06	0.64	1.11	1.2	1.64	1.32	1.34	1.16	1.63	1.53
FMO2	0.014964	8.12781e-06	0.36574	0.00102855	2.15625	3.77966	1.4125	3.32727	0.23	0.23	0.18	0.45	0.45	0.48	0.16	0.27	0.16	0.93	0.77	0.53	0.25	0.37	0.18	0.41	0.35	0.37	0.22	0.22	0.11	0.39	0.72	0.72
FAM72A	0.30302	5.43993e-06	0.917051	0.0597811	2.15385	5.42353	0.651515	3.6875	0.39	0.09	0.17	0.51	0.17	0.72	0.38	0.3	0.17	2.01	1.26	1.34	0.13	0.22	0.31	0.09	0.17	0.17	0.18	0.17	0.13	0.3	0.57	0.9
TCF19	7.49376e-10	9.7166e-10	0.917051	0.0791027	2.15266	1.92074	0.83468	1.30893	3.66	3.88	4.12	9.53	6.83	8.74	4.7	4.41	5.02	9.47	8.52	9.15	3.42	5.08	5.11	3.02	3.91	4.43	5.23	4.5	4.61	5.23	6.56	6.98
PKN3	1.07907e-05	0.0261072	0.962209	0.233129	2.15088	1.41761	0.893151	1.4127	1.06	0.74	1.05	2.06	1.87	2.2	1	1.44	1.08	1.72	1.53	1.74	0.95	1.46	1.24	0.85	1.26	1.15	1.34	0.82	0.99	1.14	1.52	1.79
RNF135	1.76653e-15	8.82968e-07	0.171929	6.47386e-05	2.14878	2.34761	1.16422	1.76577	5.13	5.47	4.59	10.27	11.77	10.6	5.41	6.14	6.43	11.15	19.24	11.82	4.85	5.97	6.9	7.81	6.8	6.02	5.93	5.53	5.66	8.3	9.73	12.2
PITPNM1	6.8801e-27	5.85907e-14	1.18796e-10	0.00193458	2.14554	2.00469	1.44563	1.38861	9.16	8.3	7.55	16.47	17.43	19.76	8.28	8.14	9.16	14.75	17.96	18.57	8.16	8.34	7.78	11.96	11.19	11.95	10.22	9.18	10.81	11.63	15.69	14.63
PGLYRP1	1.3129e-29	1.16598e-23	0.885041	0.00269735	2.14388	2.26179	0.951057	1.38155	34.58	35.29	34.59	69.91	77.3	76.74	38.41	35	38.74	88.77	74.45	90.44	41.51	45.81	43.24	31.66	43.52	48.99	37.67	36.07	30.57	42.42	48.71	52.98
IFI27L2B	2.22514e-21	0.314505	1.30004e-19	0.0125206	2.14362	1.10252	1.87143	1.36629	320.16	225.63	294.13	567.98	651.91	580.58	329.08	339.01	420.09	283.9	449.25	466.59	226.01	292.09	337.45	471.49	558.73	570.88	344.07	300.44	373.25	410.36	410.76	569.44
GDPD1	0.0112275	1.39512e-06	0.00136855	0.0116239	2.14237	2.0638	1.37428	1.75728	4.23	2.26	5.24	7.48	10.56	7.09	4.76	6.25	5.76	15.02	9.41	10.18	4.25	3.75	4.13	5.11	5.52	6.04	4.38	3.56	3.39	4.11	6.91	8.89
9130008F23RIK	2.57412e-07	2.07314e-18	0.941979	0.46619	2.142	4.48922	0.93871	1.16143	3.01	3.04	2.33	4.95	7.74	5.26	3.34	3.32	2.62	18.73	12.05	10.88	3.72	3.11	2.47	2.74	2.92	3.07	3.6	3.23	2.4	2.81	4.4	3.51
CCL9	1.62777e-17	0.0300592	0.63228	0.0378247	2.14044	1.22741	1.04386	1.42993	3.91	3.38	3.96	8.25	8.23	7.6	4.63	4.29	4.36	6.01	4.31	5.98	3.7	3.98	3.72	2.72	4.12	5.06	5.01	3.7	2.85	4.68	5.95	5.9
ABHD14A	1.93783e-08	0.0106703	0.713226	0.93002	2.14026	1.25272	0.727705	0.973556	4.19	5.2	4.37	9.82	8.31	11.32	6.2	5.72	5.53	6.78	6.69	8.39	5.51	6.26	5.05	2.83	4.05	5.36	7.29	5.9	5.34	6.07	6.35	5.62
CNN2	4.89883e-11	1.79868e-13	0.955082	0.00853437	2.13147	3.46756	0.920869	1.60101	4.49	3.28	4.02	8.16	8.88	8.09	4.52	3.5	3.23	17.27	10.68	11.06	4	4.16	4.73	2.92	4.41	4.54	3.97	3.61	4.3	4.73	6.95	7.34
H2-D1	7.94866e-32	1.19778e-42	4.25514e-12	0.00180034	2.13145	2.63589	1.46642	1.49756	582.49	563.25	496.41	1021.67	1310.58	1167.91	566.38	530.97	530.11	1334.75	1507.61	1447.44	654.83	556.72	580.17	756.85	956.99	913.58	563.97	592.86	575.25	634.24	956.51	1003.15
GM40755	0.0359268	0.295291	0.694865	0.57564	2.12903	1.56	1.26316	1.36	0.12	0.13	0.06	0.23	0.22	0.21	0.04	0.11	0.1	0.11	0.13	0.15	0.18	0.13	0.07	0.21	0.11	0.16	0.07	0.1	0.08	0.11	0.12	0.11
GDA	3.77522e-34	1.53141e-18	1.44796e-08	1.14962e-07	2.12697	3.56872	2.43475	2.55615	52.71	45.63	52.88	116.95	93.18	111.51	42.98	42.14	54.28	212.14	156.01	129.33	40.79	52.76	60.1	152.12	111.07	110.91	58.56	45.8	57.63	85.01	154.21	174.85
SGO2A	1.15501e-07	9.89164e-11	0.81659	0.0152742	2.12644	2.23529	1.00968	1.77481	0.73	1.01	0.87	1.86	1.66	2.03	1	1.04	1.02	2.52	1.99	2.33	0.94	1.13	1.03	1.06	0.99	1.08	1.01	0.87	0.74	1.02	1.89	1.74
TRPV3	0.000461504	0.080666	0.998778	0.358278	2.12644	1.64634	0.935484	1.37349	0.23	0.19	0.45	0.39	0.95	0.51	0.91	0.33	0.4	1.1	0.7	0.9	0.39	0.27	0.58	0.39	0.34	0.43	0.42	0.17	0.24	0.28	0.48	0.38
NUP210	8.78261e-13	1.54131e-22	0.988445	4.43249e-05	2.12604	3.43436	0.90309	1.70547	2.22	1.99	3.01	5.52	4.41	5.42	2.16	2.55	2.45	10.14	7.02	7.43	1.89	2.58	2.65	2.02	1.82	2.59	2.46	2.5	2.17	3.23	4.15	4.78
RCN1	3.01196e-08	1.753e-06	0.885751	0.00480407	2.1245	1.95158	0.98088	1.55009	1.63	1.35	2	3.82	3.2	3.56	1.76	1.73	1.88	4.14	2.81	3.53	1.51	2.04	1.68	1.69	1.68	1.76	2.02	2.01	1.66	2.48	3.22	3.12
ATAD2	2.38529e-10	1.21005e-17	0.673073	4.50987e-06	2.12245	2.51818	1.01837	2.0245	1.81	1.41	2.17	4	3.18	4.26	1.7	1.88	1.92	5.22	4.13	4.5	1.46	1.96	1.48	1.69	1.52	1.78	1.61	1.57	1.31	2.29	3.42	3.38
BCL2L14	0.00188738	0.0614215	0.941979	0.287466	2.12245	1.8	0.808917	1.50485	0.51	0.98	0.96	1.52	2.15	1.53	0.73	1.61	0.81	2.02	1.07	2.58	0.63	0.99	1.52	0.49	1.04	1.01	0.97	1.07	1.05	1.01	1.78	1.86
PYCARD	2.452e-49	6.32818e-06	0.0191576	0.0518814	2.12013	1.54386	1.08491	1.26599	40.7	39.98	43.93	84.41	86.76	93.02	46.22	47.75	48.75	60.88	68.42	91.04	47.38	44.65	46.82	44.89	53.82	51.93	51.05	48.78	41.94	47.57	61.15	70.76
TRA2A	2.15345e-21	3.7139e-11	0.62205	0.0258559	2.11939	2.24127	0.981764	1.47361	12.24	9.03	11.06	23.03	22.23	23.26	11.96	11.05	12.51	33.14	23.74	22.73	13.73	12.07	14.78	14.92	12.67	12.25	13.67	11.07	11.45	12.76	20.59	19.98
CKAP4	4.15183e-05	1.85995e-45	0.998719	1.2759e-05	2.11811	9.85185	0.894161	3.09709	0.69	0.93	0.92	1.93	1.79	1.66	0.75	0.6	0.54	7.03	5.9	5.69	0.8	0.8	1.14	0.89	0.7	0.86	0.7	0.67	0.69	1.29	2.68	2.41
B3GNT3	1.7499e-30	2.81816e-22	2.60556e-06	5.78459e-06	2.11448	3.42954	1.41785	1.99866	12.37	11.87	14.02	28.1	25.83	26.97	15.05	14.73	15.85	63.09	52.08	41.32	13.38	13.61	15.92	23	19.58	18.26	15.5	15.24	14.19	21.09	31.46	37.25
NOC4L	4.34265e-12	1.36371e-17	0.882313	4.46638e-10	2.1119	3.72515	0.840647	2.34141	6.26	5.39	6.67	14.64	10.14	13.91	8.23	5.03	6.86	31.08	21.81	22.06	6.53	8.07	7.05	6.54	5.56	6.1	6.32	6.94	4.9	11.97	14.03	16.52
PPAN	3.07494e-13	8.02086e-13	0.117875	0.0534638	2.11118	2.64794	0.649874	1.38411	4.87	5.04	5.2	11.74	9.52	10.64	7.85	6.08	6.18	21.98	14.87	16.4	5.17	7.47	7.21	3.57	4.75	4.58	6.39	7.05	6.19	6.61	10.07	10.49
PRODH	4.14272e-60	0.527287	1.92146e-08	0.00246718	2.10982	0.64291	1.46066	1.25215	37.69	37.36	36.77	76.42	78.1	81.4	40.85	45.65	48.76	12.09	25.12	49.75	43.5	42.96	38.34	52.27	56.19	73.83	40.23	41.79	37.47	45.67	56.91	47.04
RBBP8NL	0.0055097	0.913347	0.853185	0.965869	2.10714	0.849206	1.09709	0.944444	0.44	0.39	0.29	0.73	0.73	0.9	0.36	0.47	0.43	0.23	0.44	0.4	0.28	0.32	0.43	0.22	0.49	0.42	0.63	0.5	0.31	0.29	0.69	0.38
POLD1	1.12978e-12	4.91502e-10	0.935448	0.00664753	2.10357	1.82064	0.945629	1.56055	2.99	2.75	2.95	7.05	5.09	6.14	3.58	3.33	3.07	5.97	5.38	6.82	2.91	3.72	2.75	2.5	2.95	3.42	3.19	3.24	2.24	3.74	4.42	5.37
UAP1	2.42103e-14	3.6449e-12	0.988445	0.00012801	2.10229	2.38537	0.87764	1.87255	3.49	3.6	4.25	7.76	7.61	8.47	3.94	3.69	4.54	9.32	7.92	11.79	4.67	5.2	3.86	4.43	3.37	4.25	3.78	3.42	3	5.09	6.72	7.29
PSMA5	9.12372e-28	2.88493e-36	1.59296e-06	1.7285e-05	2.10039	2.20304	1.30787	1.73758	41.8	36.54	39.9	85.64	71.93	90.78	45.03	44.06	44.63	95.69	97.27	101.63	42.65	45.35	46.57	64.31	55.31	56.38	44.85	44.83	41.56	58.28	78.34	91.42
GMDS	4.87767e-34	1.16314e-11	5.76534e-07	6.89879e-05	2.09435	2.1768	1.23867	1.63727	47.16	45.8	51.82	93.41	110.03	99.78	67.19	66.14	60	172.69	130.02	118.13	54.11	61.88	59.86	71.24	70.73	75.85	54.13	51.66	47.27	63.46	92.44	94.7
HELZ2	9.68013e-35	6.36397e-15	8.36536e-47	1.63692e-06	2.08958	3.02435	2.16345	1.81708	19.24	17.91	17.55	33.82	42.11	38.37	14.21	14.83	14.91	51.14	49.98	31.8	14.95	16.4	13.68	32.74	34	30.68	16	14.21	15.93	21.01	31.56	31.27
H2-Q2	2.77885e-39	9.85657e-20	1.67614e-25	0.0338936	2.08906	2.7766	1.91277	1.99537	99.7	83.2	92.42	186.44	185.61	203.11	87.49	94.98	120.57	286.9	292.68	261.84	84.21	93.88	112.19	180.82	191.97	182.45	112.85	96.25	127.94	127.16	234.65	310.71
RCC2	4.36323e-26	4.52504e-16	0.516743	0.0162408	2.08873	2.42641	0.783576	1.38588	11.23	10.61	12.42	25.52	20.73	25.31	12.55	13.32	13.13	38.4	25.9	30.33	11.21	12.72	13.82	7.51	9.62	12.45	14.91	13.68	11.06	14.29	18.97	21.69
PSD4	4.7114e-22	3.18233e-14	1.82283e-06	2.06838e-06	2.08725	2.59916	1.43309	1.80029	3.86	4.89	4.66	9	10.14	8.85	6.08	4.98	5.53	16.18	15.43	11.51	5.15	4.68	5.04	7.79	6.88	6.64	4.37	4.54	5.01	6.75	9.83	8.48
KIF19A	0.285327	0.00149878	0.941979	0.068568	2.08696	4.95	1	3.04167	0.08	0.1	0.05	0.13	0.24	0.11	0.02	0.07	0.11	0.44	0.29	0.26	0.07	0.15	0.19	0.08	0.15	0.18	0.05	0.12	0.07	0.18	0.34	0.21
MITD1	5.09005e-17	0.0801752	2.38831e-07	0.00605941	2.08526	1.16089	1.37083	1.30035	18.29	14.63	15.64	29.97	37.76	33.53	20.91	18.4	20.67	19.25	26.13	24.25	18.07	18.33	16.67	23.2	25.62	23.93	19.8	17.24	17.93	22.5	23.35	25.63
SLC43A1	0.00184318	2.98282e-06	0.392182	0.193354	2.08333	2.75141	1.3481	1.61081	0.78	0.54	0.6	1.28	0.99	1.73	0.53	0.69	0.55	1.73	1.31	1.83	0.36	0.48	0.74	0.54	0.8	0.79	0.71	0.81	0.33	0.86	1.11	1.01
PML	1.32357e-28	2.85498e-12	7.45659e-21	1.62576e-05	2.08325	2.8175	1.71425	1.6625	14.2	13.88	13.72	24.71	32.05	30.32	12.52	13.48	12.63	35.65	45.99	27.2	12.48	12.85	12.01	22.29	22.39	19.33	13.87	12.39	13.71	17.43	25.53	23.49
DEFA22	0.00893808	0.00545037	0.682157	0.0938454	2.08254	1.50309	1.22881	1.46498	4.62	5.87	6.35	16.83	5.09	13.15	15.13	17.54	22.35	23.71	30.32	28.67	2.55	3.46	4.96	2.47	5.24	5.77	10.56	15.18	12.95	23.08	13.02	20.58
CD276	1.69677e-05	5.30999e-15	0.909311	0.206057	2.08182	3.13772	0.809816	1.41587	1.24	0.93	1.13	2.54	1.71	2.62	1.07	1.2	1.07	3.98	2.87	3.63	0.94	1.11	1.21	0.77	0.93	0.94	1.65	1.49	1.02	1.24	2.53	2.12
LOC100862468	0.0015231	0.000330752	0.998829	0.269897	2.08163	2.17228	0.901295	1.42514	9.36	4.42	8.27	21.68	8.89	15.33	15.05	10.6	9.41	35.39	15.25	25.52	9.26	4.13	9	4.55	5.97	9.66	6.32	7.22	8.97	8.1	7.76	16.22
GPR160	1.10745e-10	7.78713e-19	0.0189395	4.1964e-10	2.08125	4.38414	1.38056	2.68624	4.05	5.28	3.84	9.89	7.69	9.83	5	5.04	4.59	24.61	24.94	14.59	5.14	5.03	5.57	9.8	5.8	6.13	5.15	5.48	4.7	9.95	14.37	16.86
SLC25A43	0.00146886	4.72967e-12	0.208471	0.00394116	2.07692	8.0751	1.4078	2.65173	1.11	1.43	1.36	2.86	2.45	2.79	0.83	0.68	1.02	5.58	10.94	3.91	1.72	1.63	2.29	2.95	2.75	2.24	1.2	1.37	2.34	2.47	4.64	5.91
CDC42EP1	8.87237e-07	9.02135e-06	0.584599	0.712042	2.07572	2.53497	0.681239	1.0459	1.25	1.5	1.74	3.21	3.02	3.09	1.76	2.09	1.44	6.41	3.58	3.42	1.54	1.59	2.36	0.67	1.11	1.96	2.66	2.46	2.07	2.65	2.35	2.52
CDT1	1.86354e-20	3.67218e-24	0.000176128	0.00139319	2.07464	2.44762	1.36821	1.50264	9.57	8.15	8.94	18.82	16.48	20.01	8.21	9.6	9.49	22.96	21.65	22.21	8.17	7.9	8.97	9.58	12.04	12.64	10.48	8.45	9.46	11.63	15.12	15.91
TRMT61A	1.90582e-05	0.000126242	0.124317	0.248122	2.07407	2.2014	0.566465	1.40248	1.3	1.4	1.35	3.21	2.25	2.94	3.38	1.73	2.04	6.99	4.03	4.72	2.13	1.97	2.52	0.97	1.27	1.51	2.8	1.56	1.28	1.91	3.01	2.99
MYL7	0.19236	0.000836862	0.425845	0.203801	2.07353	4.7006	2.03093	2.62791	0.43	1.07	0.54	1.03	1.65	1.55	0.21	0.63	0.83	3.71	1.81	2.33	0.42	0.65	0.87	0.32	2.37	1.25	0.33	0.43	0.53	0.85	0.76	1.78
CD47	4.33549e-30	8.66564e-24	7.50193e-18	2.73069e-06	2.07249	3.88242	1.659	1.95606	14.87	13.39	13.4	26.64	31.25	28.45	14.43	13.69	15.85	61.79	64.64	44.28	13.24	14.84	14.12	22.6	24.33	23.08	15.45	12.98	14.36	19.97	29.51	34.22
GM6958	0.00238243	1.97812e-17	0.914379	0.752971	2.06756	3.26297	0.957249	1.10435	8.07	4.99	4.85	9.3	14.95	12.78	3.32	5.43	4.94	15.43	15.13	14.11	6.6	7.23	7.69	4.46	7.54	8.6	9.53	4.8	5.89	4.52	11.06	6.75
DTX4	4.40724e-14	1.5694e-10	0.772551	0.386192	2.06622	1.91834	0.991713	1.1019	2.43	2.25	2.72	5.13	4.63	5.53	2.31	2.32	2.35	4.57	3.64	5.18	2	2.39	2.85	1.81	2.65	2.72	3.38	3.06	2.49	2.95	3.23	3.66
44080	0.000103126	0.101722	0.446973	0.5666	2.06593	1.19286	0.629834	1.19592	0.66	0.55	0.61	1.4	1.01	1.35	0.84	1.05	0.91	1.17	0.86	1.31	0.49	0.62	0.7	0.29	0.42	0.43	0.99	0.85	0.61	0.8	1.27	0.86
BCL2L15	5.79079e-13	0.00928192	2.26336e-15	6.14849e-07	2.06567	0.669252	1.84501	1.75542	34.43	35.86	48.95	77.39	93.08	75.84	64.66	67.01	60.41	41.93	42	44.62	44.09	43.67	42.18	85.52	68.93	85.29	34.15	30.01	28.08	44.26	55.17	62.49
DEFA21	0.0332652	0.00240695	0.778634	0.0430516	2.06412	1.65063	1.21295	1.72023	1.61	5.11	6.38	10.5	5.32	11.22	11.1	14.36	18.82	24.63	21	27.46	4.01	2.37	1.65	1.9	5.28	2.56	11.18	11.3	6.58	19.04	11	19.95
DBF4	1.24996e-13	1.82705e-10	0.926541	0.0145075	2.06149	2.9033	0.945731	1.47839	3.54	3.83	4.34	8.41	7.82	7.91	5.33	3.83	3.25	15.28	9.11	11.64	3.86	4.95	5.01	3.73	4.16	5.18	5.1	4.1	3.99	5.07	6.84	7.59
HSD11B2	0.00284083	0.361852	0.632616	0.0389191	2.05802	1.28638	0.643333	1.98238	0.95	1.01	0.97	1.71	2.77	1.55	1.45	1.64	1.17	1.85	0.91	2.72	0.96	1.28	0.76	0.59	0.39	0.95	0.86	0.69	0.72	2.15	1.36	0.99
SRD5A1	2.93938e-07	0.182592	0.962895	0.0254445	2.05021	1.22241	0.884	1.45537	1.47	1.43	1.88	3.17	3.19	3.44	1.86	2.61	1.6	2.22	2.31	2.89	1.45	1.63	1.92	1.08	1.57	1.77	2.08	1.93	1.48	2.37	2.98	2.64
PSMC3IP	0.0744287	4.35759e-05	0.785746	0.201131	2.05	3.6798	1.44	2.34146	0.53	0.93	0.74	1.8	0.9	1.81	0.64	0.67	0.72	3.05	1.54	2.88	0.12	0.44	0.44	0.18	0.54	0.72	0.81	0.2	0.63	0.61	2.14	1.09
NOP16	2.65508e-06	7.79724e-10	0.0817773	0.0487351	2.04931	2.85326	0.59984	1.41171	2.73	2.63	3.36	6.82	4.39	6.66	3.83	3.17	4.04	14.1	8.56	8.84	3.51	4.38	4.63	1.95	2.59	2.97	4.35	3.61	3.31	4.23	5.66	6.02
HOXB8	0.0042157	0.0874345	0.468259	0.930751	2.04865	1.51955	0.607477	0.857988	0.61	0.66	0.58	1.41	1.4	0.98	0.61	0.72	0.46	0.77	1.02	0.93	0.84	0.46	0.84	0.52	0.34	0.44	0.61	0.54	0.54	0.54	0.76	0.15
CNKSR1	3.1009e-30	1.59026e-15	2.52805e-14	0.000196646	2.04645	2.59243	1.51632	1.56187	24.84	23.55	21.8	47.04	45.71	50.89	23.85	25.5	25.19	65.68	73.79	53.77	22.28	24.32	25.72	39.83	34.44	35.39	25.73	26.9	27.78	31.98	46.53	47.08
PITPNM2	0.000336177	1.63139e-09	0.486728	0.00975597	2.04098	2.67568	0.664516	1.59286	0.38	0.39	0.45	0.9	0.56	1.03	0.56	0.37	0.55	1.47	1.18	1.31	0.44	0.56	0.55	0.28	0.32	0.43	0.49	0.48	0.43	0.73	0.75	0.75
ABCC1	0.000653785	9.32263e-16	0.872262	0.000323623	2.0404	4.96429	1.09091	2.36471	0.31	0.3	0.38	0.64	0.57	0.81	0.32	0.36	0.44	2.48	1.44	1.64	0.16	0.27	0.23	0.2	0.22	0.3	0.25	0.33	0.27	0.53	0.79	0.69
TRIM26	3.55591e-30	6.56598e-17	2.31593e-09	2.45966e-07	2.03532	2.54358	1.54856	1.64715	9.8	9.04	8.62	19.46	18.08	18.35	11.08	9.37	10.64	25.44	30.3	23.34	7.54	9.82	9.31	14.57	13.63	13.1	10.64	10.88	10.59	15.11	18.33	19.45
AREL1	1.77202e-35	3.25773e-17	5.26254e-16	1.02601e-09	2.03518	3.63641	1.78474	2.11528	8.51	8.16	7.49	15.73	16.65	16.79	7.22	6.68	8.02	28.09	32.42	19.2	6.75	8.22	7.05	14.95	12.34	12.01	7.67	8.04	6.93	12.39	17.25	18.25
DEFA26	0.0765257	0.159167	0.868753	0.0499601	2.0346	1.42779	1.16991	2.05589	1.76	1.57	2.45	5.03	2.86	3.87	3.58	4.25	4.91	7.33	5.71	5.15	1.03	2.85	1.77	1.72	1.84	3.05	2.3	2.79	3.32	4.16	6.51	6.62
ZGRF1	0.00768352	2.01925e-05	0.914379	0.00498564	2.02817	2.96154	1	2.10204	0.25	0.17	0.29	0.45	0.62	0.37	0.19	0.17	0.16	0.65	0.42	0.47	0.2	0.31	0.22	0.25	0.22	0.26	0.18	0.15	0.16	0.25	0.42	0.36
LRIG1	5.60769e-10	3.1306e-13	0.259253	0.0220641	2.02652	2.21444	1.1742	1.40382	2.36	2.2	3.36	5.47	4.64	5.94	2.83	2.82	3.35	7.08	5.53	7.32	2.18	2.86	2.48	2.08	3.2	3.55	3.4	3.17	2.32	3.56	4.27	4.65
IL13RA1	1.66136e-39	5.61921e-24	1.19371e-12	2.25156e-07	2.02555	5.4593	1.49465	2.38463	12.21	12.69	11.89	25.92	24.8	23.8	11.92	12.29	14	93.31	67.75	47.54	11.62	12.32	11.58	18.97	16.77	17.35	12.12	13.63	13.82	20.26	34.71	39.39
IGFLR1	0.0129403	0.443608	0.878866	0.281105	2.02456	0.666667	0.767442	0.610662	0.9	0.85	1.1	1.94	1.89	1.94	1.42	2.06	2.1	1.63	0.7	1.39	1.93	1.94	1.72	1.82	1.21	1.26	2.28	1.96	1.95	1.19	1.61	0.98
SNRPF	1.2068e-13	2.08099e-08	0.845774	0.0684043	2.02369	1.94174	0.835612	1.40941	16.94	15.2	18.93	33.14	31.1	39.11	20.9	20.24	24.09	50.63	34.64	41.39	19.75	20.34	22.81	15.88	16.26	20.42	21.81	20.69	17.22	20.03	27.31	36.83
WNT3	0.00165401	0.164155	0.998285	0.736115	2.01863	1.49774	0.88961	1.39906	0.39	0.53	0.69	0.98	0.85	1.42	0.51	0.87	0.83	1.43	0.77	1.11	0.34	0.57	0.63	0.24	0.54	0.59	1.02	0.52	0.59	1.35	0.87	0.76
OXCT1	9.85153e-29	3.53858e-17	0.314202	0.000252282	2.01461	2.57518	1.04416	1.77332	17.77	19.44	19.61	33.83	40.31	40.33	24.57	23.03	19.44	63.35	60.85	48.44	21.87	18.51	17.37	22.62	16.64	21.04	18	21.33	16.52	22.82	41.89	34.33
RPA2	6.07164e-07	3.71024e-07	0.941979	0.017932	2.01403	2.09848	0.865797	1.60595	3.47	2.56	3.95	7.05	5.59	7.46	3.46	3.08	4.63	8.84	7.08	7.52	3.13	3.96	3.64	2.64	2.71	3.94	4.13	3.54	3.09	4.21	5.83	7.24
EXOSC8	4.22136e-07	1.16917e-12	0.892045	0.0338936	2.01346	3.3148	0.817094	1.57891	3.78	3.92	4.19	8.5	6.48	8.96	4.02	3.71	3.96	16.94	9.39	12.42	3.9	3.84	3.96	2.84	3.28	3.44	4.76	4.11	4.5	4.8	7.56	8.75
ME2	3.33027e-26	8.40408e-06	1.69626e-05	0.032778	2.01303	1.60891	1.32462	1.58448	17.9	18.37	21.28	37.55	39.7	38.6	21.2	26.76	28.39	42.96	36.1	43.78	19.29	23.47	20.36	24.24	28.94	30.43	23.22	20.32	21.15	20.66	34.39	47.45
ITPRIP	0.0311164	4.02219e-12	0.210066	0.0761528	2.01282	6.98551	1.83019	1.69697	0.27	0.34	0.17	0.56	0.37	0.64	0.31	0.1	0.28	1.87	1.69	1.26	0.12	0.22	0.19	0.27	0.29	0.41	0.37	0.38	0.24	0.51	0.57	0.6
GAR1	3.31295e-08	3.39251e-12	0.950957	0.00449949	2.01139	2.76378	0.87156	1.68659	5.55	4.25	6	11.59	9.17	11.02	6.89	5.58	5.86	21.32	14.8	14.54	4.54	6.73	6.17	4.07	5.25	5.88	6.81	6.29	4.13	7.88	10.1	11.08
VRK1	2.69967e-09	2.43588e-11	0.941979	3.2703e-05	2.01131	2.35341	1.01904	1.78646	3.29	3.38	3.06	6.68	6.11	6.78	2.74	3.89	3.33	7.84	6.32	9.28	3.05	3.32	3.61	3.25	3.03	3.89	3.61	2.93	3.06	5.11	5.84	6.2
STK39	8.11105e-11	6.41026e-17	0.174949	0.000148588	2.00825	3.94938	1.21716	2.11371	2.34	2	2.93	5.07	4.88	4.65	2.09	2.64	3.37	11.37	11.84	8.78	2.55	2.53	2.38	2.59	3.67	2.82	2.05	2.15	1.78	2.76	4.33	5.55
NUP85	1.19389e-12	1.60345e-11	0.366784	0.00444941	2.00791	2.58588	0.725891	1.55764	4.57	4.3	5.03	9.47	8.36	10.08	5.46	5.98	6.26	19.49	11.71	14.57	5.23	6.41	5.47	3.29	4.03	5.1	5.94	5.14	4.88	6.54	8.26	10.06
RNF114	5.71864e-44	2.06214e-16	5.47242e-30	1.63692e-06	2.00749	2.0104	1.6774	1.56253	42.9	42.82	38.47	79.29	83.97	86.05	46.35	43.5	46.7	86.1	100.75	87.67	39.05	40.28	42.06	68.31	68.84	66.47	48.57	42.95	46.25	61.39	75.74	78.14
PAICS	3.27141e-13	1.0201e-07	0.642481	0.315122	2.00646	2.00745	0.772915	1.20108	5.39	4.55	5.54	10.73	9.42	10.91	5.54	6.09	7.16	15.02	10.32	12.38	4.7	5.66	6.55	3.01	4.49	5.57	7.94	6.78	5.57	6.25	8.05	10.07
ADA	0.00214771	4.1233e-09	0.0937275	0.0764913	2.00613	3.35217	0.462275	1.88401	0.96	0.96	1.34	2.6	1.82	2.12	1.85	1.31	1.44	6.76	3.56	5.1	4.56	1.22	2.57	1.04	1.42	1.4	2.98	1.62	1.09	2.24	3.45	5.03
ZFP710	3.78197e-22	4.45791e-13	1.04557e-12	0.00385215	2.00498	2.50806	1.71411	1.49736	5.14	5.09	5.84	10	11.19	11.03	6.48	6.52	5.6	17.05	17.27	12.33	4.87	5.42	6.22	9.49	10.06	8.75	7.29	6.83	6.75	7.79	11.12	12.34
GSDMD	1.66459e-46	3.13915e-22	1.38534e-18	0.0003171	2.00391	2.76952	1.53545	1.58818	72.28	69.82	67.55	132.42	147.46	140.24	68.11	72.93	76.07	230.15	199.56	171.58	78.43	73.42	83.84	115.15	128.06	118.68	94.89	80.62	94.9	110.52	150.56	168.38
HPCA	0.000458908	0.343248	0.341237	0.769605	2.00222	1.23488	1.18657	1.10742	1.7	1.35	1.46	2.49	2.87	3.67	1.47	1.32	1.51	0.87	1.7	2.74	1.87	1.45	2.04	2.22	1.91	2.23	2.28	1.11	1.73	1.14	2.43	2.1
ESRP1	1.07288e-21	1.25809e-16	0.874199	0.0142422	2.00164	2.21274	0.956938	1.44416	5.51	5.92	6.83	12.2	11.83	12.52	6.27	7.35	7.11	16.41	12.68	16.78	5.91	6.72	6.18	4.79	5.97	7.24	7.55	5.94	5.94	6.92	10.57	10.57
SMTN	4.70177e-06	4.02689e-08	0.902246	0.198565	2	2.04136	0.804245	1.40594	1.34	1.13	0.97	2.12	2.27	2.49	1.41	1.43	1.27	3	2.69	2.7	1	1.33	1.91	0.96	1.03	1.42	1.39	1.27	1.38	1.15	2.06	2.47
ELAVL2	0.623191	0.022584	0.818286	0.43897	2	13	1.66667	5.33333	0.02	0	0.02	0.07	0	0.01	0.02	0	0	0.18	0.04	0.04	0	0	0.03	0	0	0.05	0	0.03	0	0.03	0.11	0.02
SLC4A11	0.379304	4.13712e-05	0.830343	0.377952	2	7.36364	0.542857	2	0.07	0.02	0.06	0.09	0.14	0.07	0.16	0.11	0.06	0.96	1.22	0.25	0.14	0.05	0.16	0.11	0.05	0.03	0.11	0.06	0.07	0.21	0.13	0.14
NETO2	0.0331103	0.000453283	0.890709	0.13595	2	2.86538	1.15625	1.97619	0.18	0.13	0.2	0.3	0.27	0.45	0.17	0.19	0.16	0.69	0.47	0.33	0.09	0.18	0.05	0.14	0.11	0.12	0.15	0.12	0.15	0.14	0.34	0.35
DNAH8	0.0135469	0.357625	0.612757	0.734682	2	1.29167	1.27778	1.14815	0.08	0.06	0.07	0.15	0.13	0.14	0.05	0.1	0.09	0.05	0.13	0.13	0.06	0.05	0.07	0.09	0.07	0.07	0.09	0.08	0.1	0.09	0.09	0.13
ITGAM	0.0085055	0.0342595	0.921786	0.818567	2	1.63115	1.00758	1.10569	0.27	0.39	0.36	0.52	0.93	0.59	0.41	0.55	0.26	0.71	0.62	0.66	0.32	0.46	0.54	0.41	0.52	0.4	0.41	0.4	0.42	0.3	0.42	0.64
MAML2	0.0466727	5.17821e-06	0.00556928	0.0591274	2	3.38095	2.15556	1.63158	0.23	0.29	0.14	0.61	0.22	0.49	0.08	0.18	0.16	0.44	0.6	0.38	0.15	0.16	0.14	0.43	0.28	0.26	0.25	0.17	0.34	0.3	0.49	0.45
MXD1	1.84709e-41	1.05655e-32	4.22156e-18	1.32692e-12	1.99948	7.50338	1.85134	2.38344	33.65	29.64	32.86	62.29	61.48	68.48	29.61	33.84	25.23	287.78	228.14	149.48	30.17	25.42	28.16	60.16	49.3	45.59	36.25	39.07	36.12	66.99	93	105.62
CMTR1	2.09134e-30	1.21897e-13	1.41584e-19	0.000160221	1.99894	1.97029	1.63733	1.49067	9.76	9.09	9.34	17.17	20.48	18.7	9.36	9.16	10.09	17.6	20.87	17.9	8.92	10.14	9.12	15.59	16.03	14.52	9.71	8.73	10.5	12.15	15.68	15.31
METRN	0.00451034	0.00683626	0.988445	0.237364	1.99721	1.80674	0.893491	1.65306	1.08	1	1.51	2.48	2.01	2.68	1.53	1.32	1.6	3.22	1.86	2.96	1.36	0.97	1.05	0.3	1.29	1.43	1.31	1.26	0.86	0.9	2.18	2.59
ITLN1	3.5979e-05	0.0153273	0.937866	0.000302134	1.99534	1.26091	0.961111	1.55832	5.6	6.16	7.57	14.86	7.87	15.84	16.41	21.04	22.11	26.65	22.92	25.53	5.5	6.54	5.96	3.49	6.89	6.92	13.55	12.49	10.91	22.23	15.79	19.56
AQP1	3.08086e-12	0.972479	0.824	0.624969	1.995	0.919371	0.715271	0.8317	7.09	7.83	11.09	17.65	16.24	18	9.01	10.4	10.48	9.34	5.99	12.15	8.35	10.09	10.57	3.01	8.07	9.67	14.58	11.23	9.9	10.39	9.56	9.75
ZC3HAV1	4.06248e-42	7.03642e-23	9.01852e-29	4.48324e-10	1.99436	2.69597	1.7721	1.62627	33.66	33.22	32.48	61.41	70.25	66.5	31.37	30.91	33.27	96.72	84.11	76.77	29.79	33.13	30.76	56.86	57.11	52.04	36.14	33.11	34.97	50.75	58.57	60.17
SULT6B1	0.0270669	0.598736	0.349347	0.93002	1.99387	1.12644	1.50694	1.04861	0.56	0.48	0.59	0.96	1.5	0.79	0.58	0.64	0.52	0.65	0.7	0.61	0.44	0.63	0.37	0.75	0.71	0.71	0.54	0.76	0.14	0.47	0.57	0.47
TAF1D	9.91024e-11	5.42347e-09	0.770183	0.12248	1.99066	2.58076	0.762371	1.28793	5.38	4.85	5.83	11.73	9.97	10.27	5.83	4.93	6.39	19.14	10.41	14.71	6.25	7.28	6.88	3.84	5.87	5.85	7.26	6.65	5.4	6.86	8.65	9.36
DEFA36	0.25152	0.0286494	0.751437	0.0712148	1.98822	1.46095	1.05439	1.40351	21.84	11.84	29.13	56.2	13.82	54.86	45.7	81.44	82.6	128.23	88.45	89.74	12.62	15.44	22.13	11.59	21.47	19.86	67.13	48.31	33.95	71.6	58.37	79.7
CDKN2C	0.0246768	0.0743946	0.989827	0.380725	1.9875	1.57303	0.992857	1.37569	0.51	0.34	0.75	0.79	0.96	1.43	0.45	0.75	0.58	0.76	1	1.04	0.67	0.38	0.35	0.22	0.7	0.47	0.55	0.81	0.45	0.45	1.12	0.92
GJB3	0.00247792	2.80208e-08	0.69195	0.0111322	1.98644	3.60131	0.673716	1.99623	0.81	1	1.14	2.53	1.44	1.89	1.77	1.56	1.26	8.05	3.83	4.65	0.76	1.24	1.31	0.64	0.69	0.9	1.01	0.72	0.92	1.42	2.04	1.83
TIAM1	0.00138519	3.42564e-07	0.941979	0.332484	1.98529	2.40769	0.721854	1.23448	0.52	0.29	0.55	1.18	0.77	0.75	0.5	0.37	0.43	1.27	0.95	0.91	0.5	0.53	0.48	0.34	0.3	0.45	0.55	0.49	0.41	0.46	0.77	0.56
43893	0.000872771	8.32449e-22	0.941979	0.0125206	1.98473	9.48094	0.966316	1.86486	1.4	1.47	1.06	2.42	3.25	2.13	1.67	0.77	0.97	13.84	11.11	7.38	2.06	0.92	1.77	1.81	1.35	1.43	1.26	1.88	1.3	2.16	3.67	2.45
CHAF1A	1.37406e-13	8.32354e-20	0.988445	0.00549332	1.98263	2.71106	0.902903	1.79298	3.29	2.93	2.99	6.46	5.79	6.01	2.85	3.23	3.23	9.52	7.66	8.06	3.41	3.43	3.15	2.33	3.3	3.39	3.08	3.25	2.22	3.55	4.91	6.87
TAF4B	0.000178942	1.31755e-07	0.941979	0.0512142	1.98246	3.51232	0.835165	1.50704	0.53	0.51	0.67	1.26	1.1	1.03	0.78	0.58	0.67	3.59	1.75	1.79	0.49	0.87	0.46	0.54	0.51	0.47	0.8	0.58	0.75	0.98	1.2	1.03
LIN9	2.5094e-06	3.77843e-08	0.497621	0.00488034	1.98082	2.5022	1.13706	1.69595	1.09	1.3	1.26	2.52	2.25	2.46	1.39	1.59	1.56	4.83	3.44	3.09	1.2	1.33	1.41	1.45	1.42	1.61	1.56	1.33	1.55	1.95	2.83	2.75
YBX3	7.22616e-25	2.58345e-21	0.481798	0.000597447	1.98026	2.47575	0.811244	1.67302	31	27.52	33.68	62.45	55.33	64.8	38.46	38.99	37.38	111.25	80.02	93.02	31.9	36.53	30.11	24.22	25.3	30.42	34.4	32.67	26.36	37.6	54.94	63.77
OMD	0.145817	0.00117603	0.941979	0.568286	1.9802	3.40594	0.992754	1.46847	0.29	0.55	0.17	0.84	0.56	0.6	0.4	0.41	0.2	1.72	0.86	0.86	0.59	0.31	0.48	0.33	0.55	0.49	0.39	0.38	0.34	0.43	0.31	0.89
KLHL23	0.00940721	0.00105734	0.658356	0.0680676	1.9798	2.15789	0.626016	1.69565	0.41	0.25	0.33	0.7	0.52	0.74	0.27	0.44	0.43	0.95	0.77	0.74	0.32	0.37	0.54	0.13	0.28	0.36	0.4	0.5	0.25	0.59	0.69	0.67
ATP10B	1.0926e-18	2.29189e-41	0.988445	3.57893e-06	1.97949	4.2702	0.894089	1.71569	2.75	2.49	3.05	5.38	5.69	5.34	2.58	2.55	2.42	12.05	10.88	9.31	2.4	2.8	2.92	1.97	2.49	2.8	2.7	2.44	2	3.58	4.67	4
SLC29A1	2.38751e-10	4.83731e-15	0.915814	0.00459475	1.97844	2.82431	0.965224	1.68694	4.13	4.16	5.16	8.91	8.18	9.52	4.29	4.86	5.25	16.55	11.39	12.73	3.65	4.64	4.65	3.11	3.86	5.52	5.44	4.2	3.84	5.47	8.28	8.99
BCO2	0.00136007	2.59129e-05	0.0258741	0.760364	1.97798	0.297585	1.63175	0.783679	2.91	2.73	2.99	4.14	9.31	3.62	2.89	3.48	3.98	0.55	1.06	1.47	3.08	2.91	3.46	2.38	6.86	6.18	2.92	2.03	2.77	1.97	1.4	2.68
TRIM25	2.41379e-26	6.0319e-22	6.55359e-30	1.14563e-08	1.97472	2.96689	1.89575	1.60982	26.83	27.31	26.94	47.26	61.21	51.64	23.71	25.22	24.77	76.15	82.47	60.04	23.9	24.19	21.07	40.28	48.5	42.33	27.38	24.92	26.33	36.74	45.83	44.01
KRTCAP3	1.52585e-18	2.64784e-14	0.00542771	0.000760539	1.97454	2.0779	1.20924	1.5136	21.11	20.63	17.97	41.28	36.84	39.78	20.97	22.41	21.45	42.95	48.93	42.83	22.07	21.85	22.13	27.36	26.98	25.53	21.22	19.43	21.85	25.86	34.31	34.43
SLC29A2	0.0278898	0.000261774	0.933986	0.511156	1.97386	2.42358	0.766082	1.30417	0.51	0.44	0.58	1.23	0.81	0.98	0.73	0.76	0.8	2.67	1.58	1.3	0.43	0.67	0.61	0.27	0.52	0.52	1.34	0.57	0.49	0.95	0.92	1.26
LGR5	9.82196e-11	0.0220517	0.978557	0.795108	1.97327	1.30421	0.936592	0.86566	2.73	2.24	3.26	5.95	4.71	5.58	2.61	3.73	3.39	4.15	3.57	4.97	2.01	2.37	3.19	1.21	2.31	3.57	4.67	4.34	3.57	3.54	3.96	3.39
RCOR2	0.000355073	0.0803812	0.764978	0.889319	1.97285	1.33887	0.700893	0.877612	0.66	0.79	0.76	1.6	1.22	1.54	0.99	1.05	0.97	1.78	1.04	1.21	0.62	0.72	0.9	0.32	0.73	0.52	1.48	0.89	0.98	0.81	0.96	1.17
SPATA24	0.139885	0.0187276	0.727753	0.895958	1.97255	1.83693	0.594203	1.0121	0.8	0.7	1.05	1.1	1.43	2.5	1.19	1.28	1.7	2.39	2.33	2.94	1.38	1.34	1.42	0.52	0.5	1.44	0.98	2.06	1.92	1.74	0.79	2.49
GALE	1.41082e-24	1.04596e-15	0.048674	5.81471e-06	1.97159	2.0562	1.12537	1.99225	23.07	20.87	25.04	43.55	47.68	44.77	35.08	31.59	29.24	74.23	60.68	62.3	30.11	27.49	27.67	36.6	29.96	29.4	21.34	20.16	21.76	29.81	45.52	50.7
MISP	8.27026e-58	1.04722e-19	1.04527e-20	1.1524e-07	1.9683	2.44722	1.60312	1.5907	202.68	209.83	192.84	403.42	373.83	414.26	205.6	223.73	205.53	544.41	562.1	447.13	196.18	201.99	197.02	353.39	299.24	301.53	233.09	236.62	237.59	316.62	408.53	399.95
CMSS1	0.00111196	6.28294e-05	0.529262	0.420398	1.9668	2.29725	0.623377	1.22393	1.58	1.61	1.93	3.4	3.09	3.58	2.04	2	1.78	5.8	3.24	4.33	1.69	1.71	1.99	1.15	0.88	1.33	2.36	2.09	2.07	2.62	2.91	2.45
CHAC1	0.0126271	0.57377	0.808841	0.0426396	1.96656	1.21528	1.12549	1.87654	1.38	1.01	0.6	1.59	2.02	2.27	4.39	0.73	2.08	2.7	2.87	3.18	0.81	0.57	1.17	1.06	0.83	0.98	0.72	0.67	1.04	1.63	1.39	1.54
NEU3	0.00769119	3.6437e-05	0.205482	0.198631	1.96552	2.61765	1.5339	1.52899	0.33	0.39	0.44	0.8	0.73	0.75	0.4	0.51	0.45	1.51	1.18	0.87	0.32	0.5	0.36	0.48	0.62	0.71	0.33	0.48	0.57	0.54	0.84	0.73
TSX	0.597796	0.0328501	0.941979	0.525759	1.96296	5.21053	0.609091	2.65625	0.23	0.23	0.08	0.3	0.38	0.38	0.15	0	0.23	0.82	0.85	0.31	0.15	0.48	0.47	0.15	0.37	0.15	0.16	0.16	0	0.23	0.24	0.38
SHISA2	8.71454e-07	0.00101216	0.0193042	0.968152	1.96289	1.86653	1.65217	0.945946	1.51	1.39	1.95	3.22	2.87	3.43	1.39	2.08	1.55	2.12	3.53	3.72	0.95	1.28	1.22	1.15	2.13	2.42	2.58	2.07	2.75	1.69	2.51	2.8
ANKRD13B	2.48491e-06	0.0684673	0.290552	0.924409	1.96188	1.325	0.634796	0.853333	1.71	1.22	1.53	3.19	2.31	3.25	2.13	2.08	2.19	3.68	2.01	2.79	2.06	2.27	2.05	1.02	1.37	1.66	2.66	2.47	2.37	1.78	2.39	2.23
FAM110B	0.0147572	0.00160669	0.941979	0.313196	1.95812	2.36041	0.834043	1.39884	0.82	0.5	0.59	1.15	1.34	1.25	0.63	0.5	0.84	1.31	1.89	1.45	0.84	0.78	0.73	0.52	0.95	0.49	0.73	0.61	0.39	0.83	0.59	1
MRPS28	2.91053e-05	0.000645242	0.968424	0.0862045	1.95774	1.8014	0.876676	1.60825	5.49	4.89	6.42	10.42	9.33	13.14	9.05	5.69	8.17	16.59	10.39	14.29	6.66	7.58	8.14	5.89	6.75	6.98	6.75	4.45	5.29	6.36	7.67	12.49
MYO1A	3.38312e-25	0.18093	3.85585e-33	0.00175107	1.95728	1.02423	1.68482	1.4514	116.29	108.78	132.13	214.97	261.46	222.71	155.63	159.38	138.92	149.45	154.71	160.77	122.38	123.82	129.46	221.41	197.13	214.38	133.79	111.95	108.6	134.18	186.29	193.82
RNF19B	2.97651e-36	1.85165e-23	1.77721e-09	1.02476e-09	1.95663	5.80373	1.48035	2.5345	18.48	18.84	17.56	35.75	34.29	37.34	21.18	17.07	18.05	125.47	132.17	69.11	18.12	18.38	19.48	31.14	26.79	24.94	20.21	20.65	19.72	34.13	58.06	61.35
UPK1B	0.54524	0.0454745	0.712098	0.935914	1.95652	3.19048	3.14286	1.0566	0.03	0.07	0.13	0.16	0.13	0.16	0.13	0.03	0.26	0.59	0.33	0.42	0	0	0.07	0	0.06	0.16	0.1	0.4	0.03	0.13	0.2	0.23
FUT2	8.66632e-08	8.564e-38	0.667111	6.07958e-05	1.95645	5.28233	0.77686	1.93201	2.11	1.88	1.98	4.55	3.61	3.52	1.75	1.61	1.28	8.09	8.76	7.66	2.15	2.72	2.39	1.67	1.78	2.19	2.29	1.99	1.75	3.72	4.87	3.06
HTRA2	5.65891e-08	8.28496e-20	0.962277	0.00507978	1.95242	2.67655	0.917886	1.6087	3.64	3.94	3.77	8.26	6.06	7.84	4.38	3.67	3.76	10.27	10.52	10.82	4.2	3.7	4.4	3.62	3.61	4.06	4.91	4.5	3.47	5.41	7.76	7.55
TMEM132A	0.0071205	0.000234501	0.61806	0.88597	1.95122	2.12414	0.635036	1.05634	0.51	0.39	0.33	0.73	0.81	0.86	0.6	0.42	0.43	1.07	0.89	1.12	0.31	0.43	0.63	0.31	0.27	0.29	0.42	0.49	0.51	0.32	0.69	0.49
TGFBI	1.10003e-07	3.18209e-22	0.0307336	0.135986	1.9512	3.18231	1.34211	1.46542	4.95	5.94	4.48	8.24	13.07	8.68	4.07	4.2	2.92	12.62	10.43	12.56	4.38	4.72	6.1	4.6	7.87	7.93	3.8	4.12	5.96	4.15	7.18	9.01
PLCG2	0.000870489	0.00200419	0.984462	0.0314476	1.95062	1.84264	0.879747	1.7619	0.45	0.48	0.69	1.12	1.12	0.92	0.75	0.6	0.62	1.55	1.15	0.93	0.42	0.59	0.57	0.48	0.37	0.54	0.45	0.46	0.35	0.6	0.8	0.82
NANOS1	0.337823	0.00851896	0.941979	0.58975	1.94737	3.30435	0.75	1.84211	0.03	0.09	0.07	0.08	0.14	0.15	0.06	0.06	0.11	0.33	0.2	0.23	0.04	0.04	0.04	0	0.06	0.03	0.06	0.12	0.01	0.06	0.18	0.11
TRIM6	0.0106918	8.90433e-06	0.311058	0.468319	1.94595	2.6236	1.61314	1.2454	0.52	0.36	0.23	0.61	0.93	0.62	0.75	0.4	0.63	1.73	1.9	1.04	0.47	0.49	0.41	0.7	0.79	0.72	0.72	0.45	0.46	0.68	0.75	0.6
FEN1	9.85085e-14	1.62255e-16	0.264413	1.20191e-05	1.94498	2.27206	1.05583	1.70565	8.17	7.8	8.75	17.97	13.05	17.06	8.99	8.38	9.83	23.35	17.98	20.47	8.32	8.7	9.49	9.36	9.17	9.46	8.3	9.6	7.41	12.3	14.32	16.55
RGCC	0.0546951	7.71965e-07	0.925558	0.471436	1.94462	3.73938	0.760526	1.33122	0.73	1.06	1.46	1.47	2.17	2.68	1.75	2.01	1.42	9.71	4.42	5.24	0.98	0.74	2.08	0.72	0.76	1.41	2.68	1.39	2.24	2.43	2.2	3.77
ADM	0.0027256	4.08745e-13	0.0721614	0.457474	1.94455	5.28796	1.54873	1.22063	1.97	1.33	1.75	2.28	3.79	3.75	2.18	2.09	1.46	13.82	10.05	6.43	1.6	1.26	1.86	2.56	2.43	2.32	1.94	2.53	1.83	2.2	3.18	2.31
RUVBL2	3.51817e-18	3.50464e-12	0.924888	0.0065412	1.9434	2.37324	0.859163	1.44859	12.02	10.68	11.4	23.32	20.19	22.76	12.98	14.53	11.66	37.3	24.09	31.57	11.22	13.5	12.06	9.2	10.76	11.64	12.68	13.68	10.89	14.61	18.09	21.26
MID1	3.66528e-05	1.41966e-10	0.968289	0.383169	1.94311	2.73208	0.849541	1.20619	1.43	1.51	1.63	3.15	2.23	3.5	1.93	1.38	1.99	6.04	3.86	4.58	1.76	2.11	1.58	1.56	1.31	1.76	3.64	1.65	1.5	2.89	2.77	2.53
GEMIN4	2.6686e-08	0.00385456	0.0971915	0.365317	1.94271	1.43077	0.602721	1.14325	1.83	2.06	1.87	4.19	3.17	3.83	2.9	2.22	2.68	4.29	2.98	3.89	2.01	2.94	2.4	1.01	1.65	1.77	2.83	2.15	2.28	2.5	2.76	3.04
DDIAS	0.00068873	0.000210201	0.695378	0.173203	1.94241	2.13619	1.1055	1.52804	0.55	0.59	0.77	1.36	1.12	1.23	1.09	0.78	0.7	2.39	1.61	1.49	0.69	0.66	0.83	0.78	0.97	0.66	0.96	0.62	0.56	0.78	1.06	1.43
LYNX1	0.412331	2.33877e-07	0.810114	0.33155	1.9375	7.10345	0.5	2.5	0.06	0.03	0.07	0.1	0.1	0.11	0.09	0.14	0.06	1.01	0.52	0.53	0.04	0.09	0.07	0.03	0.07	0	0.03	0.04	0.07	0.1	0.16	0.09
SECTM1B	1.82783e-10	2.90411e-07	0.00536829	0.215023	1.93722	2.6513	2.1774	1.92036	16.74	13	19.64	37.7	25.85	32.11	19.1	23.61	37.53	92.45	59.03	61.26	14.97	18.82	28.95	33.72	57.93	44.96	35.52	24.86	45.6	34.07	60.57	108.88
H2-Q1	7.71186e-11	3.39651e-07	1.29108e-16	0.0731722	1.93663	2.73265	2.28204	2.11404	10.71	8	12.85	18.88	22.98	19.26	14.09	14.76	21.16	60.74	46.86	29.06	9.62	12.17	15.58	23.35	30.97	30.96	17.49	10.75	19.55	20.17	30.05	50.81
ZC3H7B	1.2004e-09	6.01409e-17	0.955898	0.18317	1.93571	2.68779	0.921965	1.21556	2.17	2.28	2.55	4.98	3.5	5.07	2.22	1.95	2.3	6.91	5.02	5.46	1.82	2.71	2.39	1.72	2.34	2.32	2.69	2.89	2.26	2.51	3.37	3.65
TM4SF20	1.5782e-32	2.25761e-29	0.000710047	3.46934e-22	1.93561	3.1154	1.11981	1.93348	134.17	118.76	124.76	234.93	267.08	229.05	146.92	130.86	139.99	513.68	402.6	385.24	128.58	128.55	145.93	147.57	150.37	153.41	120.05	118.93	124.5	228.63	223.46	250.69
GPR108	2.10178e-11	0.190754	0.873786	0.93002	1.93552	1.13105	0.845705	0.905071	4.9	6.44	5.41	10.36	11.61	10.45	12.08	8.28	7.72	10.73	9.71	11.32	7.24	8.04	8.7	5.86	6.67	7.75	6.97	8.61	9.07	6.74	7.72	7.85
E2F2	2.46069e-21	2.46761e-10	0.0361994	0.00309713	1.93529	1.85342	1.15145	1.54679	4.25	4.41	4.94	8.78	8.87	8.67	4.17	5.62	4.81	9.78	7.61	9.67	4.57	5.26	4.3	4.68	5.39	6.2	4.7	4.18	4.05	4.65	7.25	8.1
EIF2AK2	2.24584e-43	3.8168e-09	3.62516e-14	1.07184e-08	1.9349	1.93886	1.67552	1.76022	19.31	19.93	19.9	37.02	40.33	37.08	18.61	15.68	18.7	32.43	39.83	30.48	18.15	22.14	15.8	32.82	31.54	29.62	18	16.72	17.16	25.04	33.79	32.49
GML	0.134056	7.01136e-09	0.941979	0.0434089	1.93333	9.56442	1.00616	2.98148	1.35	0.79	0.71	1.57	2.72	1.22	1.01	1.09	1.16	19.26	7.83	4.09	1.64	0.81	2.42	1.69	2.21	1	0.88	0.48	1.34	1.19	2.61	4.25
ZDHHC14	0.000157571	0.0276409	0.651039	0.115495	1.93082	1.38776	1.04333	1.56827	1.23	0.95	1	2.35	1.77	2.02	1.09	1.14	1.2	1.83	1.5	1.43	1.24	0.91	0.85	1.15	0.75	1.23	0.72	0.95	1.04	1.25	1.25	1.75
HAUS1	0.00192444	0.00721112	0.278752	0.202083	1.93026	1.67444	0.641324	1.35822	1.98	3.4	3.08	6.67	5.21	4.45	3.25	3.77	4.56	6.9	4.82	7.67	3.23	3.77	4.18	1.9	2.31	2.96	3.97	3.46	3.82	3.68	5.78	5.82
MYEF2	1.37087e-08	2.68073e-12	0.941979	0.132321	1.92931	2.6875	0.91195	1.32376	1.79	1.9	2.11	3.84	3.81	3.54	2.01	1.76	1.83	6.22	4.17	4.66	1.83	2.48	2.05	1.8	1.66	2.34	2.36	2.1	1.81	2.23	2.53	3.54
HSF2BP	1.37402e-05	4.38713e-07	0.00355727	0.00470464	1.92868	2.26263	1.60115	1.99843	2.01	2.33	2.39	4.27	4.66	4.05	2.66	2.21	2.06	5.97	5.38	4.33	2.12	2.36	2.49	3.94	3.15	4.07	1.96	2.17	2.22	2.72	4.32	5.65
MRM3	0.0024255	0.000538484	0.00900401	0.0329917	1.92857	1.95906	0.369707	1.71619	1.51	1.14	1.69	3.4	2.46	2.51	1.97	1.39	1.77	3.6	2.47	3.98	1.79	1.88	2.47	0.54	1.04	0.69	1.43	1.75	1.33	2.03	2.58	3.13
PARP3	0.328332	0.00079217	0.941979	0.0501282	1.925	4.84615	0.872727	4	0.18	0.12	0.1	0.07	0.36	0.34	0.07	0.12	0.07	0.48	0.23	0.55	0.22	0.2	0.13	0.23	0.15	0.1	0.03	0.12	0.07	0.25	0.38	0.25
ADCK5	1.91035e-11	0.0377907	0.0108659	0.0915697	1.92403	1.13444	1.18695	1.30124	10.64	9.28	13.12	18.71	24.2	20.66	15.63	18.87	17.12	19.97	18.07	20.52	14.46	12.76	14.93	18.07	14.89	17.07	15.58	13.76	14.38	14.05	19.02	23.82
CEP78	0.00510945	0.0416352	0.198157	0.118691	1.92391	1.46642	0.518939	1.60417	0.64	0.56	0.64	1.26	1	1.28	1.01	0.74	0.93	1.43	1.2	1.3	0.78	1.08	0.78	0.47	0.46	0.44	0.78	0.57	0.57	0.83	0.97	1.28
NOXO1	2.77263e-14	0.00034848	0.988445	0.93002	1.92082	1.46468	0.908914	1.04404	12.96	13.42	12.52	25.37	26.1	23.25	16.56	15.22	15.5	21.81	21.78	25.66	15.98	15.14	15.21	12.11	13.29	16.71	18.59	15.85	12.56	14.19	17.59	17.29
TXN1	7.36044e-43	7.33676e-21	2.04778e-05	3.44881e-05	1.9206	1.92198	1.16158	1.72118	232.14	223.84	214.32	399.44	446.85	441.09	310.03	325.76	295.81	634.07	584.17	572.28	263.39	251.32	253.5	311.29	295.44	285.61	256.63	228.6	223.62	302.43	430.75	486.88
GM3336	0.0261593	0.878075	0.853	0.628061	1.91746	1.03175	1.07901	0.680095	1.14	0.72	1.29	2.05	2.09	1.9	1.22	1.14	1.42	0.6	0.82	2.48	1.43	1.37	1.25	1.12	1.04	2.21	1.59	1.45	1.18	0.67	0.88	1.32
DDX39	3.06398e-16	4.22936e-14	0.672548	0.00108058	1.91592	2.47249	0.969702	1.76376	16.83	13.72	18.33	32.77	28.74	32.14	22.05	20.79	17.86	61.85	41.63	46.6	18.44	18.86	19.14	18.15	17.31	19.27	16.96	15.8	14.31	18.42	29.89	34.71
LSM7	3.20181e-07	2.63995e-09	0.263969	0.0836037	1.91199	2.12392	0.646431	1.3595	13.23	12.34	12.38	27	22.99	22.57	18	14.23	16.35	39.12	28.37	35.69	16.7	12.29	15.98	7.46	9.11	12.5	15.99	13.55	13.52	15.44	20.83	22.27
RFX5	2.11433e-12	1.90194e-08	4.08524e-05	0.00073923	1.91155	2.71073	1.69173	1.67364	2.7	2.89	2.55	5.04	4.7	5.82	1.68	3.25	2.71	7.46	7.35	5.9	2.42	3.33	2.23	5.46	4.23	3.81	3.18	3.23	3.15	4	5.97	6.03
FADS3	0.000177909	0.339305	0.997487	0.499906	1.90875	1.18783	0.887719	1.19164	0.82	0.75	1.06	1.69	1.64	1.69	1.29	1.33	1.16	1.69	0.88	1.92	0.93	1.02	0.9	0.79	0.86	0.88	1.08	0.9	0.89	0.92	1.34	1.16
FANCD2	0.000376742	2.59783e-06	0.502785	0.195803	1.9071	2.37714	1.19375	1.46114	0.66	0.49	0.68	1.33	1.11	1.05	0.42	0.79	0.54	1.46	1.18	1.52	0.47	0.61	0.52	0.52	0.62	0.77	0.91	0.58	0.44	0.68	0.9	1.24
DEFA2	0.0533178	0.000128494	0.917566	0.00104444	1.90457	1.56635	0.973816	1.44265	18.71	19.22	32.38	58.85	26.14	48.92	64.77	82.43	73.44	127.44	121.94	96.22	13.2	16.03	24.62	13.21	21.25	17.98	50.54	62.5	42.59	72.98	77.39	74.15
ZFP296	0.527928	0.00203559	0.985354	0.535174	1.90323	4.44444	0.9375	1.67213	0.15	0.08	0.08	0.33	0.19	0.07	0.38	0.04	0.3	1.49	1.03	0.68	0.08	0.16	0.08	0.08	0.15	0.07	0.27	0.15	0.19	0.3	0.42	0.3
HEATR1	6.14928e-12	5.16897e-09	0.13516	6.19019e-08	1.90041	2.81566	0.667216	2.02466	1.64	1.53	1.75	3.41	2.84	3.1	2.42	1.71	2	8.08	4.21	4.97	1.63	2.5	1.94	1.3	1.16	1.59	1.76	1.44	1.26	2.58	3.24	3.21
CLDN3	9.07709e-31	1.85857e-17	0.695532	0.0293577	1.89816	2.14883	0.986288	1.18192	48.41	48.76	51.99	91.54	101.09	90.5	73.87	65.24	63	154.84	117.62	161.84	53.25	55.68	63.18	41.7	66.1	61.95	67.06	64.74	61.8	67.92	78.92	81.98
DDX11	0.000734767	1.27759e-08	0.308826	0.158711	1.89756	2.55385	0.639004	1.34583	0.73	0.5	0.82	1.28	1.11	1.5	0.62	0.65	0.68	1.82	1.32	1.84	0.64	0.89	0.88	0.45	0.58	0.51	0.98	0.83	0.59	0.8	1.31	1.12
BID	4.55893e-17	1.85809e-07	3.95496e-07	3.99415e-05	1.89589	1.92692	1.62078	1.6809	13.13	12.98	12.79	27.06	21.02	25.67	15.27	16.7	16.33	27.89	38.17	27.01	12.14	12.11	14.25	25.38	17.18	19.84	16.96	16.55	16.38	22.38	27.9	33.58
ZFP692	5.69595e-06	7.74514e-08	0.941979	0.363127	1.89381	2.1206	0.863818	1.17712	2.1	2.35	2.33	4.11	4.04	4.69	2.73	2.49	2.74	6.54	4.63	5.71	2.41	2.58	2.5	1.79	2.25	2.43	2.86	2.94	2.33	3.09	3.23	3.25
TMEM117	3.86597e-05	0.222231	0.917051	0.437972	1.89247	0.66955	0.987654	0.717472	1.57	1.37	1.71	2.69	3.55	2.56	1.74	2.32	1.72	1.32	0.93	1.62	1.32	1.89	1.65	1.04	1.81	1.95	2.32	1.6	1.46	1.19	1.41	1.26
PLA2G3	0.0365952	0.0162681	0.714787	0.902366	1.89076	1.86897	1.21528	0.792899	0.39	0.4	0.4	0.65	0.93	0.67	0.41	0.63	0.41	1.07	0.7	0.94	0.39	0.64	0.41	0.59	0.55	0.61	0.67	0.42	0.6	0.31	0.58	0.45
OLFR920	0.7616	0.0110114	0.917051	0.942286	1.88889	16.3333	2	0.75	0.06	0.03	0	0	0.06	0.11	0	0	0.03	0.34	0.06	0.09	0	0	0.06	0	0.09	0.03	0.06	0.06	0	0.03	0.03	0.03
PSMG4	0.000104898	0.00012734	0.936521	0.0108806	1.88631	1.73783	0.959903	2.02987	5.69	6.67	5.76	12.59	9.2	12.39	6.97	6.8	8.01	12.16	12.73	12.96	7.31	8.69	8.69	7.94	7.24	8.52	4.21	7.2	6	7.79	12.34	15.21
ASB13	9.47304e-09	0.00372103	0.049838	0.000838092	1.88602	1.47985	1.31929	1.66299	2.85	3.67	3.92	6.35	6.59	6.75	4.25	5.34	3.81	6.39	7.56	5.88	3.61	3.87	3.2	5.98	3.58	4.53	3.46	4.02	3.41	4.69	6.72	6.7
NPM3	4.7818e-07	1.47269e-10	0.834572	0.031684	1.88553	2.33961	0.819281	1.46267	9.14	8.29	8.69	17.58	12.83	18.84	10.8	10.25	11.37	30.82	19.79	25.24	10.58	9.79	10.23	7.57	7.96	9.54	10.72	9.98	9.3	11.63	13.67	18.58
CENPL	0.000102925	0.0253299	0.715302	0.14835	1.88517	1.35443	1.06748	1.51586	1.51	1.31	1.36	2.39	2.77	2.72	1.98	2.3	2.04	2.4	2.94	3.22	1.34	1.95	1.6	1.38	2.13	1.71	1.91	1.34	1.48	1.44	2.61	3.12
RFC3	4.5667e-13	1.18512e-11	0.620557	0.000750632	1.88513	2.16646	1.02238	1.55935	9.74	9.59	9.66	18.94	16.98	18.73	11.35	13.56	14.68	28.61	30.69	26.47	11.21	11.33	11.42	8.83	12.94	12.95	11.65	11.07	11.57	15.04	17.36	21.07
RNF186	8.41442e-17	5.21176e-09	7.12398e-06	0.00486412	1.8849	1.99263	1.26625	1.38984	37.2	33.86	31.55	54.96	66.63	71.82	30.59	47.01	41.87	78.19	74.81	85.06	37.29	34.29	33.81	41.8	45.96	45.69	39.31	39.85	39.71	44.22	57.07	63.92
PPP1CCB	0.0140311	0.981454	0.064674	0.832493	1.88462	0.902047	0.607366	0.457075	2.15	2.89	3.02	6.75	2.06	6.38	9.24	6.66	9.01	7.39	5.94	9.14	7.58	10.4	9.17	3.8	7.26	5.43	3.77	10.55	6.88	7.14	2.55	0
MCM8	0.000280486	0.000157828	0.236334	0.0970689	1.88384	1.92611	0.564315	1.44118	0.74	0.65	0.59	1.26	1.22	1.25	0.64	0.71	0.68	1.26	1.15	1.5	0.76	0.9	0.75	0.36	0.52	0.48	0.72	0.78	0.54	0.89	0.88	1.17
TRIM12C	1.9076e-10	4.74405e-05	1.73556e-23	2.1649e-05	1.88383	1.82815	1.88348	1.34792	14.72	14.37	13.52	23.23	34.57	22.47	12.61	15.09	14.78	22.61	33.71	21.34	14.2	13.89	12.59	24.94	28.21	23.47	14.87	13.96	15.06	18.69	21.4	19.07
GM26637	0.00322514	0.0656981	0.691371	0.736126	1.88333	1.56596	1.09328	1.13469	0.8	0.9	0.7	1.14	1.9	1.48	0.84	0.41	1.1	1.13	1.28	1.27	1.01	0.96	0.71	1.07	0.86	1	0.72	0.9	0.83	0.77	1.01	1
TMEM136	0.312191	0.0311573	0.988445	0.991697	1.88	2.75	0.833333	0.928571	0.06	0.14	0.05	0.17	0.08	0.22	0.16	0.05	0.07	0.36	0.15	0.26	0.16	0.02	0.06	0.07	0.04	0.09	0.08	0.23	0.11	0.05	0.12	0.22
ID3	5.40827e-08	3.02116e-13	0.0136354	0.131715	1.87969	2.16012	1.37853	1.37406	8.3	10.85	12.27	18.5	18.2	22.36	14.57	16.93	12.78	34.21	30.07	31.37	11.16	7.99	11.97	16.54	13.58	12.78	11.71	16.36	15.64	13.23	22.55	24.28
ADAM8	0.438782	1.48798e-05	0.468259	0.566137	1.875	12.7273	0.296296	1.93333	0.06	0.06	0.04	0.09	0.12	0.09	0.04	0.07	0	0.58	0.53	0.29	0.03	0.07	0.17	0.04	0.02	0.02	0.04	0.04	0.07	0.13	0.09	0.07
HAUS3	5.34984e-05	5.79745e-06	0.83294	0.0903859	1.87434	1.89938	0.795833	1.42677	2.05	2	1.6	3.75	3.59	3.25	2.39	2.07	2	4.61	3.62	4.04	2.34	2.15	2.71	1.96	1.95	1.82	2.28	2.21	1.86	2.29	3.23	3.54
PAFAH1B3	1.89059e-12	4.40817e-06	0.290552	0.00758233	1.8738	1.68338	1.07426	1.3651	23.17	19.44	25.06	44.18	36.65	45.97	23.56	26.1	25.13	48.59	31.16	46.15	24.42	23.97	26.21	23.59	25.29	31.26	27.2	22.81	23.97	28.44	34.28	38.27
FAM83D	2.29827e-05	1.68216e-05	0.961434	0.103475	1.87324	1.72222	0.931767	1.36481	2.02	2.39	3.4	5.18	4.92	4.53	3.01	3.24	2.75	4.96	4.29	6.25	3.2	2.32	3.42	2.47	2.32	3.54	2.92	2.95	1.86	3.16	3.24	4.15
LIG1	1.28843e-14	2.49816e-11	0.991525	0.000607734	1.87292	1.83004	0.899388	1.38247	8.48	10.04	11.46	20.47	16.77	18.91	10.46	9.6	10.83	19.95	15.51	21.07	10.63	11.11	10.96	8.01	10.23	11.17	10.47	10.93	10.08	12.87	14.51	16.14
RCL1	9.31944e-08	4.74504e-05	0.494308	0.322552	1.87282	2.00066	0.746879	1.12748	4.14	3.5	3.84	8	6.38	7.12	4.85	4.51	5.87	13.57	7.16	9.74	4.87	4.77	4.78	2.92	3.86	3.99	5.76	5.83	4.57	5.72	6.05	6.45
HAT1	4.62576e-15	2.39184e-16	0.243511	0.00013433	1.87226	2.1309	1.05438	1.55446	11.13	9.94	11.73	21.85	18.95	20.61	10.97	11.28	13.35	25.58	24.56	25.72	12.93	13.01	12.86	14.24	13.07	13.6	12.17	12.68	10.5	16.01	18.03	20.91
TMPO	2.00273e-18	2.51537e-14	0.940474	0.00376531	1.87194	2.1828	0.935409	1.4556	13.67	12.6	16.68	27.09	25.36	27.95	15.65	16.37	15.41	40.38	27.34	35.81	12.55	14.94	15.55	10.12	13.73	16.41	16.56	15.01	14.04	16.96	23.73	25.7
KIF18A	0.00408994	0.000153815	0.898173	0.0354185	1.87168	2.16064	1.02336	1.65254	0.66	0.68	0.92	1.47	0.97	1.79	0.83	0.85	0.81	2.15	1.14	2.09	0.79	0.71	0.64	0.45	0.77	0.97	0.96	0.77	0.63	1.06	1.3	1.54
KRTAP3-1	0.00517817	1.68295e-09	0.966818	0.0375721	1.87121	4.35759	0.865887	1.96083	4.71	3.66	2.5	7.05	6.34	6.95	2.86	1.53	1.93	10.06	10.27	7.21	3.49	2.87	4.75	1.85	3.11	4.66	2.11	3.96	3.12	4.03	7.46	6.53
KLK1	3.58638e-09	0.828508	0.661694	0.842171	1.86983	0.854323	0.801039	0.992053	13.93	11.54	14.4	22.92	29.33	22.3	16.46	15.92	14.23	12.53	9.72	17.57	15.06	18.51	16.49	12.65	11.75	15.7	13.04	13.24	11.47	13.21	13.56	10.68
IDNK	2.05331e-17	0.00405343	0.00172625	5.91518e-05	1.86951	1.27416	1.35359	1.46326	15.14	15.3	13.01	28.51	25.21	27.51	16.62	16.06	17.62	18.54	22.96	22.59	17.01	15.41	16.62	27.7	19.78	18.9	17.05	16.32	16.99	21.67	26.24	25.78
ARHGEF10L	9.22768e-05	2.42927e-13	0.992982	0.00322977	1.86649	4.65357	0.91924	1.97712	1.32	1.06	1.44	1.76	3.02	2.35	1.13	0.93	0.74	6.26	3.25	3.52	1.69	1.44	1.08	1.5	1.1	1.27	1.13	1.15	0.78	1.61	2.86	1.58
PDIA5	1.81668e-10	0.000561265	0.00422417	0.00311742	1.86632	1.40795	1.29616	1.47923	6.65	5.77	6.88	10.88	13.22	11.92	7.39	7.34	7.16	10.22	8.4	12.2	6.69	7.03	5.83	8.1	8.55	8.69	5.74	5.59	5.28	6.76	9.22	8.59
NRP	0.339263	0.00512801	0.941979	0.358091	1.8625	3.76471	0.735849	2.05797	0.26	0.38	0.16	0.35	0.4	0.74	0.21	0.27	0.2	1.04	0.9	0.62	0.45	0.22	0.39	0.33	0.35	0.1	0.21	0.32	0.16	0.4	0.32	0.7
FAM3B	5.44967e-05	1.2301e-23	0.0441993	1.48836e-06	1.85965	11.9337	1.37303	2.57639	5.37	6.37	4.79	9.55	12.28	8.91	4.06	3.85	2.65	64.44	37.32	24.26	8.8	5.6	6.51	9.7	8.74	10.27	4.7	5.66	5.48	9.49	15.19	16.13
BC024139	0.0246539	0.346465	0.0828336	0.93002	1.85811	1.27742	1.77206	1.02353	0.61	0.38	0.49	0.97	0.83	0.95	0.56	0.56	0.43	0.55	0.57	0.86	0.52	0.42	0.42	0.69	0.97	0.75	0.5	0.5	0.7	0.53	0.71	0.5
RRS1	5.58645e-09	6.10092e-07	0.122292	0.0753327	1.85714	2.09652	0.648206	1.3435	4.14	3.63	4.55	8.14	7.19	7.55	6.53	5.37	4.78	14.95	9.1	10.92	4.18	5.1	6.61	3.09	3.33	3.88	5.38	5.28	4.42	5.66	6.1	8.5
TDRD1	0.149879	0.490091	0.781209	0.0406246	1.85714	1.45455	0.666667	2.25	0.15	0.13	0.14	0.37	0.21	0.2	0.05	0.13	0.15	0.14	0.11	0.23	0.2	0.18	0.22	0.11	0.19	0.1	0.11	0.13	0.16	0.37	0.3	0.23
CENPT	5.22204e-05	5.30629e-05	0.621624	0.0480212	1.85575	1.95904	0.733038	1.48776	2.07	1.9	2.2	3.97	3.47	4.01	2.19	2.1	1.57	4.4	3.76	3.32	2	2.22	2.56	1.78	1.4	1.79	1.94	2.01	1.77	2.3	3.2	3.01
TRIM5	0.000116117	0.000105626	6.09344e-09	0.0037804	1.85461	1.98964	2.11408	1.45568	2.84	3.06	2.01	4.52	6.22	3.93	2.59	2.69	2.44	4.02	7.54	3.8	2.14	2.29	2.67	4.65	5.73	4.63	3.16	3.13	2.51	3.82	5.23	3.76
DEFA5	0.00118465	0.000416486	0.565381	0.0258358	1.85437	1.58294	1.15575	1.33292	8.62	12.84	11.57	25.73	13.43	22.09	29.15	42.88	44.14	66.29	57.09	60.51	9.29	8.84	8.13	6.11	11.44	12.8	30.79	26.41	23.15	38.67	31.51	36.92
GTPBP2	2.19587e-23	2.31266e-15	6.3869e-10	1.7285e-05	1.85249	2.77935	1.46086	1.55136	44.77	48.6	45.74	75.67	95.92	86.11	55.13	54.87	49.3	179.83	147.93	114.99	51.62	43.36	44.91	76.1	63.96	64.3	53.8	48.74	51.48	65.71	90.65	82.58
SLC27A2	3.68126e-05	0.0030339	0.259054	0.95655	1.8519	0.52799	1.7446	0.897382	4.52	3.98	6.22	8.92	11.76	6.58	6.36	8.02	9.2	3.23	3.99	5.23	4.7	5.44	6.07	3.85	13.31	11.12	9.79	6.27	7.62	5.52	5.99	9.74
BLM	1.8301e-05	9.80675e-16	0.757506	8.48365e-05	1.85145	2.77377	1.06452	2.13004	0.87	0.92	0.97	1.81	1.58	1.72	0.96	1.03	1.06	3.18	2.49	2.79	0.62	0.96	0.9	0.82	0.87	0.95	0.83	0.66	0.74	1.26	1.57	1.92
BCL3	1.17754e-15	3.93914e-12	0.234819	3.33377e-07	1.85141	3.02325	1.0682	1.6165	10.8	10.06	11.04	21.57	19.46	18.03	16.26	14.37	13.24	60.2	30.52	41.91	12.5	11.94	15.15	13.89	14.11	14.29	15.31	14.22	18.24	25.22	26.54	25.46
PSMG3	5.41759e-05	0.00138225	0.969911	0.370633	1.84957	1.6311	0.925357	1.24485	5.56	4.42	5.11	9.99	8.24	9.68	4.97	7.54	6.33	10.75	9	10.98	7.14	6.77	4.31	4.63	5.57	6.66	6.27	6.75	5.93	5.73	7.81	10.05
RNASE1	5.65541e-05	0.000824696	0.772408	0.00111195	1.84859	1.71268	0.771093	1.56221	9.33	5.78	7.94	16.29	10.37	15.95	8.58	8.95	11.74	21.14	15.72	13.27	4.95	10.49	10.99	6.1	6.75	7.53	8.66	9.58	9.65	12.36	15.06	16.15
NUP133	1.19528e-10	2.53243e-13	0.941979	4.26916e-06	1.84859	2.0514	0.930163	1.57656	2.1	1.84	2.07	3.72	3.28	4.11	2.28	2.3	2.23	5.17	3.95	4.85	2.07	2.44	2.22	1.66	2.14	2.46	2.27	2.15	1.98	3.25	3.27	3.57
SLC25A22	2.22044e-17	1.83584e-11	0.000154755	0.00104376	1.84708	2.75402	1.20316	1.54227	46.09	41.42	40.92	69.37	93.53	74.32	59.09	57.39	55.97	183.89	183.07	107.97	50.83	45.83	48.4	62.77	58.97	52.79	45.37	46.15	52.78	56.82	77.51	88.22
SMO	6.48346e-06	8.41977e-06	0.119467	0.276149	1.84644	1.88355	0.56872	1.13023	2.13	1.59	1.62	3.62	2.5	3.74	1.3	1.95	2.16	3.61	3.07	3.51	1.9	1.83	2.6	0.86	1.27	1.47	2.05	2.2	1.97	2.3	2.41	2.32
LAP3	4.09665e-41	7.37005e-17	5.0458e-09	8.35527e-09	1.84283	2.60113	1.43528	2.02033	88.92	92.63	95.73	166.9	162.71	181.37	95.16	97.33	93.64	267.28	277.5	199.48	95.21	91.46	93.08	156.95	122.56	122.01	90.04	91.15	86.42	134.22	200.4	206.04
TIPIN	1.76555e-05	1.13495e-08	0.58455	0.0307192	1.84215	2.33447	0.736088	1.67061	3.68	3.2	4.08	7.69	5.49	7.01	3.78	3.78	4.19	11.4	7.74	8.29	3.52	4.39	3.95	2.48	2.64	3.61	4.76	2.78	3.45	4.56	6.63	7.17
KIF24	0.000192629	8.10498e-12	0.876002	0.0032051	1.8408	3.00588	1.01456	1.78022	0.67	0.57	0.77	1.05	1.17	1.48	0.59	0.52	0.59	1.82	1.65	1.64	0.7	0.79	0.57	0.82	0.57	0.7	0.59	0.83	0.4	0.94	1.2	1.1
H1FX	0.0129492	0.453687	0.834279	0.885044	1.83826	1.20633	0.745179	1.02267	2.31	1.41	2.03	4.04	2.45	4.08	2.15	2.43	2.69	1.89	2.36	4.52	1.94	2.47	2.85	0.94	1.84	2.63	3.42	2.43	2.53	2.46	3.18	2.93
NECTIN2	1.05758e-46	1.59439e-19	9.48381e-10	0.00287444	1.83734	2.67849	1.34717	1.34153	44.47	46.31	45.76	82.88	83.87	84.12	52.61	50.7	51.24	151.83	148.96	113.17	45.76	48.11	53.84	66.84	65.81	66.34	58.68	55.26	62.88	67.11	83.99	86.11
RNASET2A	2.55499e-32	2.65915e-18	7.20089e-09	0.00108058	1.83645	2.02561	1.24093	1.49347	186.18	172.58	157.06	305.55	311.56	330.17	166.67	181.59	181.94	314.69	358.48	400.81	175.92	172.03	170.08	201.81	210.46	230.57	165.3	176.95	178.15	200.98	270.1	306.12
ROR2	0.0001626	0.0738028	0.265912	0.741712	1.83591	1.40874	1.27513	1.05801	1.31	0.76	1.16	2.07	2.01	1.85	1.07	1.13	1.69	2.36	1.34	1.78	1.01	1.39	1.38	0.96	1.79	2.07	1.35	1.26	1.01	1.14	1.23	1.46
1700066B19RIK	0.00258471	1.67152e-14	0.55203	0.00402936	1.83451	4.1521	1.16452	1.96094	1.03	0.88	0.93	1.88	1.39	1.94	1.02	0.99	1.08	5.58	3.3	3.95	0.88	0.96	1.26	1.17	1.04	1.4	0.77	0.97	0.82	1.65	1.35	2.02
PTPRH	3.27585e-18	2.09163e-13	7.77173e-18	2.15178e-08	1.83374	2.51549	1.9416	2.13943	27.12	25.04	34.45	52.82	52.79	53.21	39.44	34.24	34.43	107.88	93.9	70.17	26.77	26.06	29.71	65.08	47.01	48.17	28.97	27.4	29.98	45.48	63.51	75.75
DBNL	3.50865e-29	6.97829e-10	2.49133e-08	9.60485e-09	1.83359	1.89007	1.4938	1.74422	68.24	65.67	77.31	128.12	122.21	136.96	78.27	70.54	75.79	131.63	165.72	127.16	68.64	71.99	70.67	128.59	89.74	97.31	67.02	68.72	70.02	99.59	126.12	133.18
HAUS6	1.36452e-05	1.22203e-06	0.998829	0.0889219	1.83175	2.26301	0.893855	1.46199	1.11	0.97	1.07	2.06	2.07	1.64	1.11	1.24	1.11	3.42	2.26	2.15	0.96	1.4	1.22	0.92	1.06	1.22	1.45	1.1	0.87	1.33	1.79	1.88
GM8909	1.06679e-14	6.68399e-07	1.93696e-17	0.054461	1.82862	1.4689	1.88378	1.4866	23.73	16.72	21.81	38.77	35.04	40.04	23.41	25.66	28.75	35.72	37.71	40.88	18.11	25.33	25.31	41.86	44.23	43.42	25.4	22.71	30.64	25.65	38.81	52.61
YARS2	1.70336e-05	5.86535e-05	0.09143	0.0789248	1.82857	1.81206	0.62037	1.43569	3.69	2.7	3.76	6.91	5.45	6.2	4.7	4.93	4.47	10.98	6.96	7.61	4.69	4.24	4.03	2.65	2.63	2.76	4.18	3.7	3.16	4.05	5.05	6.75
MBOAT1	1.92303e-10	2.20536e-44	0.716664	3.10867e-06	1.82759	8.95519	1.01312	2.18349	3.57	3.54	3.62	7.09	6.3	6.22	3.72	3.37	2.73	38.29	26.33	23.32	3.3	3.49	3.12	4.02	3.04	2.98	2.76	3.12	3.93	5.54	8.65	7.23
PRMT1	3.3435e-14	5.6117e-18	0.636078	0.00177129	1.82646	2.76513	0.808295	1.60552	16.71	15.36	17.37	31.74	26.21	32.35	20.42	18.1	20.32	66.95	44.9	50.85	17.37	18.21	20.6	12.27	16.29	16.85	21.71	18.49	17.09	23.85	29.66	38.47
ADPGK	2.21628e-06	3.73939e-06	0.0414462	0.00454849	1.82336	1.77859	0.585761	1.66719	2.47	2.02	2.53	4.55	3.91	4.34	3.44	3.1	2.99	6.7	4.9	5.35	3.06	3.11	3.1	1.39	1.83	2.21	2.23	2.33	1.87	2.74	4.21	3.77
GFI1	0.0376069	0.45534	0.639318	0.811553	1.82317	1.18841	0.657143	1.08531	0.72	0.36	0.56	0.95	0.92	1.12	0.73	0.68	0.66	0.68	0.95	0.83	0.78	0.45	0.87	0.48	0.36	0.54	0.85	0.61	0.65	0.79	0.84	0.66
ZCCHC2	1.56115e-13	3.56756e-17	2.31177e-09	0.0364383	1.82284	2.03614	1.49935	1.15407	5.66	6.05	5.28	9.27	12.07	9.63	5.38	5.39	5	9.83	11.39	10.89	5.05	5.66	4.57	7.38	8.07	7.46	6.08	5.6	5.78	6.7	7.48	5.97
PIK3AP1	0.000364358	0.94861	0.986759	0.424676	1.82222	0.909091	0.946269	0.657407	1.14	0.92	1.09	1.65	2.32	1.77	1.07	1.01	1.22	1.01	1.09	0.9	1.33	1.08	0.94	1.13	0.96	1.08	1.27	1.03	0.94	0.8	0.88	0.45
H2-Q10	3.33992e-06	0.613471	0.615931	0.852976	1.82209	0.815195	1.07229	1.04105	4.71	5.34	4.62	7	9.86	9.87	6.41	6.68	6.39	4.5	4.98	6.4	7.59	5.64	4.2	7.25	5.2	6.24	6.69	6.44	4.41	4.47	8.79	5
TOPBP1	2.67763e-14	3.17282e-09	0.954349	0.0021843	1.82187	1.88313	0.911555	1.50656	4.74	4.02	5.05	8.96	7.57	8.63	5.54	5.01	5.28	11.93	8.2	9.68	4.44	5.15	4.43	3.85	3.81	5.12	4.86	4.38	4.48	5.4	7.11	8.16
CES2A	4.96904e-08	0.33554	7.58676e-06	0.93002	1.82171	0.685525	1.85185	0.902729	4.97	3.85	5.37	8.07	9.05	8.73	4.26	4.61	4.74	1.86	2.72	4.75	3.76	4.29	4.1	5.08	8.52	8.9	4.57	4.66	5.06	4.04	4.26	4.6
1700056E22RIK	0.591216	0.0396867	0.764978	0.886725	1.82143	3.34848	1.625	0.655914	0.12	0.44	0	0.42	0.36	0.24	0.12	0.18	0.36	1.04	0.62	0.55	0.18	0.13	0.25	0.31	0.3	0.3	0.06	0.5	0.37	0.12	0.25	0.24
GPA33	8.34494e-44	2.24237e-23	1.24089e-08	2.93222e-05	1.81997	3.33211	1.32774	1.85233	123.44	121.42	115.64	211.43	228.57	216.1	143.84	135.19	128.19	527.6	473.36	355.94	131.31	119.79	137.04	186.17	167.81	161.37	132.03	126.5	137.23	171.09	256.85	305.14
ELOVL7	4.18389e-10	1.12779e-08	0.246796	0.0122441	1.81879	1.62149	1.07835	1.38267	2.78	2.73	3.43	5.01	6.19	5.06	3.82	3.24	3.27	5.88	5.12	5.75	2.72	3.35	3.12	3.07	3.4	3.44	2.99	2.77	2.55	3.18	3.93	4.38
SLC1A5	5.94766e-18	5.74319e-18	0.852631	0.00668981	1.81868	2.78538	0.807692	1.22158	13.1	11.07	12.12	23.22	19.41	23.37	11.36	12.39	12.5	41.5	27.26	32.21	11.63	13.59	13.52	8.41	10.36	12.52	16.87	15.94	13.81	17.55	18.87	20.53
ATAD5	0.00113484	1.73221e-05	0.610745	0.0595725	1.81858	1.84774	1.08696	1.52582	0.79	0.6	0.87	1.61	1.06	1.44	0.73	0.87	0.83	1.78	1.28	1.43	0.65	0.79	0.86	0.78	0.99	0.73	0.81	0.6	0.72	0.73	1.33	1.19
LFNG	2.01888e-05	0.946873	0.877214	0.901724	1.81845	0.926065	0.804185	0.989761	2.2	2.33	2.3	4.25	3.35	4.82	2.21	3.13	2.64	2.31	2.07	3.01	1.84	2.47	2.38	1.22	2	2.16	3.17	3.28	2.34	2.5	3.41	2.79
LSM2	1.45459e-09	4.82963e-08	0.909059	0.00200998	1.81726	1.70346	0.847845	1.5647	13.64	11.59	12.2	24.9	20.37	22.75	17.8	15.88	15.79	31.38	24.38	28.51	14.57	14.99	15.46	11.58	12.08	14.51	13.48	11.87	12.44	16.33	19.34	23.46
MRC1	0.0356529	1.18678e-06	0.00316927	0.151107	1.81707	3.33333	2.48437	1.47244	0.26	0.39	0.17	0.47	0.41	0.61	0.27	0.45	0.36	1.45	1.38	0.77	0.15	0.34	0.15	0.44	0.48	0.67	0.37	0.36	0.54	0.66	0.55	0.66
SGF29	2.40479e-08	0.000310912	0.941979	0.356139	1.81636	1.45993	0.855197	1.12157	6.88	6.26	7.77	12.47	12.83	12.68	8.3	8.22	7.44	11.72	9.92	13.34	7.19	7.89	6.95	5.5	5.61	7.73	8.1	6.67	7.44	7.76	8.37	8.78
HNRNPH1	2.76093e-30	4.23703e-10	0.550223	0.242531	1.81265	1.67626	0.819194	1.1432	22.38	21.46	22.88	39.67	40.21	41.06	24.6	24.3	24.77	47.67	36.18	39.64	23	30.18	24.03	19.02	20.55	23.68	28.45	23.5	22.42	21.67	31.46	31.89
PNP	4.80633e-36	1.30447e-13	8.89977e-07	2.32295e-08	1.81146	2.65364	1.30874	1.87224	63.3	63.68	58.6	117.02	103.27	115.88	68.25	73.08	70.01	199.72	219.56	141.54	69.19	64.86	65.02	98.86	81.18	80.49	65.27	65.21	64.81	94.99	131.34	139.3
TMCO4	1.71017e-18	2.95284e-18	0.00497438	3.1742e-06	1.80973	1.96918	1.1876	1.59202	7.87	8.93	8.27	16.34	13.73	15.3	9.19	9.78	9.26	19.8	17.55	18.24	8.17	9.17	8.78	11.37	9.57	10.08	8.26	9.11	8.44	11.26	14.97	14.86
PAX8	0.162637	0.0178442	0.581724	0.178808	1.80952	2.15116	1.46575	2.25	0.28	0.29	0.27	0.43	0.69	0.4	0.23	0.31	0.32	0.56	0.61	0.68	0.31	0.17	0.25	0.31	0.38	0.38	0.07	0.2	0.37	0.32	0.44	0.68
NAP1L1	1.51835e-12	2.29351e-12	0.616176	0.0189671	1.80754	2.59658	0.809985	1.4242	19.53	17.57	21.25	38.88	30.66	35.93	19.3	22.33	24.38	74.4	45.05	51.95	18.07	22.23	20.59	14.43	14.88	20.01	25.65	22.87	19.75	23.02	34.35	39.86
G6PDX	5.46787e-20	4.66578e-23	0.0356097	0.000156704	1.80617	2.1472	1.12593	1.64948	9.69	9.26	10.2	17.89	17.15	17.61	11.96	11.4	10.88	26.35	23.06	24.11	9.04	10.7	9.88	11.4	10.63	11.32	9.76	9.81	9.33	12.22	16.77	18.68
RANGAP1	1.62204e-12	9.57494e-12	0.683288	0.000664672	1.80602	1.82922	0.837196	1.52851	10.64	8.65	11.95	19.97	16.91	19.54	14.78	12.41	14.15	28.17	22.02	25.43	11.57	12.75	11.92	9.6	9.49	11.25	10.89	11.26	9.94	13.34	16.04	19.67
PSMA1	2.17224e-34	2.2062e-12	3.70048e-05	0.000593315	1.80562	1.49021	1.23293	1.61309	52.71	53.54	52.2	95.22	91.74	99.14	64.65	64.33	64.53	92.04	92.33	104	52.96	57.25	59.07	75.52	64.73	68.46	52.91	48.75	52.77	61.28	87.72	100.11
KREMEN2	0.209702	0.000792587	0.498673	0.177255	1.80556	2.74725	1.47967	2.10843	0.18	0.28	0.26	0.5	0.31	0.49	0.25	0.36	0.3	0.89	0.65	0.96	0.34	0.26	0.63	0.47	0.83	0.52	0.37	0.23	0.23	0.31	0.54	0.9
NOLC1	1.00488e-11	3.71387e-12	1.44324e-07	0.00147717	1.80524	2.65382	0.497733	1.53451	8.15	6.41	7.21	14.2	10.92	14.18	9.99	7.2	9.53	30.11	19.84	20.96	8.14	10.84	9.69	3.87	4.94	5.46	8.5	7.43	6.67	9.55	11.04	14.09
MANF	1.6594e-26	7.19186e-11	0.924888	8.07421e-06	1.80523	1.6189	0.933546	1.69734	32.44	28.17	32.78	57.14	54.1	57.35	34.04	29.78	34.5	51.53	54.5	53.14	41.55	37.35	27.79	36.95	31.79	30.86	22.78	20.26	22.05	29.48	38.27	42.73
SPDL1	0.000164012	2.05614e-06	0.182018	0.0928522	1.80444	2.33858	1.33171	1.5907	1.27	1.46	1.77	2.73	2.62	2.77	1.57	1.6	1.91	5.01	2.73	4.14	1.24	1.38	1.48	1.42	1.72	2.32	1.73	1.38	1.19	1.43	2.4	3.01
TMEM236	3.63475e-17	2.2456e-09	2.36002e-12	0.0231457	1.80388	1.62669	1.55175	1.51817	12.63	10.53	13.96	22.64	22.08	22.24	12.16	14.07	11.46	19.6	20.79	20.92	10.31	11.77	10.87	18.27	17.05	15.81	11.76	11.91	9.35	10.94	17.39	21.8
FZD5	1.31838e-16	5.17371e-24	0.0423881	0.0467187	1.80261	2.09935	1.13281	1.25403	7.82	6.87	9.07	13.49	14.22	15.12	7.5	8.47	7.28	15.86	16.13	16.82	6.72	7.8	7.24	6.57	8.63	9.45	8.23	7.77	6.32	7.68	10.21	10.1
RAN	5.7545e-24	1.79691e-11	0.941979	6.40182e-05	1.79931	1.93227	0.912263	1.71714	35.22	31.89	36.83	63.97	56.75	66.3	50.16	43.61	46.04	106.92	75.43	87.8	39.5	39.72	39.43	36.86	33.52	37.86	37.08	35.41	32.19	45.2	60.64	73.91
TMCC3	6.1654e-12	7.09326e-14	0.480688	8.28143e-11	1.79846	6.17259	1.282	3.11887	2.39	2.47	2.93	4.67	4.68	4.66	5.95	3.77	5.75	51.94	25.11	18.44	2.54	3.4	4.06	6.12	3.67	3.03	2.86	2.9	3.83	7.02	9.86	13.03
KCNK1	2.61492e-11	2.51439e-20	0.818104	0.0167094	1.79707	3.10065	0.965274	1.43825	5.24	6.42	5.39	10.06	10.02	10.56	5.9	6	6.58	23.39	16.52	17.39	6.33	5.9	6.2	5.6	6.01	6.18	6.47	5.49	6.34	6.6	10.59	9.13
ORC6	1.39016e-06	2.50843e-08	0.39983	0.123455	1.79699	2.22824	0.706859	1.32192	3.36	3.88	4.04	6.74	7.18	6.35	4.97	3.96	3.82	11.67	7.49	9.25	4.09	4.39	5.37	3.16	3.34	3.29	4.54	4.86	4.33	4.58	6.08	7.49
CRMP1	0.255332	0.0174031	0.955082	0.803316	1.79592	2.42857	0.95082	1.27451	0.15	0.17	0.17	0.3	0.34	0.24	0.17	0.27	0.19	0.63	0.31	0.59	0.21	0.22	0.18	0.29	0.09	0.2	0.25	0.17	0.09	0.15	0.21	0.29
CYP3A13	3.90713e-14	2.0384e-09	5.80914e-15	0.00284018	1.79379	1.54838	1.40303	1.38221	59.31	63.08	61.79	92.22	133.22	104.94	80.86	80.09	69.42	119.15	123.17	114.38	69.34	61.9	64.18	91.35	93.2	89.63	67.25	60.22	60.36	70.85	88.3	100.47
HAUS8	1.54507e-05	0.403589	0.6793	0.0540804	1.79292	1.10684	1.04417	1.3414	2.92	3.05	3.64	6.12	5.72	5.39	4.17	3.5	4.03	3.58	3.76	5.61	3.78	4.32	3.9	2.94	5	4.59	3.37	3.71	3.67	5	4.36	5.06
PRX	0.157773	0.0116721	0.988445	0.93031	1.7907	2.06557	0.918919	0.972603	0.13	0.15	0.15	0.2	0.26	0.31	0.18	0.16	0.27	0.37	0.44	0.45	0.23	0.3	0.21	0.21	0.21	0.26	0.22	0.26	0.25	0.22	0.18	0.31
KCNQ1	1.7448e-12	0.815318	0.770376	0.269303	1.78928	0.863705	0.681185	0.777333	6.88	7.32	7.44	14.91	11.02	12.79	8.01	8.67	9.66	7.43	5.92	9.4	6.1	8.11	8.75	2.31	6.72	6.61	10.64	10.46	8.9	9.59	6.82	6.91
IFT172	3.63726e-09	9.32102e-06	1.56355e-05	0.0101482	1.7876	1.7223	1.48357	1.39837	2.61	2.86	2.11	4.03	4.61	4.91	2.22	2.24	2.31	3.26	4.6	3.8	2.11	2.36	1.92	3.07	3.25	3.16	2.35	2.69	2.34	2.91	3.44	3.97
AGRN	1.64798e-15	9.65645e-11	6.75074e-17	0.013409	1.78739	2.11929	1.61971	1.27054	12.05	12.13	12.13	18.56	24.84	21.5	10.13	10.53	10.19	26.9	20.11	18.37	11.77	12.5	10.73	18.14	21.02	17.53	12	11.32	10.39	11.75	15.54	15.54
AUTS2	2.78147e-11	0.018725	0.863253	0.979953	1.78603	1.25442	0.963181	0.941088	2.01	2.22	2.5	4	3.87	4.15	1.92	1.95	1.79	2.32	1.97	2.81	1.98	2.67	2.14	1.91	2.12	2.51	2.22	2.43	1.97	1.93	2.33	1.97
BCL11A	4.28241e-05	0.0516452	0.924888	0.93002	1.78495	1.41765	0.915718	0.941452	1.45	1.11	1.16	2.44	1.92	2.28	0.87	1.42	1.11	1.94	1.16	1.72	0.95	1.78	1.66	1.04	1.37	1.61	1.71	1.23	1.33	0.9	1.6	1.52
SLC1A1	2.57962e-10	1.41895e-09	0.316725	0.296987	1.7841	0.396368	1.1116	1.13889	5.84	7.7	7.21	11.23	14.35	11.44	10.16	10.06	7.86	3.45	3.08	4.6	7.18	8.31	4.94	8.6	5.87	8.24	4.47	5.82	4.83	6.77	5.86	4.59
PIK3R1	1.73248e-08	0.0756958	0.366209	0.662737	1.78402	1.22475	1.05714	1.05718	1.98	1.96	2.82	4.3	3.77	3.99	2.13	2.57	2.33	2.2	2.72	3.69	1.67	1.92	2.36	1.75	2.08	2.46	2.66	2.44	2.07	1.97	2.94	2.67
APLP1	8.07444e-14	6.87755e-17	3.365e-07	0.00134265	1.7828	2.16981	1.34537	1.55175	34.82	29.93	27.1	47.63	61.86	54.26	42.26	39.81	39.83	95.32	92.18	77	28.7	33.43	37.82	45.54	43.76	45.17	30.19	34.36	42.31	45.52	55.9	64.4
GNL1	1.795e-19	6.53367e-20	2.76744e-05	2.19505e-08	1.78156	3.34149	1.27578	1.94052	20.64	18.16	18.79	34.36	30.67	37.57	21.53	18.97	22.05	71.92	82.47	54.62	21.06	19.97	21.12	29.45	25.51	24.33	20.23	20.78	21.87	31.52	45.22	45.28
RFC5	5.87182e-12	5.32247e-16	0.0550204	0.00120497	1.78133	1.84963	1.14518	1.51584	10.3	11.66	11.15	20.82	16.81	21.35	12.07	13.05	12.32	22.58	22.29	24.38	10.43	11.22	12.86	13.49	12.15	13.88	12.71	12.01	13.16	15.22	20.37	21.83
TFDP1	3.66816e-16	6.77815e-17	0.702913	0.000419753	1.78128	2.29944	0.965693	1.61666	14.66	14	16.65	29.21	23.65	27.85	15.47	14.52	16.13	41.66	30.21	34.18	13.39	15.09	14.66	13.52	13.03	15.11	15.43	15.52	12.64	17.86	24.48	28.13
KRT6B	0.565477	9.24991e-07	0.941979	0.0445387	1.78125	22.6923	1.16	3.43636	0.1	0.04	0.18	0.1	0.07	0.4	0.05	0.03	0.05	1.43	1.18	0.34	0.08	0.07	0.1	0.19	0.02	0.08	0.13	0.23	0.19	0.35	1.26	0.28
CD40	0.3727	1.01972e-13	0.634105	0.0357506	1.78125	10.0649	1.66667	2.88	0.21	0.33	0.1	0.36	0.44	0.34	0.32	0.28	0.17	2.57	3.14	2.04	0.14	0.18	0.19	0.39	0.18	0.28	0.28	0.33	0.14	0.5	0.87	0.79
SNRPD1	1.82984e-11	2.70913e-08	0.932523	0.0129879	1.7794	1.92205	0.932721	1.50865	22.83	21.37	18.99	36.13	34.35	41.96	25.38	21.39	27.38	54.77	37.56	50.19	20.79	22.3	24.39	18.89	21.01	23.04	22.53	20.85	20.24	23.37	32.13	40.48
TOX3	0.000923219	2.84691e-07	0.980052	0.0283727	1.77857	2.40502	0.863813	1.69008	0.98	0.9	0.92	1.59	1.85	1.54	0.89	0.84	1.06	2.6	1.68	2.43	0.72	0.92	0.93	0.77	0.55	0.9	0.77	0.95	0.7	1.02	1.54	1.53
SIDT1	4.31668e-05	1.0374e-32	0.764978	0.0337428	1.77744	5.15909	1.01325	1.46154	1.07	1.26	0.95	2.03	1.79	2.01	0.99	0.82	0.83	4.41	4.99	4.22	0.82	1.2	1	0.96	0.94	1.16	1.31	1.05	1.15	1.42	1.84	1.87
NAA10	1.99787e-20	0.0461133	0.941979	0.479363	1.77594	1.10161	0.917496	1.05867	33.28	32.64	37.49	62.98	60.25	60.42	43.97	42.04	42.03	45.44	42.76	52.85	47.96	44.69	42.01	38.38	42.96	42.21	48.46	42.5	39.27	38.55	48	51.32
GM45935	0.00433411	6.01958e-08	0.802665	0.0250452	1.77533	6.39205	1.05396	2.4604	0.71	0.66	0.9	1.52	0.94	1.57	0.14	0.71	0.91	3.24	4.4	3.61	0.78	0.91	1.09	0.77	1.44	0.72	0.57	1.07	0.38	0.7	2.09	2.18
PTMA	8.55503e-20	1.20215e-09	0.328644	0.0233971	1.77501	1.7005	0.808836	1.3072	383.35	342.23	423.35	743.24	599.31	696.81	419.27	410.86	444.81	818.61	586.88	762.55	402.65	430.17	437.45	298.11	336.59	392.74	453.03	419.66	362.37	431.05	548.09	635.33
HRH1	0.13587	0.0324976	0.798458	0.93002	1.77465	1.90625	0.692308	0.931373	0.16	0.27	0.28	0.34	0.57	0.35	0.45	0.18	0.33	0.75	0.54	0.54	0.26	0.27	0.38	0.22	0.18	0.23	0.32	0.43	0.27	0.25	0.26	0.44
MYLIP	1.59823e-05	0.830911	7.18076e-06	0.46119	1.77365	0.819591	1.47738	1.13944	5.06	4.39	2.92	6.07	8.51	7.36	4.1	5.5	4.59	1.75	4.34	5.54	4.42	3.99	3.97	6.16	6.08	6.05	4.97	5.12	4.11	3.79	6.23	6.16
CCNE1	3.61534e-05	6.31245e-18	0.828056	0.000819555	1.77339	3.25442	0.99211	1.96575	2.73	3.33	3.56	6.54	4.47	6.05	3.35	3.09	3.74	13.34	9.9	9.89	3.19	3.14	3.81	3.65	3.12	3.29	3.6	2.47	2.98	4.2	6.58	7.01
SRSF7	1.00561e-20	6.9113e-08	0.341148	0.0244956	1.77331	1.80293	0.785671	1.25166	15.45	13.6	14.71	26.68	24.74	26.18	19.92	16.71	17.21	39.3	27	30.77	15.65	17.32	16.72	11.87	12.26	14.91	18.86	17.6	16.19	19.01	22.46	24.43
TRMT10A	0.0342106	1.77378e-07	0.917051	0.0401858	1.77273	2.6973	0.819095	1.8046	0.6	0.61	0.55	1.2	1.17	0.75	0.64	0.64	0.57	1.99	1.37	1.63	0.72	0.69	0.58	0.58	0.52	0.53	0.53	0.57	0.64	0.77	1.29	1.08
DEFA17	2.72747e-16	0.000103636	0.988445	5.13617e-05	1.7727	1.57512	0.889525	1.5513	231.03	212.71	249.71	454.59	344.65	430.04	384.82	425.9	451.03	817.93	628.05	541.43	246.53	311.26	293.08	254.75	255.4	246.72	355.16	314.67	262.25	420.6	480.48	544.86
NUP37	1.0531e-05	1.3957e-06	0.9527	0.0382877	1.77259	1.91048	0.875877	1.52468	4.42	4.42	4	7.41	6.91	8.44	4.84	5.38	4.86	10.8	7.5	10.51	3.88	4.88	5.5	4.06	4.01	4.42	4.59	4.6	3.37	4.71	6.87	7.57
BRIP1	1.08935e-05	8.34669e-08	0.844672	0.199856	1.77178	2.59677	1	1.30453	0.73	0.79	0.89	1.36	1.41	1.5	0.57	0.59	0.7	2.13	1.4	1.3	0.68	0.82	0.86	0.74	0.87	0.75	0.83	0.76	0.84	0.75	1.25	1.17
EREG	0.00841016	0.0678045	0.000658181	0.79213	1.77019	1.57494	1.92787	0.808451	1.13	0.73	1.36	1.47	2.76	1.47	2.11	1.48	0.88	3.41	1.58	2.05	0.96	0.81	1.28	2.55	1.34	1.99	1.24	1.34	0.97	1.24	1.05	0.58
IFIT1BL2	5.98704e-30	1.17948e-05	5.62927e-25	0.00012886	1.76902	1.74516	1.66359	1.56682	134.05	134.64	126.15	221.27	254.38	222.83	98.41	121.02	128.87	161.85	243.03	202.96	131.2	132.16	112.91	208.24	218.62	199.1	126.19	119.73	121.87	149.74	200.06	226.46
RNPEP	5.70787e-31	1.39459e-05	3.7157e-13	2.45594e-05	1.76857	1.4083	1.33074	1.47619	57.54	50.17	53.68	92.9	97.53	95	64.67	62.7	68.59	85.95	101.23	88.79	59.96	63.21	58.03	78.04	83.22	79.87	60.26	56.6	62.27	75.75	92.54	96.14
BAK1	2.98527e-30	2.31818e-11	1.65609e-09	4.81028e-05	1.76835	1.57117	1.42084	1.55282	82.71	74.8	72.88	140.36	126.55	140.5	92.79	90.49	89.65	138.66	151.07	139.09	78.19	83.13	83.07	133.11	104.09	110.04	78.75	81.8	86.78	105.47	129.99	148.6
ECT2	3.44628e-10	7.98775e-15	0.0573739	0.0408036	1.76816	2.60262	1.16487	1.58763	2.87	3.09	3.4	5.2	5.95	5.4	3.06	3.69	3.19	10.31	7.01	8.55	3.15	3.2	2.93	3.46	3.54	3.81	3.8	2.98	2.92	2.99	6.1	6.31
CDCA4	3.88436e-09	4.07481e-11	0.740195	0.00171888	1.76778	2.45307	0.808228	1.51894	4.83	4.53	4.98	8.26	8.18	8.91	6.24	4.89	5.49	16.62	10.74	13.41	4.92	5.06	5.82	3.32	4.47	4.98	5.52	4.86	4.67	6.37	7.84	8.65
NAT8F4	6.99021e-11	7.92072e-10	1.30456e-08	0.000863706	1.7675	1.8604	1.38906	1.74958	16.39	15.49	20.12	30.21	35.1	26.6	24.73	19.7	22.19	47.98	37.69	38.27	19.32	20.33	20.52	30.78	26.63	26.17	18.01	17.45	18.41	22.08	30.14	42.03
FBL	1.9413e-16	5.90623e-13	0.269398	0.00853437	1.76709	2.08466	0.765534	1.35808	30.31	29.35	35.27	58.07	50.96	58.72	37.33	39.74	37.51	95.23	67.34	76.29	30.69	38.4	35.36	23.11	26.2	30.65	37.2	33.49	30.21	37.42	48.16	51.45
CDK2AP1	4.03407e-19	3.59105e-13	0.0207112	0.0174586	1.76541	2.05433	0.691369	1.34136	27.11	24.84	26.57	48.89	42.61	47.12	35.78	31.91	34.83	82.44	58.53	69.64	26.15	29.66	33.52	20.45	19.31	22	32.39	30.51	28.03	32.01	43.42	46.54
SMCP	5.96768e-15	0.56121	6.74926e-06	0.680026	1.76526	0.600926	1.2244	1.00699	80.63	81.17	71.78	128.83	160.27	123.23	80.5	86.28	75.18	13.01	49.46	82.93	90	87.88	88.96	99.06	108.42	119.24	87.93	74.05	73.91	70.8	84.18	82.56
PMVK	1.30874e-13	1.74704e-12	0.0836048	5.33556e-07	1.76325	1.81258	1.12924	2.11576	15.55	15.96	17.36	26.93	28.46	30.78	21.9	17.48	18.67	34.8	33.92	36.5	19.49	16.36	15.76	19.64	19.86	18.78	12.06	12.82	13.39	19.58	31.37	30.02
VAV3	2.78567e-09	0.089041	0.573237	0.786809	1.76291	0.566183	0.7309	0.857877	3.92	3.43	4.46	6.92	7.02	6.88	3.09	4.11	4.51	1.69	1.4	3.54	3.42	4.54	3.82	1.72	2.74	4.15	4.77	3.49	3.42	3.59	3.38	3.05
RBMXL1	3.6879e-16	9.7258e-09	0.173821	0.0339873	1.76003	1.6734	0.727348	1.19482	13.48	13.62	13.03	24.74	21.52	24.37	16.37	14.18	16.45	29.25	23.18	26.22	15.19	15.9	17.03	9.55	12.86	12.59	16.24	16.04	14.79	17.13	19.42	19.69
CSRP1	1.82968e-09	1.02675e-24	0.0762496	0.101265	1.75952	3.57229	0.712335	1.21042	11.77	11.75	9.83	16.24	20.23	22.21	14.21	12.52	11.45	42.99	53.82	39.58	14.24	14.14	17.02	9.81	10.57	11.96	12.84	14.67	13.93	13.82	19.46	16.88
LGALS2	1.53091e-31	0.0061421	0.81646	0.0459276	1.75766	1.19712	0.8536	1.19116	223.75	202.1	225.54	398.48	373.93	372.51	296.41	285.57	279.01	389.5	289.65	351.56	241.16	252.06	284.51	192.63	230.51	240.73	268.59	229.71	229.53	251.25	304.31	311.4
RPA3	0.000299917	0.0020849	0.999388	0.455952	1.75706	1.67667	0.897151	1.19358	7.08	6.98	6.48	14.21	11.74	10.14	7.01	7.87	7.45	14.81	8.68	13.95	6.47	5.79	8.45	5.5	5.75	7.33	7.75	8.64	6.65	7.3	8.3	11.9
PAQR4	1.59746e-09	1.19927e-13	0.00772998	0.00261686	1.75705	2.70203	1.31816	1.59361	5.84	4.69	6.14	9.29	9.69	10.31	4.27	4.71	6.29	14.66	12.4	14.2	5.27	5.04	6.82	7.95	6.36	8.27	6.31	5.35	6.18	7.26	9.85	11.32
FAM92A	0.0251238	0.0181227	0.69195	0.505482	1.75358	1.5542	0.673913	1.21348	0.83	1.28	1.38	2.65	1.63	1.84	1.96	1.53	2.23	4	2.12	2.77	1.03	1.55	1.56	0.54	1.25	1	1.5	1.53	1.42	1.9	1.67	1.83
ZMYND19	4.22798e-07	2.37198e-10	0.702913	0.00012886	1.75323	2.68543	0.78117	1.74057	2.61	2.63	2.5	4.76	4.28	4.53	3.56	2.6	2.9	10.48	6.82	7.03	2.4	2.52	2.94	1.75	2.15	2.24	3.36	2.72	2.4	4.49	4.72	5.55
NUCB2	0.00245469	9.79964e-06	0.0992607	0.0454623	1.75187	2.17217	1.39703	1.57692	2.08	1.61	1.67	2.71	3.51	3.17	1.65	1.97	2.13	4.93	3.65	3.91	2.01	2.14	1.92	2.78	3.35	2.35	1.29	1.65	2.26	2.45	3.28	2.47
NDRG2	0.00114928	0.00802488	0.998946	0.999595	1.75112	1.58519	0.883629	0.906844	1.32	1.45	1.69	2.71	2.24	2.86	1.83	1.63	1.94	3.35	2.1	3.11	1.83	1.8	1.44	1.24	1.6	1.64	2.18	1.71	1.37	1.3	1.67	1.8
PINX1	0.00752683	0.000452697	0.067436	0.0511098	1.75091	2.10464	0.508794	1.59091	1.62	1.49	2.39	3.63	3.14	2.86	3.12	1.8	2.63	6.94	4.14	4.81	2.22	2.82	2.92	1.1	1.3	1.65	2.09	1.62	1.57	2.39	2.85	3.16
PCGF5	2.71457e-12	2.6758e-15	8.96073e-06	0.000178551	1.75058	3.40361	1.50525	1.84955	6.01	6.44	4.83	9.86	10.6	9.79	5.33	5.18	5.57	19.9	20.46	14.37	4.77	5.16	5.31	8.17	8.58	6.19	5.59	4.44	6.52	8.38	10.28	11.95
GPLD1	2.69663e-05	0.596307	0.9927	0.613089	1.75055	1.03307	0.842857	1.10795	1.28	1.67	1.62	2.71	2.44	2.85	1.51	1.88	1.75	1.49	1.42	2.4	1.78	1.94	1.88	1.24	1.58	1.9	1.79	1.84	1.65	1.46	1.86	2.53
TNF	0.807797	2.51869e-06	0.917051	0.361551	1.75	68	0	5.71429	0.04	0.04	0	0.11	0	0.03	0.07	0	0	3.07	0.64	1.05	0.04	0	0.04	0	0	0	0.07	0	0	0.04	0.18	0.18
CCDC80	0.767753	0.000168012	0.573698	0.990116	1.75	7.78571	3.4	0.926829	0	0.03	0.05	0.11	0	0.03	0.02	0.02	0.1	0.31	0.5	0.28	0	0.02	0.03	0.05	0.1	0.02	0.12	0.27	0.02	0.18	0.05	0.15
CARS	9.19589e-16	1.79837e-13	0.0128635	5.41442e-09	1.74902	1.68041	1.17351	1.65853	9.97	9	9.04	15.67	16.27	17.05	10.77	10.05	10.22	16.53	17.21	18.42	8.53	10.31	8.19	10.45	10.18	11.09	6.98	7.88	8.07	12.07	12.33	13.63
NT5DC2	0.0115728	3.70971e-08	0.980722	0.108416	1.74897	3.99459	0.893617	1.67547	0.71	0.84	0.88	1.22	1.13	1.9	0.7	0.66	0.49	3.24	1.46	2.69	0.57	0.89	0.89	0.57	0.68	0.85	1.01	0.79	0.85	0.95	1.64	1.85
TTYH1	0.0686076	6.89899e-24	0.015351	0.000144177	1.74783	16.9878	2.52632	5.11392	0.5	0.36	0.29	0.58	0.66	0.77	0.33	0.19	0.3	7.13	3.32	3.48	0.35	0.29	0.31	1.35	0.57	0.48	0.16	0.27	0.36	0.58	1.32	2.14
ZBTB5	2.41066e-06	3.06721e-11	4.18287e-12	1.02322e-15	1.74645	3.26648	1.85753	2.82067	4.82	5.15	5.53	10.93	6.38	9.76	4.13	4.82	5.46	14.64	21.13	11.3	5.08	4.77	4.82	11.05	8.32	7.88	5.32	5.15	5.59	11.62	15.84	17.84
SLC16A3	0.0244464	2.48386e-09	0.149267	5.94116e-06	1.74592	5.15916	1.37204	2.3905	1.58	1.09	1.62	1.6	3.86	2.03	2.12	2.02	2.52	19.64	8.77	5.95	1.78	0.97	1.9	2.16	2.09	2.13	1.5	1.5	1.84	3.32	3.43	4.82
WDPCP	0.000107655	0.312031	0.00746722	0.153814	1.74565	1.09659	1.49289	1.34898	1.56	1.65	1.39	2.51	3.13	2.39	1.86	1.59	1.83	1.54	1.85	2.4	1.79	0.96	1.47	1.94	2.17	2.19	1.67	1.91	1.32	1.71	2.3	2.6
LSM3	1.07635e-06	1.23192e-08	0.972731	0.00533391	1.74213	1.85543	0.88269	1.5573	16.73	16.32	16.2	34.81	23.95	27.04	19.54	20.01	21.46	43.42	32.01	37.77	17.7	17.8	20.42	13.86	18.43	17.07	14.98	15.4	16.74	19.1	25.51	28.77
FANCB	0.029491	0.000594081	0.703601	0.752971	1.74194	2.42857	0.585987	1.12667	0.44	0.66	0.45	0.96	0.9	0.84	0.34	0.43	0.56	1.31	0.87	1.05	0.52	0.65	0.4	0.34	0.11	0.47	0.43	0.64	0.43	0.42	0.6	0.67
GPATCH4	1.24707e-05	1.58408e-09	0.0181894	0.0719003	1.74179	2.23035	0.542804	1.36034	3.81	3.21	4.25	6.59	6.19	6.85	4.63	3.51	4.71	10.9	8.26	9.5	4.44	6.11	5.57	2.06	3.32	3.37	4.7	4.45	3.81	4.74	5.92	6.97
IGSF8	2.11372e-11	1.43614e-12	0.988445	0.509673	1.74115	2.16138	0.88971	1.04725	5.76	6.45	5.87	10.81	10.16	10.51	4.85	6.25	5.94	12.35	12.61	11.87	5.04	6.19	6.36	4.23	5.54	5.88	7.19	7.02	6.53	7.95	6.61	7.16
CKS2	4.61875e-09	9.35529e-07	0.556755	0.20405	1.74062	1.72707	0.782547	1.27709	17.47	15.94	17.25	29.01	26.9	32.27	23.53	23.53	23.58	46.28	31.3	44.42	21.38	19.56	22.89	15.99	15.13	18.83	20.35	20.03	19.6	17.98	24.93	33.69
AKT3	0.116058	7.65378e-45	0.964718	1.05873e-10	1.7377	61.3864	1.03571	11.5385	0.16	0.31	0.14	0.37	0.28	0.41	0.15	0.15	0.14	11.81	10.81	4.39	0.19	0.21	0.16	0.28	0.15	0.15	0.1	0.18	0.11	0.61	1.66	2.23
APOBEC2	0.309875	8.13467e-05	0.941979	0.678941	1.7377	3.73387	1.02273	1.42958	0.59	0.34	0.29	0.66	0.47	0.99	0.29	0.43	0.52	1.63	1.55	1.45	0.43	0.3	0.15	0.34	0.28	0.28	0.59	0.59	0.24	0.24	0.83	0.96
SMIM3	0.176639	1.96221e-06	0.892136	0.839263	1.73585	3.73756	0.78534	1.07563	0.48	0.35	0.76	0.77	0.96	1.03	0.93	0.74	0.54	4.17	1.97	2.12	0.55	0.56	0.8	0.35	0.65	0.5	1.04	0.65	0.69	0.98	0.56	1.02
SERINC2	3.21418e-18	1.81423e-12	0.207041	0.00385215	1.73545	2.45831	1.048	1.35093	14.13	13.32	13.79	23.78	23.4	24.39	16.25	15.02	16.82	48.16	38.43	31.63	15.38	15.38	16.74	15.59	16.18	18.01	15.06	15.33	15.46	17.37	22.52	22.05
ALDH1L1	4.54927e-26	9.53978e-27	0.000473352	1.05301e-06	1.73504	2.12359	1.17525	1.53736	17.16	18.08	17.41	29.43	30.08	31.84	14.2	13.22	13.36	29.37	28.84	28.39	16.92	17.78	16.37	18.91	19.17	21.94	18.27	18.41	16.45	23.59	30.38	27.71
RIPOR2	0.0456069	0.616165	0.720222	0.242531	1.73214	0.74026	0.626667	1.50794	0.21	0.19	0.16	0.33	0.31	0.33	0.28	0.25	0.24	0.18	0.15	0.24	0.2	0.19	0.36	0.12	0.11	0.24	0.21	0.2	0.22	0.2	0.34	0.41
WDR75	1.52012e-06	2.10591e-05	0.018975	0.0103135	1.7304	2.10671	0.58452	1.38335	3.02	3.16	3.13	6.19	4.39	5.53	4.81	2.93	4.63	11.48	6.63	7.95	3.14	4.34	3.76	2.04	1.98	2.55	3.41	3.4	2.92	4.12	4.68	4.66
HOPX	1.79993e-14	0.0273938	0.632709	0.501952	1.73011	1.20807	0.985832	1.0951	17.71	17.14	17.06	29.63	30.41	29.77	25	24.75	22.34	34.45	24.82	27.82	20.82	21.9	19.39	18.25	21.42	21.56	21.92	22.31	17.81	17.41	24.52	26.01
SETDB2	2.75864e-05	9.0978e-10	1.12484e-06	0.00457194	1.72857	4.39923	1.92408	1.67925	1.85	1.96	1.79	3.03	3.6	3.05	2.15	1.66	1.4	10.61	8.23	4.08	1.55	1.39	1.67	3.05	2.83	2.99	2.5	1.57	1.76	2.79	3.71	3.29
NRARP	5.11402e-13	0.115733	0.325873	0.93002	1.72779	1.07585	0.775574	0.956989	9.49	9.52	9.13	16.62	14.09	17.91	11.49	10.72	10.09	11.4	10.34	13.01	10.28	9.94	11.55	7.85	7.76	9.03	11.44	10.86	10.25	8.54	11.54	11.07
2610528A11RIK	6.56717e-05	3.66899e-05	0.180613	0.516628	1.72767	1.97858	1.21933	1.12348	7.99	8.8	8.62	11.87	17.42	14.61	6.37	7.73	7.84	18.16	10.69	14.56	7.93	10.02	6.67	9.51	10.01	10.5	6.99	9.04	7.05	9.83	9.01	7.09
CXCL9	0.64289	2.25212e-16	0.9823	1.17474e-06	1.72727	32.3889	1	26.75	0.2	0.02	0	0.19	0.04	0.15	0.04	0.06	0.08	2.24	2.37	1.22	0.04	0.06	0.06	0.14	0	0.02	0.02	0	0.06	0.49	0.99	0.66
EIF1A	8.99648e-20	8.88581e-20	0.527201	1.80935e-07	1.72601	3.11839	0.992624	2.04385	18.95	16.93	18.1	33.8	28.56	30.81	20.28	14.95	17.56	65.6	52.71	46.31	19.27	20.8	20.94	23.5	18.29	18.77	18.02	17.7	16.05	25.52	38.32	41.97
SMYD5	5.15122e-07	1.49461e-10	0.157496	0.00508708	1.72564	2.31851	0.672659	1.35478	4.14	3.8	3.76	7.66	5.58	6.95	3.61	3.16	4.25	9.98	7.11	8.46	3.85	4.82	4.68	2.34	3.36	3.28	3.83	4.2	3.47	5.38	5.24	4.96
SNRPG	8.82508e-08	0.000109283	0.524276	0.124969	1.72557	1.75614	0.75754	1.35416	30.32	25.42	27.67	51.86	43.28	48.79	34.98	29.89	38.59	73.96	43.14	64.59	30.2	26.04	27.65	18.71	23.03	21.81	33.04	34.54	26.05	29.12	45.8	51.87
SFN	1.28843e-14	5.60652e-05	0.514795	0.0625849	1.72529	1.85828	0.780342	1.19612	17.14	16.47	17.28	30.27	31.28	26.25	39.56	27.82	28.09	79.28	45.98	52.15	20.84	18.82	27.08	19.04	18	15.04	21.81	22.93	25.42	25.1	28.45	30.37
DCTPP1	2.08914e-07	0.00350187	0.694954	0.450441	1.7233	1.34433	0.794723	1.07452	18.33	18.71	16.7	34.63	25.64	32.34	22.24	23.77	22.5	33.77	24.37	33.96	20.33	18.41	20.01	12.62	18.05	16.02	25	20.16	22.07	23.02	24.18	25.04
ZYX	6.43867e-09	6.36236e-17	0.827161	0.019601	1.72131	4.21842	0.821604	1.25581	5.81	6.29	4.98	10.48	9.6	9.32	6.89	5.15	6.09	34.38	16.81	25.29	5.22	6.22	6.89	3.65	5.8	5.61	6.52	6.39	6.87	9.3	7.96	7.58
RPS20	1.26713e-17	4.23634e-09	0.472726	0.136578	1.72077	1.3578	0.97598	1.10903	48.2	43.38	46.91	83.12	67.42	87.77	54.34	54.79	54.9	71.78	69.19	81.75	51.55	48.75	49.99	43.3	49.1	54.28	57.63	58.66	51.83	54.8	65.63	66.02
EIF2B3	0.00231236	8.26648e-09	0.0783234	0.00063466	1.72063	2.70407	0.542125	1.84754	2.13	2.22	1.95	4.52	3.28	3.04	2.83	2.17	3.11	9.41	6.55	5.97	2.23	2.93	3.03	1.06	1.54	1.84	2.39	1.97	1.74	3.55	3.74	3.98
ATL1	0.00111441	0.000720048	0.810196	0.813794	1.71841	0.223716	1.03377	0.811581	2.65	4.82	4.32	4.64	8.55	7.07	2.82	3.51	1.85	0.17	0.43	1.23	4.26	2.47	2.45	2.14	3.03	4.32	3.27	4.77	2.84	3.71	3.57	1.55
TCOF1	4.46909e-14	1.09264e-23	0.176428	0.00543316	1.71769	3.17052	0.732686	1.43551	5.37	4.87	4.85	8.97	7.83	9.12	5.58	4.48	5.07	19.09	14.46	14.42	4.52	5.51	5.42	3.33	3.65	4.34	5.73	5.25	4.06	5.91	7.66	8.02
ARHGEF2	2.07505e-09	7.18933e-07	0.000112476	0.302996	1.71692	2	1.37838	1.16226	3.32	2.65	2.72	5.02	5.5	4.4	2.72	3.26	2.75	6.34	6.22	4.9	2.96	2.87	3.42	4.2	4.13	4.42	3.84	3.55	3.21	3.15	4.93	4.24
KLHDC4	5.16244e-09	4.83561e-08	0.797907	0.00891248	1.71602	1.64347	0.974345	1.50349	4.97	5.13	5.57	8.85	8.8	9.24	7.05	6.48	6.3	11.82	9.9	10.87	5.46	7.02	6.23	6.33	5.74	6.16	5.35	5.94	4.48	6.12	9.03	8.56
NAV1	7.12396e-05	6.78529e-08	0.969364	0.0258515	1.71545	2.58333	0.907407	1.5082	0.37	0.43	0.43	0.63	0.69	0.79	0.34	0.26	0.36	1.03	0.76	0.69	0.31	0.36	0.41	0.3	0.23	0.45	0.45	0.37	0.4	0.48	0.69	0.67
CAR2	0.333611	0.0194235	0.566527	0.93002	1.71429	4.10448	1.66154	0.836735	0.34	0.24	0.33	0.23	0.86	0.47	0.42	0.03	0.22	0.43	0.69	1.63	0.27	0.24	0.14	0.41	0.4	0.27	0.26	0.21	0.51	0.17	0.35	0.3
DUS4L	0.0121414	0.0379264	0.65159	0.43998	1.712	1.66168	0.680352	1.35341	1.19	0.59	0.72	1.28	1.3	1.7	1.01	0.88	1.45	1.83	1.81	1.91	0.93	1.27	1.21	0.55	0.9	0.87	0.73	1.09	0.67	0.85	1.23	1.29
MOCOS	1.20984e-17	1.0245e-06	0.0008556	1.11643e-06	1.71006	1.84297	1.36407	1.75063	14.55	15.01	12.69	23.28	25.31	23.66	16.43	15.64	16.01	28.52	36.18	23.91	15.79	14.37	13.54	25.47	16.51	17.63	12.95	13.14	13.49	18.44	24.91	25.94
METTL1	2.8926e-05	1.45989e-10	0.573698	3.44881e-05	1.7094	2.1474	0.782127	1.53118	4.4	3.41	5.06	7.41	6.14	8.45	5.22	4.12	6.06	12.09	9.09	11.89	4.51	4.68	4.35	3.16	3.71	3.72	4.76	4.44	3.47	5.98	6.4	7.02
POLA2	4.64605e-10	1.11812e-06	0.548248	0.0109872	1.70922	1.50834	1.00831	1.4145	7.54	6.27	7.89	13.35	11.26	12.48	8.36	9.6	9.62	14.75	12.97	13.88	7.72	7.47	8.88	8.24	7.48	8.55	9.22	7.69	8.47	9.43	12.69	13.78
GJB2	3.19145e-17	0.00937998	7.9966e-15	0.00631766	1.70898	1.45612	1.61239	1.35863	23.62	20.83	19.6	36.18	34.03	39.25	19.38	17.85	22.25	19.43	29.75	37.43	19.39	22.17	23.66	31.8	37.78	35.58	28.56	23.73	25.84	28.91	38.24	39
USP1	1.4183e-17	1.75721e-10	0.171345	0.0163196	1.70766	1.87178	1.0619	1.35944	11.34	9.72	11.3	19.22	17.52	18.52	11.93	10.71	12.3	25.46	19.72	20.22	10.05	12.34	10.73	10.21	12.48	12.48	12.77	11.28	10.17	12.09	17.05	17.38
BMP8B	0.190631	3.17194e-23	0.988445	0.168807	1.70667	17.5	0.904762	2.01075	0.25	0.2	0.3	0.46	0.36	0.46	0.46	0.21	0.15	5.69	5.77	2.89	0.29	0.3	0.25	0.27	0.25	0.24	0.32	0.34	0.27	0.26	0.83	0.78
MATN2	0.00127128	0.831266	0.903128	0.873182	1.70588	0.848341	0.991071	1.03768	0.95	0.85	1.09	1.78	1.66	1.49	1.28	1.53	1.41	1.21	1.06	1.31	1.23	1.15	0.98	1.29	0.76	1.28	1.44	0.95	1.06	0.83	1.39	1.36
FXYD3	2.8071e-06	0.118752	0.941979	0.79532	1.70511	1.20153	0.872	1.01815	13.27	15.46	16.44	26.09	26.22	24.71	22.16	23.45	15.72	27.49	23.97	22.23	19.05	15.97	19.98	16.25	15.77	15.94	17.86	20.81	16.99	16.65	21.84	18.18
CHAF1B	2.98119e-07	1.92926e-08	0.332429	0.00337713	1.70422	1.71581	0.711802	1.46016	4.84	5.53	5.52	9.68	7.68	9.72	5.39	6.01	6.44	11.06	8.49	11.06	5.54	5.94	7.5	4.18	4.51	4.82	5.89	5.37	4.93	7.64	7.08	8.92
DTYMK	3.287e-06	1.03932e-06	0.195249	0.00841834	1.70409	1.73086	0.703904	1.44186	11.2	9.71	13.29	21.43	17.3	19.55	14.5	14.49	14.63	28.55	21.12	25.83	12.51	14.27	15.74	7.99	11.14	10.8	14.35	11.46	12.46	15.58	19.56	20.04
BMP2	6.60463e-10	3.06369e-14	0.000398258	5.21627e-12	1.70398	24.5244	1.36135	2.87776	4.63	4.6	4.35	7.97	8.5	6.67	4.6	4.17	3.51	181.64	68.62	50.9	4.67	4.69	4.56	7.44	5.58	5.93	3.7	4.15	3.93	7.96	14.04	11.9
TMEM173	0.139375	1.01174e-23	0.26754	0.0231115	1.7037	11.6391	0.365672	2.0915	0.38	0.41	0.29	0.77	0.36	0.71	0.41	0.55	0.37	7.18	3.9	4.4	0.38	0.42	0.54	0.1	0.24	0.15	0.77	0.41	0.35	0.84	1.24	1.12
TYMS	4.1966e-16	1.92205e-11	0.941979	0.0630343	1.70298	1.67309	0.881829	1.25424	7.22	7.14	6.75	12.7	11.18	12.07	7.32	7.86	7.64	13.33	11.21	13.64	8.33	8.98	8.5	7.01	7.71	8.04	7.88	7.68	7.45	7.63	10.25	10.98
CHST11	0.00093055	0.158427	0.711993	0.93002	1.70213	1.27111	0.731959	0.978541	0.57	0.65	0.66	1.06	0.98	1.16	0.8	0.72	0.73	1.22	0.69	0.95	0.49	0.66	0.79	0.35	0.53	0.54	0.94	0.69	0.7	0.74	0.86	0.68
PHLDA1	5.68952e-06	0.000328537	0.000253012	0.879286	1.69978	5.79641	0.390223	0.864472	5.6	3.75	4.34	7.82	7.35	8.1	12.92	6.05	4.41	79.41	23.78	32.33	7	4.3	11.61	3.19	2.92	2.83	7.51	7.79	5.36	5.77	5.39	6.7
INPP5J	9.86495e-11	1.8935e-06	0.0262025	0.0394846	1.69907	2.01176	1.12885	1.32965	8.98	10.07	10.06	14.25	19.17	16.04	13.1	12.4	11.91	29.61	28.06	17.59	11.43	11.33	10.38	13.6	10.95	12.86	10.56	11.54	11.36	10.91	17.01	16.57
SBNO2	8.97553e-15	1.06908e-16	3.6059e-06	1.20981e-10	1.69757	3.51925	1.38702	1.92303	11.37	9.67	9.38	18.19	15.42	18.03	11.27	10.82	10.63	50.12	37.53	27.5	9.96	10.42	11.35	17.07	13.6	13.34	11.38	11.52	11.53	18.2	23.55	24.46
2810408A11RIK	0.00791961	0.910592	0.829397	0.990116	1.69744	0.825	0.746237	0.890467	1.19	1.54	1.17	2.21	2.19	2.22	1.36	1.09	1.15	0.89	0.82	1.26	1.3	1.75	1.6	0.89	1.28	1.3	1.71	1.8	1.42	1.15	1.6	1.64
NCK2	1.49584e-09	1.35948e-08	0.89975	0.130682	1.69684	1.66595	0.976895	1.20816	4.25	5.02	4.98	8.37	7.74	8.07	4.72	4.52	4.74	8.14	6.83	8.32	3.96	4.99	4.9	2.73	5.25	5.55	5.34	4.08	4.8	5.23	5.71	6.24
TRIM15	8.88766e-20	8.35041e-20	0.312616	1.16609e-29	1.69612	6.64225	1.06107	2.15395	25.46	22.76	23.75	42.11	38.67	41.29	34.27	25.06	27.07	293.01	159.94	120.94	24.87	23.57	28.69	33.77	24.21	23.86	28.3	31.78	28	60.77	68.16	60.79
CXCL16	3.15121e-10	1.4156e-22	0.0119371	1.33564e-05	1.6949	3.76134	1.34119	1.77281	7.53	8.75	8.99	13.53	13.71	15.59	9.29	6.52	7.78	36.7	27.45	24.58	6.72	7.93	10.38	14.53	9.66	9.38	7.39	9.96	10.38	14.17	17.86	17.13
DEFA32	0.00115806	0.00891456	0.14274	0.0249203	1.69473	1.42828	1.52399	1.39613	15.64	23.06	30.42	46.7	29.28	41.16	48.99	75.54	60.63	96.28	94.8	73.38	6.26	11.27	17.07	9.62	21.09	22.02	53.82	55.46	40.47	54.29	81.38	73.4
TDRD7	5.74045e-12	9.46194e-06	2.59763e-13	8.8646e-05	1.69465	1.50924	1.4101	1.35591	20.33	22.32	22.39	32.6	43.9	33.72	23.24	22.88	23.16	33.1	39.98	31.48	23.05	24.11	22.92	32.46	34.99	31.37	20.53	20.62	21.76	25.7	29.93	29.67
PLCD1	0.00180928	0.562404	0.924888	0.994367	1.69365	0.774146	0.841716	0.902482	1.34	1.53	1.7	2.42	3.16	2.16	2.82	2.14	1.77	1.73	1.54	1.94	2.1	2.4	2.26	1.63	1.83	2.23	1.73	2.16	1.75	1.43	1.71	1.95
FHL2	0.000485768	1.01787e-06	0.988445	0.0237166	1.69336	3.67412	0.902798	1.32119	3.46	3.16	4.37	6.19	6.93	5.49	6.96	3.96	5.19	33.56	13.23	12.4	3.71	5.23	4.64	4.45	4.02	3.79	5.07	5.52	4.51	5.88	6.74	7.33
PTER	0.028876	0.0433107	0.983406	0.842029	1.69257	1.43782	0.946429	1.04494	0.86	1.1	1	1.79	1.2	2.02	1.2	1.21	1.45	2	1.77	1.78	1.05	1.33	0.98	0.81	0.95	1.42	1.63	1.5	1.32	1.17	1.77	1.71
IER5	8.37737e-08	3.8658e-17	0.00615466	0.0111421	1.69164	4.06228	1.26676	1.40352	7.1	6	6.52	8.8	12.64	11.75	10.33	7.89	7.15	45.25	32.76	25.05	7.11	5.99	8.68	8.36	9.81	9.42	9.45	8.86	7.86	9.71	12.34	14.68
MYBBP1A	1.80841e-17	2.39603e-20	0.115503	2.07401e-05	1.69027	3.1079	0.70879	1.63375	14.03	13.26	15.78	25.19	22.27	25.34	14.74	13.7	13.82	55.76	37.49	38.09	12.97	18.63	14.93	8.53	11.24	13.21	13.83	14.05	11.82	17.43	22.54	24.89
TRP53I11	2.95065e-14	1.54507e-07	0.836047	0.442272	1.68963	1.52902	0.841321	1.04559	9.12	8.64	8.37	14.2	14.38	15.57	9.12	9.12	8.64	12.48	12.72	15.9	9.05	11.33	10.5	6.42	9.05	10.51	10.93	9.41	9.27	9.59	11.41	9.96
NXN	0.245827	1.23337e-08	0.959577	0.177779	1.68919	5.46667	0.855932	1.78947	0.32	0.25	0.17	0.29	0.41	0.55	0.31	0.21	0.23	1.9	1.18	1.02	0.42	0.36	0.4	0.37	0.37	0.27	0.47	0.38	0.29	0.38	0.87	0.79
RDH7	0.200723	0.00165273	0.0788709	0.484482	1.68824	0.121294	2.62585	0.61512	0.37	0.45	0.88	0.69	1.01	1.17	0.97	1.06	1.68	0	0.04	0.41	0.29	0.61	0.57	0.22	1.76	1.88	1.17	0.74	1	0.41	0.87	0.51
ZC3H12A	0.000249549	1.18382e-05	0.376067	0.00559357	1.68803	3.09737	1.15657	1.45972	2.28	1.91	1.74	3.36	2.75	3.9	2.21	1.98	2.28	11.35	4.01	4.68	1.68	1.94	2.32	2.64	1.84	2.39	2.38	1.99	1.96	3.22	3.15	2.87
HMGB1	2.49663e-22	6.57424e-10	0.941979	0.013517	1.687	1.68419	0.88105	1.29329	39.8	38.04	43.31	71.97	62.5	69.91	44.44	43.28	48.28	83.87	63.15	82.03	40.34	46.3	47.45	33.61	41.14	43.39	50.34	45.78	41.66	49.59	60.91	67.69
PIGF	5.77609e-10	0.137308	0.391971	0.0536002	1.68685	1.13466	1.05332	1.43102	16.38	13.79	14.76	25.88	25.32	24.59	18.69	19.57	18.7	21.73	24.17	18.73	19.3	18.93	18.22	22.59	17.15	19.72	18.41	14.06	15.95	18.06	20.75	30.48
SMC4	7.79414e-14	6.19015e-23	0.601783	0.00929471	1.68598	2.08263	0.995907	1.49158	7.77	7.1	8.95	13.73	13.3	13.13	7.36	7.34	7.69	15.84	13.82	16.97	7.13	8.85	8.45	6.73	8.19	9.41	7.93	7.06	6.98	7.89	11.48	13.4
FRAT2	0.00311474	0.03374	0.929959	0.32573	1.68455	1.54851	0.969231	1.264	1.39	1.61	1.66	3.04	2.69	2.12	1.16	1.92	2.28	2.86	2.17	3.27	1.69	1.91	1.6	1.26	1.86	1.92	1.7	1.75	1.55	1.75	2.78	1.79
CYP2S1	2.28335e-11	0.781594	0.0155809	0.873608	1.68431	0.970809	1.17479	0.881312	9.28	10.56	10.57	16.21	19.24	15.77	11.72	13.84	10.41	9.91	10	15.01	11.75	9.36	11.1	11.94	12.19	13.71	12.31	11.88	10.27	8.78	10.99	10.6
CAPN13	1.7902e-06	0.163196	0.955082	0.16596	1.68427	1.20047	0.913926	1.19612	3.71	2.78	3.17	5.62	5.35	5.3	2.69	2.8	3.09	2.56	3.64	4.1	2.95	4.3	3.09	3.55	2.91	2.99	3.32	2.74	2.71	3.28	3.67	3.54
MYD88	6.30658e-18	1.01545e-15	0.00037197	3.55201e-07	1.68352	2.79877	1.24584	1.76289	17.66	17.8	16.55	30.16	27.59	29.81	19.43	17.63	19.79	57.32	60.24	41.55	17.68	17.57	18.89	24.77	21.23	21.45	18.84	19.32	20.8	28.33	37.11	38.5
HAPLN1	1.66128e-06	0.00011037	0.0909888	0.36929	1.68307	0.306705	1.77702	1.27614	3.35	2.9	4.32	6.78	5.03	5.98	2.29	2.75	1.97	0.32	0.76	1.07	2.74	2.47	2.1	6.08	2.38	4.53	1.79	2.88	1.45	2.45	3.58	1.78
ETV6	4.5236e-13	1.32938e-13	0.000348458	4.45812e-11	1.68095	2.4481	1.26804	1.68822	6.06	6.01	6.83	11.29	9.22	11.26	5.73	5.63	6.56	15.43	16.36	12.08	6.33	6.7	6.93	9.53	7.46	8.32	6.63	6.01	6.54	10.14	10.86	11.38
ADAMTS13	0.0245014	0.655423	0.851355	0.990116	1.67978	1.10357	1.06061	0.943548	0.7	0.63	0.45	0.96	0.95	1.08	0.66	1.39	0.75	0.68	1.46	0.95	0.53	0.99	0.46	0.68	0.52	0.9	0.8	0.87	0.81	0.6	1.07	0.67
GPRC5A	0.0244025	1.43514e-15	0.484324	0.923024	1.67667	8.01255	0.645995	0.862302	1.04	0.87	1.09	1.87	1.89	1.27	2.03	1.68	1.07	20.69	8.9	8.71	1.17	1.14	1.56	0.91	0.86	0.73	1.22	1.46	1.75	1.3	1.58	0.94
AOC1	6.54629e-18	0.905685	5.80913e-08	0.0515842	1.67631	0.872014	1.49456	1.23593	294.31	296.04	356	495.92	569.51	520.95	317.68	313.28	380.4	175.63	282.04	424.25	322.9	278.04	316.13	345.43	515.78	509.41	341.57	299.84	352.41	369.6	369.9	488.79
NPEPL1	2.09137e-06	4.9495e-06	0.580859	0.285775	1.6748	1.65328	0.775366	1.15046	4.39	5.76	5.84	9.77	7.8	9.21	5.74	6.41	6.77	11.77	8.64	10.87	5.79	6.3	6.34	3.61	5.22	5.46	6.87	6.21	5.53	5.83	7.64	7.94
PPP1R14B	2.9712e-13	3.67458e-07	0.0562608	0.136166	1.67463	1.75774	0.724844	1.19351	32.04	29.53	30.05	52.29	45.72	55.42	37.45	36.95	35.73	73.71	47.86	72.01	36.74	34.69	37.49	23.8	26.6	28.55	39.65	35.6	30.74	36.31	40.87	49.32
IFITM2	2.00201e-10	0.000115923	0.163918	0.0742932	1.67448	1.48982	0.739599	1.20785	61.89	51.51	58.14	104.78	79.51	102.95	52.17	65.35	67.08	101.31	76.2	97.51	51.61	59.49	66.05	37.66	45.58	47.78	66.72	58.24	51.27	63.47	69.82	79.57
LRCH1	0.000249671	5.56555e-10	0.967362	0.20219	1.67416	2.20055	0.917143	1.29973	1.09	1.21	1.26	1.73	1.84	2.39	1.29	1.19	1.16	3.03	2.25	2.73	1.17	1.23	1.1	1	1.01	1.2	1.09	1.39	1.29	1.21	1.9	1.79
TOR1AIP1	1.77002e-15	1.48626e-18	7.40736e-11	5.66662e-06	1.67343	3.21935	1.34968	1.65654	21.74	19.08	19.35	29.24	37.99	33.46	19.96	19.89	18.87	68.36	72.38	48.3	18.35	19.42	19.31	26.74	26.09	24.21	19.85	18.89	18.56	25.19	34.4	35.33
DUSP28	1.0874e-07	0.00409789	0.0708558	0.00416959	1.67302	1.47955	1.22243	1.42515	9.98	9.08	8.22	16.35	12.93	16.36	8.46	9.98	9.92	10.69	16.94	14.33	9.51	8.7	9.08	14.01	9.64	9.71	9.47	9.16	9.76	11.97	12.84	15.65
CCDC25	9.91055e-17	3.93767e-05	0.0439778	8.33707e-05	1.67291	1.59066	1.11881	1.6119	16.66	16.05	16.91	27.16	29.65	26.2	22.11	19.65	21.61	35.42	38.1	27.28	18.47	22.77	21.72	26.23	21.85	22.36	17.71	18.14	16.74	22.85	28.12	33.8
MED28	2.16859e-16	0.000173925	0.00796543	9.71495e-05	1.67261	1.3937	1.15214	1.45089	8.08	7.68	7.79	13.61	11.88	13.9	9.53	9.41	9	11.04	14.46	13.44	8.45	8.51	9.2	10.88	9.82	9.44	8.37	8.25	8.22	10.31	12.62	13.11
RPIA	2.51931e-18	2.23859e-05	0.990558	0.0470564	1.67218	1.35236	0.895003	1.25205	20.68	19.51	20.3	34.67	31.83	34.65	23.62	19.58	20.91	29.22	26.17	31.31	17.57	21.92	23.75	17.62	18.76	20.22	22.43	21.06	20.07	22.18	26.39	31.01
NFIX	0.116369	1.06728e-13	0.596359	0.188698	1.67188	5.78	0.608696	1.72881	0.25	0.25	0.14	0.28	0.47	0.32	0.11	0.22	0.17	0.92	1.04	0.93	0.2	0.22	0.27	0.15	0.12	0.15	0.18	0.24	0.17	0.2	0.45	0.37
NASP	1.18801e-14	5.13615e-18	0.183333	0.00427473	1.66945	2.24024	0.758693	1.54949	12.41	12.71	13.21	22.91	19.44	21.64	11.56	11.68	13.64	30.69	23.57	28.36	13.88	14.67	14.59	9.9	10.83	12	14.02	12.01	10.04	14.08	18.99	22.82
USP25	2.87737e-22	1.67115e-11	4.13917e-16	2.70729e-08	1.66847	2.27355	1.66118	1.53988	19.82	21.32	19.73	32.22	36.01	33.33	19.74	18.86	18.61	44.84	50.72	34.51	17.82	19.73	17.7	34.69	29.44	27.65	20.8	19.57	19.44	27.22	33.19	31.69
PLK3	1.46537e-05	0.426041	0.199715	0.00488034	1.66824	1.44846	0.47449	0.667771	8.62	6.09	6.54	9.36	14.04	12.05	27.61	10.23	8.92	34.4	18.38	14.95	8.28	8.59	18.41	7.2	4.26	5.28	13.98	14.23	11.04	9.34	8.6	8.27
SOAT2	4.81074e-30	0.000287042	1.88943e-19	0.0456883	1.66609	1.3719	1.53324	1.40593	38.3	38.03	39.42	65.15	62.82	64.88	42.27	45.35	45.32	49.9	68.1	64.38	38.35	41.12	43.27	60.55	60.98	66.66	45.64	40.62	44.87	41.22	62.23	80.91
LMNB2	4.96991e-07	0.00904204	0.871635	0.162244	1.66558	1.25688	0.84593	1.18964	5.75	4.08	5.51	9.3	7.36	8.89	6.58	5.68	6.27	8.96	6.8	7.53	5.46	5.98	5.76	4.02	5.27	5.26	6.1	5.69	4.82	5.46	6.97	7.33
GINS3	0.0405698	0.0297595	0.703601	0.126934	1.66512	1.50741	0.701107	1.73529	0.91	0.6	0.64	1.23	1.06	1.29	1.06	0.78	0.86	1.3	1.39	1.38	0.82	0.97	0.92	0.59	0.78	0.53	0.82	0.46	0.76	0.73	1.37	1.44
SLC25A37	3.07247e-14	0.177717	0.77365	0.956854	1.66402	1.16181	0.959175	0.921121	6.3	6.66	7.19	10.95	10.77	11.81	8.06	7.77	7.16	11.32	6.46	8.93	7.09	8.38	7.31	5.87	7.93	8.05	9.73	6.79	6.68	6.32	8.58	6.47
FILIP1L	0.00446396	0.000524177	0.948831	0.673637	1.66279	1.96327	0.862816	1.14981	0.83	0.92	0.83	1.4	1.43	1.46	1.02	0.83	0.6	1.83	1.27	1.71	0.75	0.97	1.05	0.73	0.63	1.03	1.07	0.88	0.72	0.8	1.42	0.85
LOC100861615	0.179377	7.09326e-14	0.893763	0.554267	1.66176	9.83077	0.6875	1.46269	0.62	0.42	0.32	0.61	0.85	0.8	0.2	0.19	0.26	2.47	2.26	1.66	0.3	0.79	0.35	0.14	0.37	0.48	0.61	0.38	0.35	0.21	0.91	0.84
NOL10	0.000190302	8.31094e-07	0.337455	0.00421955	1.66165	2.66563	0.678914	1.49756	1.75	1.97	1.6	3.16	2.67	3.01	2.75	1.53	2.18	7.87	4.51	4.84	1.69	2.31	2.26	1.47	1.37	1.41	2.14	2.27	1.74	2.8	3.28	3.13
RRP15	0.000310399	2.44555e-06	0.222656	0.271485	1.66061	2.19033	0.601719	1.31848	4.17	4.27	3.67	7.4	6	6.71	4.32	3.74	5.39	12.3	7.95	9.21	4.58	4.48	4.9	1.49	3.2	3.71	5.54	5.2	3.17	5.14	5.17	8.03
TNFSF9	0.999253	0.020746	0.65342	0.923148	1.66038	4.84211	0.406593	1.48889	0.14	0.1	0.29	0.14	0.28	0.46	0.33	0.24	0	1.62	0.57	0.57	0.38	0.29	0.24	0.09	0.09	0.19	0.2	0.15	0.1	0.1	0.48	0.09
TOX2	0.215284	0.00013553	0.874446	0.0445537	1.65854	3.91781	1.10526	2.92941	0.45	0.51	0.27	0.75	0.58	0.71	0.37	0.14	0.22	0.76	0.87	1.23	0.47	0.59	0.27	0.5	0.49	0.48	0.27	0.31	0.27	0.35	0.99	1.15
PRMT7	5.00322e-06	4.34932e-08	0.055489	0.0596386	1.65805	1.87633	0.605732	1.35218	3.4	3.74	4.47	6.5	6.56	6.19	4.5	4.41	4.27	9.62	7.1	8.01	3.97	4.33	4.61	2.07	2.43	3.32	4.29	3.66	2.84	4.47	4.62	5.5
DENND6B	0.00476074	5.74992e-07	0.988445	0.895174	1.65803	2.31716	0.888889	1.00604	0.73	0.63	0.57	1.1	0.95	1.15	0.9	0.86	0.92	2.31	2.32	1.58	0.9	0.8	0.91	0.76	0.73	0.83	1.46	1.05	0.8	1.06	1.3	0.97
APBA1	0.258927	0.239113	0.000847546	0.330293	1.65789	1.51724	3	1.64516	0.1	0.12	0.16	0.27	0.25	0.11	0.1	0.08	0.11	0.17	0.11	0.16	0.11	0.12	0.12	0.33	0.25	0.47	0.09	0.12	0.1	0.15	0.14	0.22
BYSL	1.26465e-06	4.60223e-11	0.398286	0.0646272	1.65718	2.68499	0.753036	1.36189	2.71	2.14	2.88	4.34	4.23	4.24	3.69	2.5	3.27	10.7	7.35	7.35	3.13	3.44	3.31	2.52	2.14	2.78	3.46	2.76	2.65	3.1	4.22	4.76
TUBB2B	0.674649	0.0213856	0.984116	0.991832	1.65714	2.73684	0.826923	0.872727	0.08	0.18	0.09	0.11	0.39	0.08	0.15	0.2	0.22	0.76	0.48	0.32	0.09	0.24	0.19	0.17	0.22	0.04	0.21	0.21	0.13	0.04	0.2	0.24
LCK	0.229883	2.63882e-06	0.944726	0.620154	1.65657	4.81111	0.952	1.27273	0.32	0.38	0.29	0.69	0.36	0.59	0.45	0.17	0.28	1.97	1.07	1.29	0.46	0.32	0.47	0.4	0.56	0.23	0.64	0.52	0.49	0.43	0.93	0.74
CNNM4	2.43996e-20	6.75565e-09	0.106807	0.0445537	1.65594	2.02465	1.0352	1.25971	15.12	15.13	16.05	24.3	27.37	25	19.54	16.86	14.32	41.39	32.18	29.12	15.56	14.42	15.19	15.95	14.91	15.9	14.34	15.87	14.07	14.64	21.41	19.73
E2F3	4.2615e-14	5.16029e-13	0.0909888	3.19424e-08	1.65588	2.12801	1.1444	1.59627	5.08	5.16	5.83	8.78	8.62	9.21	6.78	5.15	5.49	13.67	12.29	11.11	4.23	5.69	5.87	6.74	5.95	5.38	6.59	5.98	5.66	8.99	9.79	10.32
POLR3H	0.00610076	0.00812548	0.269629	0.415837	1.65517	1.50241	0.603667	1.17398	1.41	1.59	1.64	2.32	2.3	3.06	2.16	2.05	2.02	4.51	2.05	2.8	2.11	2.95	2.03	1.06	1.49	1.73	2.15	2.37	1.86	2.65	2.26	2.58
MS4A8A	1.24587e-30	1.99807e-06	5.8066e-08	0.000196646	1.65466	1.48816	1.26541	1.40994	162.13	165.54	169.35	262.07	284.07	276.26	226.31	222.78	216.49	318.82	369.01	302.66	185.65	169.27	168.35	228.55	204.49	229.11	176.69	171.26	181.47	209.65	271.51	265.29
SAP30	0.000123151	6.93777e-06	0.808935	0.0925188	1.65455	1.64635	1.00105	1.34694	5.28	5.49	7.93	10.18	10.62	10.14	7.44	7.69	7.35	13.58	12.18	11.25	6.63	5.62	6.86	4.99	6.82	7.32	6.91	6.25	5.95	6.72	8.55	10.47
ATP13A1	9.77321e-30	2.73821e-20	3.0751e-06	0.000408812	1.65407	1.89112	1.26621	1.38823	22.26	21.87	22.3	37.68	35.12	37.08	22.92	23.94	21.84	42.98	44.39	42.55	22.22	24.4	20.92	30.45	26.75	28.32	24.92	23.01	22.26	27.97	33.61	35.86
RNASEH2C	4.31691e-05	0.00136971	0.501793	0.0180128	1.65349	1.38652	0.713584	1.58125	9.51	10.66	10.45	18.13	15.31	17.19	14.58	13.54	13.56	20.49	16.75	20.55	9.05	12.22	13.33	5.9	8.93	9.86	10.48	9.49	9.26	10.94	18.71	16.57
GM32856	0.000268084	0.15884	0.268322	0.024456	1.65278	1.19274	1.20833	1.36	0.85	0.87	1.16	1.62	1.59	1.55	1.23	1.25	1.1	1.76	1.29	1.22	0.89	1.02	0.97	1.48	1	1	1.1	1.08	1.07	1.39	1.54	1.49
NOP58	2.51947e-13	3.5999e-13	0.0136747	0.0026048	1.65265	2.33043	0.697565	1.38738	17.59	15.57	18.2	30.99	26.68	27.21	20.5	16.75	17.86	52.52	35.13	40.78	18.5	21.92	21.18	13.6	14.08	15.29	20.35	18.18	15.37	21.62	25.82	27.34
TMIGD1	0.0289343	0.00244105	0.702896	0.255475	1.64976	0.558283	1.07451	1.15923	57.76	79.29	63.87	90.35	150.15	90.97	137.95	139.83	85.19	64	66.12	72.52	125.37	79.16	67.78	102.93	93.77	95.9	73.26	68.49	50.36	76	88.39	58.31
TUBE1	0.114471	0.0220565	0.939225	0.83557	1.64964	1.68333	0.804734	1.10738	0.37	0.49	0.51	1.01	0.53	0.72	0.61	0.62	0.57	1.11	0.69	1.23	0.71	0.46	0.52	0.44	0.56	0.36	0.4	0.54	0.55	0.34	0.63	0.68
ZFP593	0.000502467	0.000194707	0.427026	0.259468	1.64865	1.85269	0.686646	1.25057	2.35	2.38	2.67	4.08	3.52	4.6	3.69	2.31	3.3	7.08	4.93	5.22	2.63	2.66	4.22	1.76	2.32	2.45	3.27	2.3	3.25	3.02	4.02	3.99
UBA1Y	0.738361	0.000339757	0.517904	0.0238569	1.64615	0.0490798	0.0793651	17.75	0.01	0.3	0.34	0.43	0.6	0.04	0.93	0.69	0.01	0.03	0.03	0.02	0.61	0.01	0.01	0.04	0.01	0	0.03	0	0.01	0.5	0	0.21
TBK1	7.727e-23	1.44177e-10	1.06195e-10	9.07748e-05	1.64609	1.8759	1.53204	1.56433	22.89	20.81	21.26	35.89	34.75	36.29	22.76	21.77	23.64	44.01	46.82	37.05	21.26	21.43	20.52	37.45	29.48	29.91	25.46	20.82	22.35	29.03	38.29	40.04
CCDC86	1.69391e-07	4.43679e-09	0.0934382	0.00238242	1.64589	2.26541	0.658279	1.3558	3.56	3.37	3.66	6.27	5.33	5.83	5.42	3.42	4.46	11.83	9.03	9.27	3.33	4.39	4.6	2.31	2.83	2.97	4.03	3.93	3.76	5.22	5.12	5.55
TSPAN3	7.5535e-21	0.314008	0.000348843	0.025471	1.64548	1.081	1.15918	1.25666	37.5	34.93	35.49	59.18	55.63	62.77	38.59	43.55	40.46	34.82	39.89	57.82	38.5	37.15	38.06	41.16	43.27	47.38	38.67	40.32	37.78	40.02	53.26	53.46
ATOH1	5.90772e-08	6.25887e-07	0.672548	0.5831	1.64493	1.94607	0.798939	1.10161	6.61	7.42	5.6	11.1	10.75	10.44	8.48	7.65	5.75	15.33	15.22	12.03	8.57	6.49	7.57	6.57	6.12	5.39	6.7	7.37	6.4	5.17	9.2	8.18
AP1S3	6.4995e-06	8.24321e-09	4.47263e-05	0.149164	1.64382	2.31928	1.65847	2.18739	3.78	3.34	4.7	7.35	5.83	6.25	2.87	3.1	3.99	6.38	8.9	7.82	3.67	4.16	3.97	4.67	8.2	6.7	3.89	3.31	4.54	4.33	6.43	14.92
TMEM254A	0.00879666	0.87664	0.847142	0.93002	1.64247	0.852194	0.995086	0.944444	1.26	1.12	1.34	2.11	1.91	2.09	1.81	1.5	1.02	0.92	1.52	1.25	1.18	1.68	1.21	1.49	1.31	1.25	1.7	1.21	1.59	1.26	1.59	1.4
PUS7	3.88418e-05	2.83787e-06	0.0163464	0.0564408	1.64161	2.20541	0.576577	1.2819	2.83	2.14	2.48	4.11	3.42	4.7	2.82	2.23	3.08	7.95	4.62	5.36	3.06	3.45	2.37	1.53	1.56	2.03	2.95	3.25	2.03	3.62	3.29	3.64
RECQL4	0.00455046	0.000984092	0.701104	0.165207	1.64126	1.97129	1.08738	1.37264	0.76	0.72	0.75	1.41	1.06	1.19	0.9	0.56	0.63	1.68	1.1	1.34	0.59	0.87	0.6	0.57	0.79	0.88	0.8	0.64	0.68	0.96	1.05	0.9
UNC93A	0.600171	0.00306575	0.941979	0.0499601	1.64103	3.30233	1.12903	4.24138	0.05	0.11	0.23	0.29	0.3	0.05	0.19	0.12	0.12	0.63	0.42	0.37	0.11	0.06	0.14	0.04	0.07	0.24	0.09	0.17	0.03	0.47	0.23	0.53
SIX5	0.0261898	0.831336	0.382003	0.95037	1.64069	0.992	0.603571	0.907407	0.97	0.59	0.75	1.39	1.15	1.25	0.88	0.99	0.63	0.8	0.71	0.97	0.89	0.99	0.92	0.6	0.43	0.66	0.98	0.84	0.88	0.96	0.75	0.74
CCNYL1	1.99253e-12	5.6303e-08	1.10312e-05	0.000985683	1.6399	1.80224	1.38752	1.45507	7.82	7.58	8.01	12.33	13.33	12.73	8.22	7.39	9.37	16.33	15.49	13.2	6.52	7.45	8.3	10.62	10.27	10.01	7.43	7.47	7.47	8.96	12.57	11.02
MAP3K8	1.14818e-05	8.13771e-07	0.00384378	1.88169e-06	1.63968	3.26678	1.68675	1.96882	3.76	3.39	2.73	5.64	4.86	5.7	1.24	1.96	2.46	8.74	5.58	4.17	2.88	3.01	1.58	5.08	3.79	3.73	2.57	2.73	3.04	4.61	5.71	6.1
SLIRP	6.41903e-08	0.000486507	0.283028	0.0463339	1.63896	1.35553	1.06804	1.31153	34.47	30.56	33.74	57.71	48.99	55.18	41.58	39.48	41.94	50.01	53.7	63.02	38.93	37.24	41.56	39.98	40.4	45.36	36.72	38.68	31.75	38.81	48.35	53.37
VIPR1	3.94687e-11	0.0495777	0.524878	0.934676	1.63804	1.12693	1.161	0.95064	12.04	11	12.82	19.47	22.34	16.93	12.67	14.54	14.94	17.12	13.79	16.59	12.22	16.31	15.01	10.89	19.72	19.94	18.48	14.29	15.65	11.54	15.29	19.2
SLC7A11	0.521266	0.0201297	0.243511	0.764328	1.63636	2.84615	0.2	1.4	0.03	0.03	0.05	0.04	0.07	0.07	0.04	0.05	0.04	0.18	0.08	0.11	0.04	0.05	0.06	0.01	0.01	0.01	0.03	0.04	0.03	0.04	0.06	0.04
CDK2	8.6715e-07	6.23583e-07	0.750059	0.554269	1.6354	1.69828	0.832664	1.06549	5.62	4.6	4.81	8.76	7.11	8.71	5.51	5.2	5.53	10.34	7.49	9.75	4.03	5.73	5.18	3.41	4.72	4.31	6.98	5.65	5.54	5.26	6.81	7.29
GM3264	0.649871	1.0554e-07	0.813104	0.538234	1.63462	21.3846	2.22642	2.2381	0.17	0.17	0.18	0.36	0.18	0.31	0.02	0.06	0.18	2.33	1.67	1.56	0.19	0.05	0.29	0.25	0.42	0.51	0.09	0.05	0.28	0.34	0.32	0.28
DNMT1	1.16384e-13	2.70221e-14	0.796349	0.00172734	1.63426	1.96528	0.948859	1.41813	8.57	7.72	9.63	14.8	13.13	14.43	7.36	8.17	8.09	17.28	13.34	15.8	7.73	9.5	8.19	7.53	7.99	8.6	8.21	8.18	7	9.16	11.48	12.53
NFIL3	1.00464e-07	3.96877e-11	2.21766e-06	2.59889e-08	1.63375	1.80442	1.53232	1.77774	9.03	8.94	8.46	17.33	12.96	12.89	8.52	7.26	8.66	14.64	14.39	15.07	8.37	7.7	8.99	14.21	11.38	12.81	9.46	7.89	8.97	14.06	16.95	15.78
AGR2	3.54251e-27	7.20743e-07	0.81659	0.000576957	1.63359	1.66903	1.01503	1.57145	219.67	207.73	230.53	348.49	365.74	360.56	335.27	296.24	248	575.04	419.39	473.5	288.21	224.51	259.84	337.79	226.3	220.08	213.77	224.6	201.65	245.87	409.45	350.44
ACHE	0.000202933	1.24772e-05	0.0671072	0.93002	1.63228	2.39292	1.25517	1.09469	2.25	1.96	1.8	2.61	3.57	3.63	2.11	1.61	1.93	5.61	4.72	3.19	2.15	1.87	1.78	2.58	2.36	2.34	2.04	2.09	2.84	3.56	2.49	1.58
POLD3	8.11164e-12	5.00532e-13	0.0428507	0.0225476	1.63153	2.12097	1.13939	1.30772	7.17	7.67	6.98	12.69	10.94	11.97	7.79	7.23	7.96	18.2	16.34	14.2	6.93	7.45	6.64	7.87	8.64	7.44	9.4	7.92	7.67	9.09	11.8	11.79
GRINA	5.48915e-18	5.36839e-09	7.26626e-08	0.0061594	1.62916	1.69395	1.291	1.32788	286.02	295.48	243.84	413.77	465.43	465.41	289.17	298.94	287.89	464.7	562.98	456.22	294.44	279.48	269.13	400.9	341.92	345.56	290.48	284.92	300.68	318.05	407.84	437.44
MFSD10	1.09781e-06	2.76916e-09	0.757134	0.154513	1.62626	1.76686	0.809334	1.1726	5.36	4.87	5.69	9.21	8.29	8.39	6.72	6.14	6.27	12.46	10.32	11.02	5.6	6.24	5.73	4.71	4.32	5.19	6.74	5.93	5.87	6.92	7.44	7.38
AXIN2	3.24776e-15	7.52789e-05	0.00102465	0.378514	1.62609	1.44989	1.24537	1.03649	11.09	10.43	11.59	18.24	16.12	19.48	10.01	12.52	9.5	13.85	15.08	17.51	10.61	8.12	10.45	12.33	11.25	12.76	16.59	16.81	14.28	16.05	17.04	16.33
SRSF3	8.31635e-14	6.75004e-07	0.988445	0.0707319	1.62578	1.55357	0.898131	1.17409	26.31	22.92	29.76	44.04	41.75	42.63	32.18	31.64	32.97	57.31	40.54	52.52	29.68	32.79	31.18	29.58	25.53	29	30.71	29.45	27.44	29.28	36.14	37.43
SPHK1	0.730564	0.000129437	0.782304	0.0959406	1.625	16.6364	1.68182	9	0.03	0.05	0.08	0.04	0.03	0.19	0	0.07	0.04	0.96	0.57	0.3	0.04	0.08	0.1	0.07	0.15	0.15	0	0.06	0	0.12	0.2	0.22
MORC3	2.24524e-13	3.19326e-10	0.00122969	0.0043472	1.62343	2.17859	1.24819	1.4052	7.3	7.03	6.41	10.65	11.51	11.51	7.77	7.23	7.51	18.74	17.46	12.84	5.95	7.08	6.31	8.68	8.1	7.36	7.41	7.41	6.7	8.07	10.92	11.25
TDP1	0.00236272	0.0010217	0.637597	0.253722	1.62311	1.5011	0.753394	1.20126	2.43	2.03	2.81	4.1	3.1	4.6	3.23	2.57	3.3	4.55	4.02	5.09	2.89	3.33	2.62	1.91	2.34	2.41	2.87	2.78	2.3	2.96	3.37	3.22
SPINK4	1.07712e-11	0.00222617	0.867847	6.43954e-07	1.62279	1.31694	0.930158	1.46727	264.96	229.65	268.76	418.49	348.91	471.39	426.64	406.42	373.56	640.46	467.28	481.31	306.92	277.57	301.22	267.87	294.39	261.59	307.29	281.47	283.66	381.32	462.3	436.46
BMP3	1.09951e-05	0.0316147	0.941979	0.8146	1.62273	1.42063	0.936685	1.03409	2.17	1.6	2.3	2.9	3.33	3.62	1.65	1.56	1.83	1.86	1.86	3.44	1.56	2.11	1.7	1.09	1.82	2.12	2	1.97	1.31	1.36	2.21	1.89
FOXO6	0.179272	4.7334e-05	0.913752	0.00815179	1.62238	3.9375	1.02459	2	0.36	0.41	0.66	0.95	0.52	0.85	0.85	0.67	0.56	4.92	1.91	1.36	0.43	0.28	0.51	0.52	0.35	0.38	1.05	0.62	0.73	1.24	1.7	1.86
RPP40	0.0229377	5.28195e-05	0.757506	0.0283567	1.62235	2.35271	0.670611	1.94262	2.08	1.61	1.5	3.44	1.83	3.15	1.22	1.97	1.97	4.79	3.19	4.16	1.58	1.69	1.8	1.05	1.08	1.27	1.29	1.13	1.24	1.93	1.92	3.26
SH3RF2	0.0474727	0.00766734	0.842603	0.93002	1.62195	2.45902	0.704225	1.04878	0.14	0.34	0.34	0.47	0.37	0.49	0.14	0.21	0.26	0.48	0.39	0.63	0.16	0.27	0.28	0.14	0.14	0.22	0.36	0.31	0.15	0.28	0.34	0.24
DNAJC9	1.14686e-06	0.00147099	0.632616	0.0410336	1.62191	1.42985	0.793537	1.26461	6.61	6.93	6.27	11.8	9.42	10.91	7.56	7.89	9.21	13.26	9.45	12.55	7.14	7.92	7.22	6.03	5.56	6.09	7.9	7.59	6.92	8.84	8.99	10.51
CCNG2	4.3578e-17	1.69945e-19	0.000758671	5.95335e-06	1.6213	4.53671	1.32397	1.92899	28.52	26.98	25.62	41.37	47.31	42.84	29.69	29.55	29.69	186.89	123.97	92.59	30.77	22.08	25.12	40.54	31.1	31.59	25.77	26.7	27.66	36.28	56.18	62.11
ANP32B	1.32581e-16	1.04104e-15	0.0993734	0.0160468	1.62128	1.99056	0.750976	1.27861	45.5	45.4	47.99	81.69	67.18	76.31	47.27	49.56	52.49	110.36	84.35	102.52	49.84	54.63	56.92	34.07	40.91	46.22	55.35	53.06	47.47	55.74	68.61	74.96
NUDT5	1.55198e-07	1.99797e-22	0.542348	4.75016e-05	1.621	3.90666	1.06017	2.70477	7.22	7.11	7.86	12.2	11.02	12.75	10.09	9.47	9.58	41.62	43.74	28.48	7.79	6.96	6.69	7.69	6.98	8.06	6.07	6.74	6.7	9.56	16.84	26.37
ASPG	6.93582e-08	0.153176	0.775399	0.381159	1.6208	1.21575	0.810635	0.79014	8.09	6.92	7.3	11.31	12.41	12.44	6.74	7.83	7.91	8.19	7.69	11.45	9.19	9.89	10.07	5.57	8.49	9.57	12.72	7.87	9.43	6.88	8.46	8.38
RASSF4	1.91307e-05	8.77249e-14	0.737063	0.000147761	1.61969	2.65375	1.02254	1.55274	1.43	1.28	1.76	2.66	2.18	2.4	1.2	1.34	1.33	4.17	2.91	3.19	1.29	1.28	0.98	0.98	1.4	1.25	1.65	1.77	1.32	2.41	2.39	2.56
ME3	7.51421e-05	0.000297685	0.474303	0.534553	1.61914	1.54796	1.08608	1.17941	2.93	4.54	3.19	6.16	5.17	5.93	3.54	3.26	3	4.47	5.71	4.99	3.03	3.31	3.07	4.17	2.94	3.11	3.87	3.57	2.37	3.19	5.37	3.01
TENT5A	5.52622e-13	5.575e-21	2.90658e-15	3.93416e-08	1.61835	3.11123	1.59761	1.68973	44.21	41.32	33.48	60.68	69.14	62.78	23.98	29.21	29.88	81.15	101.16	76.14	35.78	36.29	30.79	54.55	60.72	49.06	38.06	33.25	31.47	48.75	63.81	61.11
SLC51A	8.22581e-16	0.000454027	3.50671e-10	0.120083	1.61815	0.567353	1.27839	1.15991	249.56	220.47	267.77	385.54	435.35	372.98	425.67	400.65	381.94	191.06	272.01	222.44	291.07	304.59	317.28	410.54	375.48	381.07	259.03	248.11	266.31	251.3	303.26	342.57
GM38481	0.00050159	0.674412	0.352146	0.00477121	1.61744	0.807383	0.565447	1.9615	3.05	5.46	5.71	7.89	8.02	7.09	8.91	6.24	5.98	4.53	6.28	6.25	9.27	5.85	9.48	4.17	2.88	6.86	4.49	2.05	2.81	5.07	8.14	5.13
PA2G4	1.809e-10	6.71236e-15	0.330289	0.00276943	1.61642	2.44409	0.798057	1.53582	27.63	25.12	29.58	50.26	36.72	46.1	27.81	31.37	31.86	91.35	63.82	67.34	26.78	32.48	29.28	23.89	21.74	25.03	28.37	28.76	25.08	31.34	42.16	52.76
NOXA1	0.00455945	0.0077734	0.719329	0.367019	1.61591	1.61484	0.743262	1.27911	2.07	1.93	1.91	3.03	3.29	3.23	2.11	2.07	1.48	2.61	2.69	3.84	2.56	1.79	2.7	1.55	1.58	2.11	2.6	2.42	1.25	2.46	2.79	2.77
PLXNB1	0.0059001	0.000102337	0.366784	0.685442	1.61538	1.84884	0.617284	1	0.55	0.46	0.42	0.81	0.67	0.83	0.64	0.55	0.53	1.26	1	0.92	0.38	0.61	0.63	0.29	0.3	0.41	0.66	0.51	0.62	0.54	0.72	0.53
MOV10	7.40324e-28	0.473136	6.96299e-22	0.0179968	1.61443	1.04151	1.43292	1.14776	87.56	86.51	84.04	130.42	143.45	142.83	83.48	85.07	80.81	61.87	99.95	97.89	84.95	91.84	88.48	125.75	130.04	124.32	87.77	86.36	90.02	94.39	105.75	103.04
DEFA24	3.06253e-16	0.000369269	0.724041	0.0171192	1.61426	1.38045	0.953711	1.31311	272.6	242.1	266.45	455.99	373.14	431.85	368.43	388.77	445.86	638.59	511.36	510.81	332.48	324.34	359.83	284.15	366.72	318.72	424.99	353.72	316.07	414.83	465.21	557.53
MRPL13	1.15831e-06	9.12381e-09	0.920221	0.0233926	1.61357	1.84365	0.939635	1.47156	15.55	15.85	17.69	27.06	22.72	29.43	19.62	19.31	21.64	43.3	32.83	35.54	17.73	16.43	17.36	16.01	16.2	16.2	17.74	16.24	14.37	17.22	25.43	28.5
POLR1B	3.53432e-06	1.18832e-06	0.00858364	0.0461347	1.61297	1.95736	0.619285	1.29116	3.48	3.41	3.29	6.54	4.47	5.41	4.49	3.88	4.06	10.55	6.39	7.39	3.96	4.1	3.97	2.21	2.25	2.99	4.77	3.45	3.32	5.06	4.69	5.15
HYLS1	0.0350235	0.610511	0.941979	0.553455	1.61266	1.13	0.845238	1.23599	1.14	1.46	1.35	2.28	1.68	2.41	1.08	1.08	1.84	1.23	1.17	2.12	0.98	1.01	1.37	1.05	0.86	0.93	1.11	1.11	1.17	1.06	1.83	1.3
LIPT2	0.139318	0.017357	0.558409	0.52218	1.6125	1.65146	0.608696	1.24473	0.58	1.64	1.78	2.25	1.82	2.38	1.99	1.7	1.79	3.59	2.07	3.39	1.14	1.47	1.76	0.52	0.88	1.26	1.37	1.35	2.02	1.77	2.23	1.9
MRPS22	1.24821e-07	0.0405786	0.832941	0.0364568	1.61213	1.19619	0.835201	1.291	11.29	10.07	11.95	19.06	18	16.64	14.21	12.31	15.43	18.51	14.51	17.16	13.46	14.15	11.65	10.7	10.29	11.8	11.59	11.5	10.69	12.32	15.08	16.21
PLPPR3	0.0409681	0.105245	0.917051	0.688147	1.61053	0.507538	0.793578	0.719557	0.69	0.7	0.51	0.9	0.93	1.23	0.58	0.79	0.62	0.27	0.24	0.5	0.79	0.75	0.64	0.52	0.75	0.46	1.31	0.76	0.64	0.5	0.94	0.51
CRYBG1	5.69908e-25	1.3446e-10	4.7939e-11	5.39654e-10	1.60904	2.42308	1.62209	1.72272	11.69	11.59	11.89	18.75	19.41	18.43	11.08	9.41	10.71	26.76	29.93	18.91	10.35	10.55	10.06	20.2	14.68	15.34	10.59	10.75	9.82	15.38	19.11	19.19
PPP1R14D	5.91946e-25	0.476205	0.000133486	0.00729961	1.60894	0.975581	1.17591	1.34117	107.85	105.82	102.8	168.93	172.96	167.29	138.46	148.82	140.66	127.89	136.91	152.69	125.61	108.97	121.11	139.57	136.34	142.35	118.35	109.17	111.26	126.75	148.96	178.65
TCF7L2	2.38743e-07	2.89758e-12	0.0210231	0.0247956	1.6088	3.32699	1.24421	1.47088	3.05	2.83	2.76	4.73	4.69	4.48	2.9	3.38	2.65	13.24	9.24	7.23	2.44	2.98	3.22	3.69	3.51	3.55	3.6	3.41	3.12	3.5	5.4	6
NCAPG2	2.20547e-06	2.95007e-10	0.00912275	0.00023488	1.60862	1.92141	1.32842	1.6	1.64	1.78	2.15	3.01	2.73	3.22	1.69	1.8	1.6	3.69	2.88	3.21	1.31	1.79	1.65	2.1	1.84	2.37	1.68	1.56	1.36	2.12	2.7	2.54
BTNL1	1.9599e-20	0.00271501	2.41713e-18	0.0419672	1.60826	1.2271	1.54753	1.34516	58.55	55.91	58.08	88.57	100.06	88.86	67.26	71.59	77.05	83.46	94.29	87.18	64.11	66.34	70.16	96.58	113.72	100.15	75.34	61.95	72.96	70.76	94.89	117.17
CHMP4B	2.09443e-25	1.47571e-10	6.76521e-06	0.00199574	1.6079	1.76447	1.18056	1.32503	137.08	138.49	126.34	206.95	224.63	214.65	156.58	151.07	155.01	270.94	301.45	243.96	157.9	140.12	149.32	177.06	176.24	174.81	143.09	146.08	149.53	164.87	202.78	213.64
FNBP4	9.67402e-16	5.38502e-10	0.00297508	0.39069	1.6079	1.82016	1.2477	1.06269	7.34	7.6	7.35	11.88	12.18	11.78	7.62	7.43	6.97	15.9	11.99	12.19	6.56	8.72	7.53	9.06	9.57	9.83	10.31	8.28	7.73	8.11	10.29	9.57
CD24A	6.89673e-08	0.0263277	0.016895	0.864886	1.60735	1.23637	0.684526	0.976423	12.81	11.15	11.95	22.16	16.1	19.46	15.1	14.93	15.28	22.81	15.37	17.84	15.29	14.06	15.63	9.27	10.41	11.11	17.82	15.73	13.53	14.76	15.43	15.78
DUSP8	4.26493e-05	0.00237596	0.909311	0.871306	1.60704	2.18548	0.967742	0.977335	3.01	3.36	3.58	4.3	6.55	5.14	8.93	3.68	4.75	19.11	10.5	8.33	3.49	4.01	6.76	4.96	4.23	4.61	4.24	5.17	5.15	4.45	4.84	4.94
CHCHD6	0.00258341	0.230243	0.961434	0.868646	1.60697	1.17341	0.865854	1.01213	3.55	3.5	3.28	5.59	5.11	5.9	4.54	4.47	3.1	4.88	4.75	4.58	4.05	3.29	3.32	2.97	3.38	2.88	3.41	4.22	3.91	3.9	3.71	4.07
ZC3H7A	6.30658e-18	1.39308e-14	0.227495	0.00822914	1.60565	2.55374	1.02759	1.42733	17.01	15.81	16.02	25.26	27.16	26	15.18	14.62	15.51	46.19	38.45	31.07	19	18.77	15.14	21.11	15.81	17.45	18.5	17.29	16.09	17.92	30.57	25.56
MTAP	0.00223377	6.63776e-11	0.0943156	0.0314096	1.60387	3.43128	0.592124	1.46091	2.12	1.49	2.07	3.43	2.61	3.07	2.1	1.7	2.53	9.79	6.34	5.59	1.93	2.7	2.48	1.59	1.22	1.4	2.43	1.94	1.77	2.63	2.92	3.42
FAM129B	7.46173e-09	7.67925e-15	0.872262	0.432273	1.60217	2.46359	0.840397	1.07265	4.52	5.13	5.13	7.37	7.64	8.67	4.95	4.88	5.55	15.25	10.95	11.69	4.66	4.75	5.69	3.51	3.98	5.2	6.42	6.42	5.88	5.66	7.5	6.92
DPF3	0.00463797	0.635587	0.0840899	0.272192	1.60205	1.12288	1.28344	1.35382	2.61	2.16	3.02	3.97	4.54	3.97	2.13	2.93	2.59	2.21	3.16	3.22	2.48	1.51	2.29	2.57	2.81	2.68	1.78	2.22	2.67	2.23	3.41	3.39
SLC7A1	1.61653e-09	7.64856e-12	0.941979	2.25526e-09	1.60196	2.62673	0.868442	1.74329	4.59	4.58	5.15	7.99	6.46	8.49	5.04	3.72	4.26	14.72	9.33	10.15	3.44	4.75	4.2	3.4	3.73	3.63	4.03	4.01	3.14	6.1	6.51	6.88
H2AFZ	5.85434e-19	3.91947e-06	0.824	0.0034206	1.60163	1.55936	0.942525	1.37444	72.66	65.7	73.58	109.46	111.38	118.61	94.63	92.17	93.02	175.45	120.49	140.4	82.08	76.94	85.26	66.19	81.75	82.3	87.85	77.39	79.5	92.29	115.95	128.14
SNRPA1	4.72507e-06	7.0191e-06	0.717593	0.00108858	1.60157	1.53808	0.817083	1.51778	9.6	8.93	12.09	16.59	14.84	17.61	14.04	14.32	14.31	24.92	18.37	22.34	12.5	13.14	12.41	10.21	9.72	11.16	10.55	9.65	9.33	12.79	14.9	17.13
SIVA1	0.0175197	0.00861922	0.746055	0.594357	1.60132	1.51501	0.759737	1.11792	4.9	4.24	4.53	9.01	4.86	8.02	6.06	5.6	7.33	10.76	7.63	10.38	5.17	5.52	7.54	4.24	5.2	4.41	7.19	6.46	5.77	6.28	6.31	9.12
FOXA3	0.00017472	0.00179943	0.352913	0.893893	1.60091	1.58923	0.70463	0.981435	2.82	3.22	2.73	4.69	4.48	4.87	4.74	3.97	3.17	7.75	5.54	5.59	3.76	3.07	3.97	2.49	2.52	2.6	4.43	3.91	3.51	3.63	3.86	4.14
NXT1	0.000958179	0.175611	0.608983	0.199484	1.59831	1.23827	0.737697	1.24212	5.48	4.73	5.15	8.06	8	8.49	7.16	7.14	8.07	12.54	6.66	8.5	5.75	6.82	7.14	3.06	5.52	5.96	5.5	6.3	5.34	7.11	6.15	8.03
DONSON	0.00133262	0.00118338	0.941979	0.079719	1.59684	1.58581	0.839695	1.31669	3.02	2.02	1.93	3.93	3.37	3.83	2.91	2.09	2.75	4.82	3.3	4.17	2.44	1.94	2.17	1.87	2.04	1.59	2.81	2.46	2.34	2.81	3.4	3.81
AIDA	1.0508e-10	1.23187e-09	0.0077436	2.07622e-06	1.5956	2.66568	1.24508	1.73219	7.69	7.72	7.76	13.28	10.83	12.86	7.53	7.01	9.12	21.89	26.03	15.15	6.7	8.77	8.4	11.12	9.96	8.64	8.41	8.1	8.62	11.82	15.16	16.55
SMOX	8.02175e-05	3.93356e-25	0.571529	6.11091e-06	1.59559	4.62373	0.81376	1.55132	5.26	3.89	4.45	6.73	8.66	6.31	6.94	5.38	6.31	34.46	29.95	21.73	5.72	5.16	5.98	4.48	4.2	5.04	6.03	6.27	5.53	8.8	9.95	8.91
ABCC3	0.0192935	0.0149611	0.941979	0.384946	1.59524	1.61508	0.947368	1.22513	0.64	0.76	0.7	0.88	1.52	0.95	0.83	1	0.69	1.78	0.92	1.37	0.83	0.71	0.93	1.04	0.75	0.55	0.63	0.75	0.53	0.68	0.92	0.74
LSM4	4.1264e-13	7.53523e-06	0.635899	0.0412727	1.59396	1.36268	0.96046	1.27098	34.02	31.28	32.13	54.52	50.67	50.11	37.6	37.41	39.94	49.65	50.27	56.72	33.68	34.71	38.59	31.19	34.51	37.05	37.33	32.38	35.13	36.96	44.68	51.61
CD200R2	0.1564	2.81346e-09	0.601827	0.0546398	1.59278	4.12022	1.30435	2.4252	0.7	0.67	0.57	0.74	1.22	1.13	0.46	0.72	0.65	2.3	2.93	2.31	0.66	0.44	0.51	0.62	0.74	0.74	0.2	0.64	0.43	0.79	1.44	0.85
NAA20	8.20475e-10	5.03923e-16	0.638056	0.000471328	1.59255	2.19687	0.990151	1.62724	18.87	16.65	19.53	27.6	29.67	30.4	24.29	21.22	22.15	50.35	53.34	44.95	19.38	19.85	17.63	20.55	17.34	18.41	18	14.23	16.22	20.97	27.81	30.06
HMGA1	7.24369e-13	4.61959e-13	0.216819	0.129252	1.59174	2.0163	0.778995	1.20287	89.13	92.16	94.83	163.82	122.27	153.42	81.12	91.14	94.6	209.27	154.27	174.53	93.99	100.59	100.21	63.72	75.97	89.95	110.51	102.46	93.88	96.06	125.48	147.56
D630039A03RIK	2.39216e-13	0.737121	0.0463892	0.656909	1.59143	0.995129	1.10291	1.03216	11.95	11.11	12.43	19.19	17.51	19.78	9.03	12.08	11.74	7.48	12.24	12.97	10.47	11.4	11.17	11.63	11.33	13.48	13.88	12.76	10.67	10.83	13.21	14.47
TLNRD1	1.45128e-15	1.05496e-10	0.251537	0.00623135	1.5914	2.02417	1.05192	1.36898	9.62	9.31	9.68	15.43	14.33	15.77	12.5	11.27	10.57	27.43	22.22	19.86	9.8	9.6	12.19	11.77	11.22	10.24	11.24	10.7	11.26	12.5	15.28	17.67
CENPU	0.00359687	0.00237711	0.687722	0.098851	1.59099	1.50403	1.0648	1.45915	1.66	1.95	1.94	3.07	2.76	3	1.97	2.52	1.72	3.3	2.69	3.35	2.15	1.36	2.2	1.76	2.05	2.27	1.98	2.21	1.93	2.52	2.87	3.54
HPF1	3.89361e-05	0.00059482	0.429319	0.0117942	1.59027	1.51827	0.737618	1.61543	6.34	6.96	7.25	11.71	9.97	11	7.65	6.49	8.57	11.27	10.25	12.96	8.13	8.76	7.54	5.66	5.7	6.66	6.78	5.66	5.32	7.15	10.41	11.13
NKRF	0.00634692	0.00043893	0.195679	0.396537	1.58871	1.8043	0.587444	1.14144	1.39	1.12	1.21	2.35	1.68	1.88	1.57	1.34	1.28	3.41	1.84	2.31	1.28	1.6	1.58	0.96	0.71	0.95	1.58	1.2	1.25	1.37	1.64	1.59
SRSF2	3.7124e-22	1.43059e-06	0.420273	0.779716	1.58854	1.52036	0.847837	1.07043	69.67	67.68	72.49	111.89	105.22	116.23	79.98	73.59	73.12	125.54	99.31	119.8	74.26	86.35	74.27	65.82	61.2	72.12	84.97	80.55	71.44	74.38	87.26	92.01
DIMT1	0.0422579	0.000219432	0.181033	0.138888	1.58747	2.32558	0.603659	1.22687	1.15	1.19	1.49	2.53	1.81	1.74	2.26	1.1	1.37	4.41	2.78	3.81	1.58	1.52	1.82	1.08	0.84	1.05	1.66	1.38	1.5	1.92	2	1.65
STK40	3.52883e-13	4.01889e-06	0.0606063	7.73635e-07	1.58733	2.09127	0.721876	1.34674	11.36	11.03	9.96	17.15	18.09	16.11	16.04	10.04	11.94	35.22	21.78	22.51	11.07	12.42	13.4	9.66	8.81	8.16	10.98	11.3	10.05	14.73	14.93	13.88
SLC37A1	4.54842e-11	5.24355e-13	0.00325272	0.000497226	1.58584	2.48208	1.14213	1.33072	16.12	15.54	15.81	23.08	28.74	23.46	18.12	18.63	16.25	54.24	43.01	34.3	17.96	15.68	15.61	18.09	18.52	19.64	17.3	16.81	16.99	19.83	25.01	23.16
BRSK1	0.00503033	0.0838135	0.976767	0.779579	1.58581	1.36617	0.913793	1.02686	1.48	1.39	1.5	1.98	2.42	2.53	1.45	1.68	1.54	3.02	1.87	1.49	1.94	1.64	1.64	1.33	1.53	1.91	1.94	1.08	1.82	1.22	1.62	2.13
SLC6A9	0.010955	0.0019791	0.227898	0.93002	1.5858	1.85286	0.59	0.981859	1.45	1.09	0.84	1.78	1.84	1.74	1.13	1.25	1.29	3.23	1.84	1.73	1.14	1.32	1.54	1.01	0.83	0.52	1.54	1.39	1.48	1.44	1.29	1.6
HNRNPH3	6.38604e-06	0.084991	0.584405	0.723478	1.58552	1.16864	1.04017	1.04755	6.9	7.19	6.08	10.4	11.7	9.88	6.33	6.24	6.82	6.74	7.08	8.84	7.83	8.36	6.96	6.88	8.69	8.51	7.62	7.12	6.92	5.8	7.55	9.34
GLRX	3.98714e-26	2.30577e-13	1.26204e-06	0.000955503	1.58504	1.9947	1.23215	1.52093	322.26	339.43	340.33	498.71	549.42	540.11	363.09	382.03	341.64	794.51	746.97	626.28	367.43	326.18	351.47	459.44	404.2	424.06	348.68	347.85	338.22	387.16	583.91	602.71
RSAD1	0.00309301	0.259214	0.728653	0.174364	1.58451	0.649842	0.795918	0.669154	0.93	1.01	0.9	1.32	1.61	1.57	0.97	1.12	1.08	0.56	0.41	1.09	1.38	1.24	1.3	0.88	1.15	1.09	1.41	1.48	1.13	0.85	1.07	0.77
AKNA	0.0208018	0.00515582	0.973953	0.457728	1.58394	1.83916	0.933333	1.19394	0.43	0.47	0.47	0.76	0.75	0.66	0.6	0.41	0.42	1.07	0.57	0.99	0.31	0.38	0.51	0.2	0.54	0.38	0.64	0.53	0.48	0.54	0.72	0.71
PTK7	0.000994835	2.21769e-06	0.82211	0.898232	1.58387	2.09556	0.783282	0.977273	0.96	1.14	1	1.65	1.59	1.67	0.95	1.07	0.91	2.39	1.54	2.21	0.73	1.25	1.25	0.56	1.02	0.95	1.3	1.41	1.25	1.26	1.31	1.3
EXT1	6.1392e-10	3.19552e-08	4.04053e-13	8.42214e-07	1.58335	2.51156	1.70322	2.03612	13.37	11.24	15.4	21.65	21.01	20.69	14.98	12.87	14.96	37.01	46.25	24.26	11.62	13.07	12.24	24.47	19.61	18.82	9.77	9.7	12.09	16.7	21.14	26.42
PPP1R12A	7.48863e-21	1.23787e-13	5.05115e-08	0.00615508	1.58325	2.50746	1.38121	1.37184	13.54	14.2	13.82	22.67	22.48	20.65	13.44	13.09	13.04	40.5	31.7	27.02	12.47	14.47	12.54	19.8	16.9	17.83	14.55	12.98	12.03	14.48	20.15	19.64
CERK	0.0104951	0.000247249	0.65342	0.0256071	1.58264	2.03951	0.719424	1.47164	0.71	0.79	0.92	1.13	1.5	1.2	1.12	0.92	1.25	3.1	1.54	2.07	0.77	0.82	1.19	0.47	0.65	0.88	0.96	1.14	1.25	1.47	1.82	1.64
TSSC4	4.10097e-05	0.149767	0.893214	0.831744	1.58253	1.13923	0.880859	0.989261	6.81	6.8	6.08	9.47	9.82	11.87	8.25	7.65	8.52	7.38	9.43	11.01	8.12	7.07	7.64	6.54	7.02	6.55	8.11	7.15	8.02	8.08	6.63	8.32
EMG1	5.53334e-09	1.4889e-07	0.746107	0.00293677	1.58155	1.68468	0.828799	1.29804	20.64	20.66	23.2	34.1	30.48	37.43	27.9	28.24	24.89	53.26	38.29	44.96	28.26	22.58	25.62	19.3	21.52	22.55	24.1	26.43	24.83	29.78	33.75	34.29
CDKN2B	4.52256e-10	0.00138527	0.0594564	0.831938	1.58037	0.51016	1.06962	0.886569	23	23.31	23.49	34.49	41.86	33.96	41.76	31.13	29.47	12.89	15.82	23.51	27.58	27.63	28.24	29.14	30.23	29.89	23.21	27.15	24.84	23.99	22.31	20.37
NUP93	3.14519e-08	2.02024e-10	0.75125	0.00480889	1.58005	1.69414	0.825586	1.47924	6.63	6.98	7.94	11.88	10.11	12.06	8.93	8.59	9.29	16.66	13.74	15.02	7.64	9.46	8.07	7.21	6.16	7.41	6.96	7.12	6.39	7.92	10.3	12.06
DHODH	0.00274473	0.00082146	0.319674	0.360376	1.57997	1.59428	0.648536	1.14611	2.4	1.73	2.56	3.85	2.96	3.76	2.35	2.64	2.7	4.84	3.27	4.15	2.11	3.04	2.02	1.15	1.81	1.69	2.63	2.3	2.53	2.8	3.08	2.67
PPIL1	1.42957e-09	0.00526657	0.727033	0.126934	1.57938	1.26633	0.823498	1.23344	15.75	17.37	17.52	28.79	25.28	25.91	17.72	19.98	22.45	25.74	22.85	27.58	18.52	18.44	19.47	13.49	14.58	18.4	20.09	17.34	14.49	18.24	20.6	25.2
TMPRSS2	5.41426e-09	0.953892	0.512804	0.573208	1.57848	0.913023	0.789678	1.03428	5.4	5.95	5.47	9.1	9.11	8.34	8.01	7.35	6.37	7.45	5.36	7.03	6.19	6.35	5.48	4.28	5	4.95	6.26	5.78	4.88	5.7	6.15	5.65
SNRNP40	1.75116e-08	1.41535e-10	0.917051	0.00878705	1.57823	1.76204	0.931643	1.33864	12.34	11.43	12.98	21.1	17.2	19.7	14.33	12.65	15.38	26.52	22.77	25.35	13.16	13.67	14.57	12.95	12.72	12.9	13.76	12.22	12.97	15.56	16.71	19.87
G3BP2	9.02187e-26	4.0013e-11	7.41556e-06	1.62342e-07	1.57721	2.05823	1.35676	1.64357	45.92	44.56	48.55	71.95	71.39	75.94	45.68	41.74	43.44	94.28	101.3	73.76	41.96	46.44	43.37	72.14	54.57	52.07	41.54	42.54	41.33	56.8	74.75	74.57
MTFP1	0.000347931	0.0028303	0.932523	0.548921	1.57666	1.359	0.944714	1.12271	6.93	4.74	6.07	10.03	7.99	9.95	6.45	6.71	6.84	9.86	7.66	9.66	7.61	6.35	6.66	6.05	6.14	7.29	8.1	5.67	6.93	6.14	7.43	9.67
TUT4	8.04888e-12	1.95072e-14	1.59678e-05	0.0436187	1.57659	2.06561	1.3873	1.17549	5.45	5.69	5.18	8.05	9.24	8.44	4.85	4.78	4.85	10.21	10.67	9.03	4.04	5.06	4.92	6.84	6.18	6.43	5.65	5.72	6.01	6.1	7.37	6.96
UGT2A3	0.00508732	5.57453e-05	0.0325155	0.871306	1.57557	0.40154	1.4295	1.00392	2.25	1.7	2.6	3.13	3.96	3.23	2.66	2.98	3.45	1.18	0.98	1.49	1.75	2.92	2.99	3.12	3.85	3.98	2.57	2.53	2.56	2.52	2.26	2.91
SEMA4D	0.000994034	0.00936458	0.858351	0.859536	1.57534	1.47609	0.821429	0.884211	1.07	1.15	1.43	2.01	1.78	1.96	1.84	1.15	1.61	2.53	1.87	2.39	1.11	1.49	1.6	1.01	1.19	1.25	1.61	1.41	1.73	1.56	1.52	1.12
PPIH	1.52161e-05	1.83335e-05	0.917051	0.0034206	1.57527	1.64314	0.947994	1.53254	12.42	13.63	12.28	22.05	17.47	20.86	17.72	12.68	16.79	29.1	22.77	25.67	14.55	13.23	12.6	11.03	12.78	14.47	12.09	12.7	13.93	16.59	20.27	22.48
PRIM2	0.00043175	1.56853e-05	0.924821	0.00959198	1.57495	1.77054	0.842053	1.5087	2.88	3.28	3.58	5.77	4.6	4.97	3.22	3.31	2.84	6.13	4.37	6.09	2.95	3.85	3.33	2.29	2.93	3.31	2.97	2.91	3.32	4.08	4.5	5.3
SIPA1L1	5.0936e-12	0.246421	0.0393584	0.000612189	1.57479	1.04279	1.09472	1.38095	7.64	6.18	6.57	10.58	10.58	10.95	9.21	7.64	10.26	7.71	10.69	9.87	6.37	7.91	7.89	8.59	7.48	8.2	6.64	7.04	7.53	8.51	9.66	11.12
CELSR2	0.185853	0.0389595	0.767084	0.5666	1.57447	1.69048	0.57377	1.125	0.14	0.16	0.17	0.23	0.26	0.25	0.18	0.09	0.15	0.27	0.19	0.25	0.17	0.24	0.2	0.08	0.13	0.14	0.25	0.19	0.12	0.16	0.23	0.24
POMP	3.3693e-19	7.82001e-09	0.00399424	0.000363839	1.57377	1.42994	1.14887	1.44587	106.87	102.94	107.2	166.81	155.64	176.45	116.48	124.12	125.94	167.77	165.67	190.69	114.42	116.76	121.54	151.36	127.11	126.76	114.75	111.94	107.35	133.31	167.1	182.57
MILL2	0.16269	0.0385712	0.53911	0.812284	1.57282	1.92029	1.69524	0.701493	0.39	0.29	0.35	0.41	0.63	0.58	0.44	0.58	0.36	0.94	1.34	0.37	0.19	0.33	0.53	0.73	0.42	0.63	0.49	0.55	0.3	0.2	0.5	0.24
TAF1A	0.0140759	0.121584	0.484437	0.641844	1.57245	1.3039	0.688716	0.781095	1.3	1.65	1.26	1.84	2.11	2.67	1.9	1.85	1.12	2.21	2.09	2.05	1.39	2.05	1.7	1.1	1.27	1.17	1.71	2.3	2.02	1.95	1.37	1.39
CEP68	0.00035265	7.46867e-05	0.498425	0.715768	1.5724	1.6215	0.743041	1.03142	1.4	1.32	1.7	2.36	1.92	2.67	1.29	1.52	1.47	2.54	1.98	2.42	1.44	1.67	1.56	0.88	1.15	1.44	1.99	1.77	1.65	1.55	1.89	2.14
RELT	0.746964	8.87512e-05	0.81975	0.606704	1.57143	9.5	0.444444	2	0.04	0.04	0.06	0.06	0.08	0.08	0.04	0.06	0.02	0.43	0.39	0.32	0.04	0.1	0.04	0.02	0	0.06	0.02	0.04	0.1	0.06	0.1	0.16
GRK6	1.11275e-07	1.86932e-06	0.886342	0.000868787	1.57053	1.98992	0.947529	1.44105	6.07	6.89	6.11	10	9.64	10.31	7.57	7.54	7.7	19.88	11.27	14.24	5.15	7.23	7.25	5.61	6.27	6.72	5.69	6.8	6.17	7.9	9.06	9.93
TXNIP	0.0125299	0.870331	0.847565	3.84487e-06	1.57029	0.850589	0.953661	0.533202	54.54	62.29	63.08	77.15	123.58	81.78	101.61	68.06	69.87	54.01	83.59	66.15	67.06	80.36	79.82	54.3	86.99	75.42	62.94	93.01	82.29	46.43	41.42	39.18
RBL1	6.48001e-11	3.78501e-10	0.00309459	0.000185674	1.56829	1.94428	1.15635	1.62552	6.14	6.58	6.83	10.17	10.26	10.23	7	6.36	6.92	14.09	13.83	11.51	6.34	6.92	6.12	7.94	7.17	7.3	5.41	5.73	5.71	7.29	10.01	10.09
ANO9	3.35885e-24	0.000574757	3.34169e-09	0.0431528	1.5675	1.23175	1.26414	1.19125	35.49	34.92	35.07	54.45	55.56	55.33	36.95	38.88	37.74	44.62	41.98	53.29	35.14	39.37	36.15	46.72	45.14	48.03	44.57	37.86	38.98	41.71	51.89	51.03
TARS2	2.82123e-07	0.00448564	0.978523	0.160457	1.56746	1.27945	0.895733	1.13605	6.04	7.09	6.29	11.02	9.36	10.06	8.9	8.51	8.14	10.74	9.58	12.37	7.52	7.46	7.75	5.59	7.11	7.66	8.18	7.63	7.49	7.53	9.58	9.36
KIF9	0.142451	0.0195855	0.917051	0.934466	1.56738	1.79832	0.760204	0.963415	0.53	0.46	0.42	0.77	0.73	0.71	0.22	0.56	0.41	0.67	0.71	0.76	0.7	0.76	0.5	0.42	0.78	0.29	0.43	0.72	0.49	0.44	0.6	0.54
KAT2A	2.45303e-07	1.94731e-08	0.0741358	0.271406	1.56593	1.89146	0.667284	1.06811	7.33	5.96	5.67	9.53	9.51	10.65	7.34	7.1	8.04	17.25	11.94	13.33	6.62	8.32	6.67	3.64	5.07	5.71	7.76	7.8	7.49	7.74	8.8	8.08
CAPN1	7.07488e-12	0.17743	0.000322231	0.0620471	1.56563	1.08772	1.23475	1.14584	30.18	24.31	31.68	45.74	43.5	45.67	30.18	32.88	39.43	32.81	37.28	41.39	23.55	30.86	30.66	31.74	35.89	37.41	36.84	34.46	36.76	39.49	38.87	45.46
PRKD2	4.42824e-06	1.91916e-05	5.31443e-09	0.165007	1.56552	1.47649	1.46379	1.18881	7.26	6.03	5.56	8.92	9.98	10.61	7.05	7.61	5.97	9.88	9.98	10.6	6.06	6.75	6.66	10.15	9.87	8.48	7.58	7.37	7.4	8.19	10.07	8.31
43895	2.96564e-12	4.58059e-09	0.0872772	0.000154464	1.56493	2.62335	1.07554	1.67067	20.39	19.39	18.44	30.93	28	32.18	22.96	20.18	22.73	59.65	73.62	39.53	19.07	22.66	21.55	25.07	21.42	21.57	18.76	21.74	18.68	25.86	33.18	39.83
MTHFD2	1.04906e-05	3.09154e-09	0.838755	3.35057e-06	1.56365	2.4124	0.826115	1.8065	5.34	4.31	5.04	7.88	7.4	7.69	7.4	5.2	5.95	19.01	12.77	12.97	4.81	5.14	5.75	3.82	4.47	4.68	3.86	3.95	4.49	7.16	6.77	8.29
LGALS3BP	1.02896e-17	5.1574e-09	7.88339e-22	0.00134393	1.56276	1.6078	1.38757	1.24266	683.48	666.14	604.48	946.95	1107.07	999.77	621.55	594.06	631.42	874.01	1089.82	1005.82	613.22	675.71	651.81	874.91	905.85	912.15	605.82	622.86	677.9	736.86	821.81	810.56
D030056L22RIK	0.0373738	0.000762883	0.382774	0.972543	1.56236	1.73299	0.635897	0.854839	1.12	1.52	1.93	2.44	2.56	2.14	1.83	2.14	1.91	3.74	2.81	3.64	2.1	1.79	1.96	1.03	1.28	1.41	2.34	2.8	2.3	1.67	1.74	2.95
HJURP	2.27123e-16	2.58451e-05	0.11048	0.458976	1.56183	1.27144	1.08044	1.07168	16.34	15.87	17.93	26.27	25.07	26.97	16.61	16.4	17.13	20	20.41	23.34	15.86	18.07	17.41	15.7	20.01	19.76	19.96	16.91	16.56	15.7	20.03	21.53
USP10	4.95504e-13	0.00522923	0.105503	0.188994	1.5613	1.20527	0.753189	1.11532	9.68	8.88	10.07	15.61	14.42	14.67	13.12	10.9	11.64	15.54	13.02	14.42	10.52	12.01	11.18	7.88	8.19	9.32	10.04	9.44	8.79	9.47	10.46	11.6
PNPLA2	9.17683e-17	2.50055e-10	0.000126806	0.000226117	1.56046	1.65865	1.26639	1.34085	32.86	33.66	28.99	51.21	46.9	50.93	38.69	40.37	36.07	63.67	67.82	59.47	32.05	31.02	37.31	47.65	38.04	41.43	38.44	36.68	41.06	47.26	53.7	54.82
ZFP747	1.95366e-09	1.64657e-09	0.000893999	0.000317264	1.55798	2.3598	1.2624	1.58489	10.86	9.66	9.23	14.1	15.97	16.28	11.64	10.04	10.81	24.22	32.3	20.15	10.64	9.69	9.51	13.96	12.07	11.64	12	11.49	10.14	13.96	18.61	20.73
GM29758	0.0336739	0.124619	0.765673	0.503889	1.55769	1.27893	1.05818	1.19201	3.06	1.66	3.08	3.85	4.1	4.2	2.82	3.06	2.33	3.78	2.83	3.89	2.18	3.57	3.36	3.6	2.62	3.42	2.81	2.39	2.56	2.7	3.84	2.71
PSIP1	0.00024586	1.87254e-12	0.941979	6.30319e-05	1.55701	2.36156	0.911211	1.67014	4.67	4.22	4.88	7.57	5.95	7.92	4.94	4.97	4.97	14.32	10.42	10.4	4.28	4.3	4.71	3.58	3.98	4.55	4.72	4.83	3.88	6.29	8.25	7.89
FTSJ3	1.57004e-07	1.17188e-11	5.62874e-05	0.0041719	1.55672	2.3001	0.570726	1.42432	6.02	6.09	6.93	10.52	8.68	10.44	7.77	5.68	7.21	18.84	13.86	14.82	7.31	8.4	8.68	4.29	4.43	5.2	6.76	6.38	6.02	7.52	9.3	10.47
RBCK1	1.80368e-16	4.75901e-08	0.000895951	0.00213109	1.55543	1.37419	1.12972	1.2602	25.66	26.62	25.21	42.51	37.01	41.01	28.05	27.33	28.16	38.16	38.06	38.58	25.67	26.2	25.91	28.83	29.78	29.26	27.18	27.51	29.36	32.85	35.81	37.26
DPYSL2	0.0253778	0.00108375	0.764978	0.0060278	1.55429	1.94828	1.06373	1.8366	0.53	0.58	0.64	0.82	0.91	0.99	0.47	0.73	0.54	1.05	1.36	0.98	0.77	0.58	0.69	0.8	0.62	0.75	0.57	0.41	0.55	0.85	1.02	0.94
ZFP599	0.0888116	4.54823e-05	0.878758	0.456541	1.55422	2.21379	0.791209	1.20207	0.64	0.45	0.57	1.06	0.48	1.04	0.42	0.48	0.55	1.16	1.08	0.97	0.4	0.52	0.9	0.45	0.43	0.56	0.74	0.7	0.49	0.61	0.96	0.75
TSPAN1	7.84174e-08	8.2415e-05	0.619157	0.00248607	1.55411	1.45657	0.810163	1.24814	26.09	29.52	33.09	43.35	52.3	42.2	38.64	34.38	30.93	58.68	40.51	52.22	34.48	31.23	31.9	24.97	25.66	28.45	26.59	28.98	25.27	33.2	35.62	32.08
GNL3	1.8916e-05	2.37714e-07	0.00189566	0.00798432	1.55402	2.31874	0.560985	1.41627	8.49	6.56	7.44	13.59	10.05	11.31	10.06	7.79	9.1	28.67	15.48	18.34	7.1	10.04	9.67	4.21	5.03	5.8	9.27	7.87	6.21	9.89	11.33	11.85
HNRNPA1	8.7297e-11	3.33114e-15	0.768117	0.0337647	1.55357	2.17141	0.954132	1.3142	67.57	67.25	86.67	121.55	106.59	115.96	69.97	77.17	77.47	187.39	131.12	169.21	66.39	80.73	74.82	58.57	71.09	82.1	83.35	78.04	68.94	76.73	107.57	118.4
SNRPE	1.29367e-07	4.14537e-05	0.885928	0.151229	1.5533	1.46765	0.946257	1.26836	35.95	32.85	35.99	58.22	49.39	55.16	44.67	41.91	43.39	70.17	51.51	69.07	39.28	36.76	40.44	33.79	38.07	38.36	43.89	36.97	34.58	37.63	47.1	61.69
IGSF5	4.30552e-11	7.27191e-12	2.69101e-07	0.00282492	1.55311	1.66543	1.27956	1.4639	35.81	33.15	38.27	51.55	61.22	53.77	45.69	42.04	41.36	76.35	71.61	67.03	36.69	37.03	40.89	48.96	47.34	50.35	33.38	33.87	36.35	40.33	50.42	60.91
CCHCR1	5.30413e-05	0.0380484	0.443122	0.830198	1.5528	1.28317	1.0763	1.02079	2.77	2.66	2.62	4.07	4.15	4.28	2.81	2.87	3.29	3.36	3.9	4.25	2.72	3	2.93	2.5	3.04	3.77	2.87	3.8	2.95	3.17	3.69	2.96
DCK	0.000439977	4.48762e-13	0.481264	0.118583	1.55151	2.27172	0.729917	1.32911	1.93	2.09	2.29	3.46	2.9	3.43	2.3	1.9	2.13	4.79	4.82	4.77	2.64	2.27	2.31	1.38	1.72	2.17	2.44	1.79	2.09	2.27	2.95	3.18
CYP2J13	0.186768	1.12497e-07	0.901376	0.0959045	1.54971	0.0569106	0.75	0.375566	0.53	0.59	0.59	0.82	1.09	0.74	1.17	1.51	1.01	0	0.07	0.14	1.38	0.88	0.74	0.66	0.57	1.02	0.63	0.82	0.76	0.55	0.14	0.14
TNFSFM13	0.69807	0.228406	0.0500908	0.497186	1.54902	0.459184	0.133333	2.93548	0.39	0	0.12	0.06	0.43	0.3	0.3	0.26	0.42	0.23	0.09	0.13	0.16	0.49	0.4	0	0	0.14	0	0	0.31	0.39	0.3	0.22
0610010K14RIK	8.52195e-06	0.602318	0.563901	0.0830813	1.54889	1.00852	0.776119	1.25946	14.24	13.56	13.21	22.47	21.59	19.46	19.57	17.85	18.92	16.61	17.47	22.74	16.55	17.17	18.54	11.04	14.35	15.17	12.79	14.2	15.83	16.9	16.63	20.4
GEN1	0.0153609	8.54351e-07	0.709136	0.159487	1.54839	2.42932	1.11962	1.41202	1.02	0.63	0.83	1.28	1.18	1.38	0.45	0.71	0.75	1.65	1.31	1.68	0.62	0.61	0.86	0.65	0.89	0.8	0.81	0.88	0.64	0.91	1.14	1.24
CTTNBP2NL	1.09905e-06	1.37492e-23	0.941979	0.00394148	1.54806	2.99247	0.929862	1.41565	3.6	3.18	3	4.97	4.54	5.63	3.27	2.86	3.16	10.7	8.8	8.3	2.86	3.23	3.32	3	2.54	3.21	3.1	3.58	3.16	3.86	5.12	4.95
SLC25A17	0.00133454	0.0345402	0.573284	0.93002	1.54772	1.31693	1.06992	0.965658	3.4	2.81	3.43	4.83	5.11	4.98	4.13	3.86	3.59	5.77	3.85	5.63	3.11	3.64	3.69	3.62	4.15	3.4	4.46	3.97	3.8	3.92	4.23	3.66
ID1	0.00064418	4.3142e-12	0.728484	2.44718e-06	1.547	2.8949	1.01257	1.69548	20.5	19.89	31.73	35.67	30.33	45.57	30.59	40.94	22.19	104.43	81.28	85.6	23.21	14.48	25.17	25.09	19.22	19.34	28.01	36.25	23.88	47.82	51.26	50.36
CIAPIN1	2.94167e-07	0.000279152	0.514349	0.030434	1.54641	1.59232	0.810252	1.54119	9.31	7.26	9.18	12.66	13.58	13.58	14.01	10.99	12.26	21.39	22.12	15.82	10.7	11.82	12.79	9.87	9.41	9.33	8.13	9.32	9.38	10.34	12.24	18.77
JPH1	0.429531	0.00104122	0.770183	0.791562	1.5463	2.75325	0.677778	1.24706	0.37	0.31	0.4	0.46	0.6	0.61	0.33	0.3	0.14	0.55	0.79	0.78	0.38	0.28	0.24	0.19	0.3	0.12	0.29	0.3	0.26	0.39	0.34	0.33
NUP205	1.58625e-09	4.31098e-11	0.941979	0.00141668	1.54628	2.10364	0.871348	1.50351	5.78	5.31	6.52	9.02	9.26	8.95	5.44	4.92	5.56	13.23	9.41	10.85	5.8	6.24	5.76	4.74	5.19	5.58	4.8	4.85	4.59	5.67	7.36	8.38
GM3095	0.999253	0.0230681	0.89975	0.631428	1.54545	18	2.86364	9.33333	0	0	0.11	0.04	0	0.13	0	0.06	0	0.18	0.64	0.26	0	0.11	0.11	0.16	0.38	0.09	0	0	0.03	0.05	0.02	0.21
LMNA	6.60923e-06	1.08597e-19	0.0991336	0.0681841	1.54423	3.94795	0.715762	1.36627	5.99	5.51	6.36	8.66	10.58	8.34	9.01	7.22	7.21	40.28	26.34	25.92	6.9	7.8	8.52	5.15	5.56	5.91	7.27	5.89	7.59	6.91	10.08	11.36
PELI1	1.24666e-09	2.49926e-14	0.00374836	0.000651796	1.54418	3.71443	1.24174	1.58598	8.67	8.14	7.41	12.04	13.44	11.92	11.4	8.62	9.22	47.79	36.38	24.44	7.33	8.18	10.22	10.85	10.68	10.42	10.14	8.37	8.88	11.42	14.59	17.43
LSM6	1.12197e-06	0.00264527	0.89975	0.0320493	1.54398	1.30908	0.847048	1.29464	3.24	3.24	3.41	5.34	4.69	5.24	3.68	4.08	4.47	5.61	4.81	5.59	3.36	3.91	3.91	3.16	3.12	3.19	3.66	3.34	3.08	3.79	4.43	4.83
ZC3H12D	0.0419124	5.21452e-08	0.941979	0.106918	1.54396	3.12207	0.926316	1.58373	0.75	0.47	0.6	1.03	0.97	0.81	0.68	0.82	0.63	1.86	2.99	1.8	0.49	0.82	0.59	0.49	0.53	0.74	0.79	0.57	0.73	0.7	1.2	1.41
VDR	8.83059e-09	0.066975	0.280172	0.192909	1.54284	0.687169	1.03553	1.05825	15.14	14.36	18.47	22.25	27.26	24.5	22.84	19.87	23.3	12.9	12.56	19.9	17.05	18.86	17.57	15.51	17.65	22.22	19.48	17.33	16.41	19.24	18.66	18.42
SQLE	5.48648e-06	0.862472	0.939637	6.00256e-13	1.54259	0.948396	0.921872	1.84279	23.5	28.28	34.16	37.68	52.63	42.26	44.39	30.52	29.54	35.79	25.98	37.29	33.29	34.48	27.33	28.74	27.67	31.26	19.15	20	16.57	30.52	37.15	35.01
SYDE2	0.000532102	2.12619e-05	0.496243	0.760364	1.54157	1.67453	0.732187	1.0393	1.33	1.23	1.65	2.03	2.22	2.24	1.49	1.31	1.44	2.67	2.06	2.37	1.24	1.45	1.38	0.8	0.96	1.22	1.92	1.39	1.27	1.34	1.67	1.75
CTSS	3.35202e-16	1.97208e-15	1.5439e-17	0.00570796	1.54145	1.83975	1.3852	1.33843	376.99	346.07	306.8	507.97	527.94	551.57	302.9	305.29	340.6	526.38	598.94	620.22	304.44	330.55	342.92	435.16	461.54	457.9	329.96	380.69	385.34	402.54	531.07	533.3
GM46257	0.0443717	2.33491e-06	0.963185	0.565807	1.54139	2.50258	0.93906	1.20998	4.97	4.8	6.78	6.85	10.61	8.05	3.73	3.78	4.13	11.33	9.37	8.43	5.5	3.96	7.77	4.67	4.05	7.46	6.24	6.84	4.35	4.94	9.39	6.76
CASZ1	2.79715e-10	1.67187e-10	9.78824e-07	0.000246795	1.54132	2.20232	1.44045	1.45295	4.97	4.84	4.47	6.61	7.71	7.69	5.53	4.3	3.96	11.34	10.79	8.24	4.43	4.15	3.93	6.23	5.93	5.86	4.41	4.58	4.08	5.41	6.98	6.6
DDX39B	1.41565e-14	1.37602e-06	0.909811	0.0604099	1.54111	1.40219	0.927811	1.15253	49.3	46.03	55.25	80.08	74.41	77.57	58.57	60.49	56.53	90.94	71.89	83.38	51.19	61.43	60.12	50.11	52.71	57.45	60.6	55.3	52.4	57.87	67.95	68.15
DPCD	1.7123e-05	0.00398567	0.705046	0.09217	1.54065	1.34986	1.01402	1.22371	7.2	7.35	7.22	11.44	10.76	11.34	8.95	8.68	7.78	9.97	12.67	11.66	7.92	7.15	7.75	7.69	7.28	8.17	7.57	7.16	8.38	6.84	10.89	10.55
ZDHHC19	0.0010991	0.000127928	0.0207084	0.381646	1.54039	0.279449	1.31076	0.794058	6.17	5.81	5.6	9.2	10.08	7.8	8.88	10.74	7.97	1.1	3.44	3.17	7	9.94	7.13	9.68	10.32	11.55	8.54	7.8	8.23	5.99	6.7	6.82
TENT5C	0.000389503	0.0201567	0.314755	0.0352372	1.54007	1.33231	1.21104	1.58282	0.83	1.1	0.94	1.5	1.28	1.64	1.01	0.96	1.28	1.42	1.49	1.42	0.85	1.02	1.21	1.41	1.09	1.23	0.78	1.23	1.25	1.48	2.12	1.56
WDR77	1.51806e-09	1.56657e-05	0.0408779	0.00427473	1.53998	1.58313	0.69088	1.22256	7.04	6.72	7	11.43	9.56	10.98	8.43	7.83	7.8	15.49	10.76	11.84	7.33	9.43	8.02	4.92	5.79	6.41	7.96	7.93	6.98	9.68	9.05	9.23
RNF39	0.0753539	0.00750904	0.619497	0.941816	1.53935	1.73333	0.690608	0.963979	1.18	1.92	1.22	2.17	2.04	2.44	1.75	1.96	1.39	3.62	2.88	2.34	1.96	1.7	1.77	1.12	1.33	1.3	1.89	2.04	1.9	1.61	2.13	1.88
MAD1L1	1.95876e-06	9.66769e-07	0.786555	0.0100821	1.53909	1.5867	0.994382	1.40095	4.38	3.61	4.29	6.84	5.94	6.12	4.33	4.04	4.26	7.37	6.27	6.4	4.81	5.08	4.35	4.56	4.52	5.08	3.17	3.48	3.85	4.46	4.81	5.44
ADSL	1.13682e-08	8.98594e-11	0.449648	0.0332457	1.53894	1.7595	0.779324	1.30267	4.88	4.64	4.86	7.15	7.6	7.38	5.85	4.95	5.25	10.19	8.43	9.62	4.72	5.42	4.95	3.58	4.27	3.91	4.54	5.05	4.65	5.18	6.24	7.13
ZNHIT3	0.0389051	0.0212273	0.371814	0.666035	1.53745	1.45646	0.611863	1.11227	2.29	2.54	2.78	3.91	3.42	4.37	3.24	4.08	3.59	6.2	4.82	4.87	3.4	2.83	3.38	1.34	2.59	1.95	2.83	3.13	2.68	2.85	3.16	3.6
C1QBP	2.05559e-10	6.63899e-10	0.00191056	0.0318052	1.53726	1.78435	0.691553	1.28024	36.37	31.67	38.63	54.84	50.78	58.36	45.05	45.64	47.08	96.1	69.26	80.47	42.66	46.56	45.26	28.71	31.47	32.82	43.21	39.98	37.17	42.84	50.79	60.46
UBQLN2	3.5506e-06	0.000906767	0.00351407	0.631406	1.53718	1.42952	1.18547	1.00869	18.54	19.75	18.6	24.22	37.07	26.16	16.63	16.39	15.15	28.78	19.13	20.95	17.05	17.99	16.72	16.8	21.77	22.79	16.09	17.81	17.86	16.55	17.12	18.54
NABP1	6.69066e-08	0.000108248	0.00128399	0.481681	1.53576	1.53649	0.658818	1.06589	12.1	11.6	10.7	15.57	19.97	17.29	14.24	9.45	11.11	18.36	16.89	18.22	14.81	13.1	12.86	10.11	7.36	9.39	11.33	12.77	12.17	11.36	13.45	13.85
WDR34	0.0114082	0.00478705	0.235297	0.902603	1.53514	1.52548	0.610329	1.00274	2.07	2.13	2.06	3.37	2.63	3.61	2.15	1.86	2.27	3.31	2.71	3.56	2.33	2.21	1.85	1.35	1.29	1.26	3.32	2.24	1.74	2.55	2.42	2.35
FANCL	0.0150713	0.0424639	0.860103	0.93002	1.53322	1.34673	0.79879	0.986196	1.97	1.9	1.85	2.77	2.61	3.39	2.06	1.84	2.07	2.35	2.7	2.99	1.69	2.4	2.52	1.91	1.71	1.66	2.25	2.35	1.92	1.78	1.96	2.69
GM46403	0.000608612	1.15103e-08	0.941979	0.0878855	1.53317	2.35473	1.04316	1.17557	24.95	29.99	31.28	40.09	55.77	36.33	23.71	14.74	25.74	57.74	38.5	54.91	25.3	12.22	37.32	20.2	20.76	37.11	25.84	27.7	27.51	29.07	35.32	30.89
SLC9A1	1.80205e-11	1.76583e-08	2.413e-06	1.35898e-05	1.53309	2.27915	1.24794	1.43451	21.04	19.84	18.51	30.73	27.78	32.54	18.4	17.22	18.15	44.84	48.12	29.59	19.66	21.12	19.76	29	24	22.55	18.77	19.7	20.93	24.87	29.36	30.98
SHMT1	4.98108e-09	0.000796876	0.941979	0.270785	1.53211	1.43177	0.873299	1.11741	13.32	12.02	14.99	21.62	19.76	20.41	12.97	15.95	15.27	25.01	17.1	21.16	14.17	13.5	12.74	8.28	12.24	14.77	14.49	14.44	10.93	13.51	14.66	16.37
HSPH1	1.03282e-07	0.0345474	0.024992	0.0440892	1.53085	1.25637	0.663084	1.15272	5.03	5.17	5.36	8.53	7.42	7.87	6.43	4.74	6.89	8.53	6.84	7.32	6.29	6.61	5.71	4.49	4.1	3.75	5.17	4.62	4.55	6.01	5.49	5.03
GM11127	3.54218e-15	1.13156e-10	8.04841e-14	0.0133234	1.53019	2.18973	1.60722	1.44679	104.81	95.91	109.81	149.6	154.41	171.16	83.26	82.4	109.04	163.45	220.7	217.37	87.94	89.55	105.98	130.1	168.47	157.03	99.47	111.99	118.63	118.98	156.36	202.23
CNKSR3	0.000161087	0.00669642	0.0028125	0.78332	1.52941	1.32529	1.35225	1.01732	3.17	3.03	3.83	4.58	6.03	4.73	2.49	3.23	2.98	3.79	3.56	4.18	3.2	3.41	2.73	3.68	4.38	4.57	2.75	3.22	2.69	2.64	3.46	2.71
RHEBL1	0.0295472	0.497202	0.316725	0.511564	1.52838	1.17327	1.28868	1.1981	2.06	2.48	2.33	3.82	3.37	3.31	1.9	4.08	2.1	2.92	2.44	4.12	2.33	1.79	2.15	2.26	3.25	2.57	2.52	2.22	2.63	2.23	3.52	3.08
SAPCD2	2.42573e-07	0.402693	2.31e-10	0.0709049	1.52828	1.10129	1.62472	1.33039	24.18	21	24.31	39.92	28.53	37.75	23.8	30.38	30.13	19.46	37.47	35.92	21.5	23.18	30.01	43.84	39.81	37.7	33.76	31.26	40.37	35.56	46.06	58.59
VAMP1	0.0125582	0.000442752	0.698207	0.656932	1.52744	0.368085	0.762637	0.793187	1.24	1.22	0.82	1.55	1.69	1.77	1.38	1.48	1.84	0.46	0.44	0.83	1.53	1.66	1.36	1.15	1.03	1.29	1.5	1.22	1.39	1.08	1.34	0.84
RASSF5	0.00977336	0.681091	0.912855	0.83713	1.52732	0.79661	0.981132	0.819853	1.37	1.21	1.63	2.35	1.74	2.34	1.21	1.65	1.86	1.11	0.99	1.66	1.19	1.21	1.84	0.82	1.53	1.81	2.34	1.33	1.77	1.29	1.33	1.84
NUP160	3.58597e-07	3.36159e-06	0.655736	0.0036278	1.52706	2.23594	0.802555	1.41549	2.69	2.4	2.67	4.06	3.73	4.06	3.26	1.66	2.37	6.82	4.76	4.72	2.66	3.31	2.64	2.28	2.12	2.51	2.65	2.21	2.24	2.85	3.67	3.53
OLA1	3.84203e-08	0.00032573	0.334483	0.00476607	1.52663	1.3872	1.02168	1.467	15.33	13.97	17.07	25.53	22.16	23.1	19.11	19.8	20.93	31.29	22.82	28.9	16.2	18.35	17.56	18.06	16.8	18.38	15.55	14.26	14.43	17.38	21.86	25.66
BCL2L12	0.0402704	0.843006	0.564496	0.815372	1.52661	0.814607	1.15313	0.806338	3.12	3.4	2.5	5.19	4.67	3.91	4.16	3.55	2.97	1.74	3.55	3.41	2.9	2.6	3.12	2.79	3.21	3.94	4.33	4.09	2.94	2.42	3.86	2.88
DLL4	0.00150597	2.16955e-11	0.970005	6.79302e-08	1.52495	3.05846	0.913758	2.14405	1.59	1.56	1.46	2.35	2.23	2.45	1.55	1.78	1.46	5.92	5.09	3.64	1.54	1.87	1.46	1.5	1.44	1.51	1.66	1.55	1.58	2.89	3.82	3.56
PSMA7	3.43343e-13	2.54113e-17	0.266115	0.00127696	1.52484	1.72294	1.00475	1.52307	69.1	68.62	70.19	111.13	93.71	112.19	78.88	81.32	79.17	143.41	133.5	135.51	74.8	72.74	73.44	78.97	70.04	73.02	68.96	67.63	63.92	78.01	104.64	122.74
LRRC59	3.01443e-13	9.561e-08	1.523e-06	0.0102701	1.52463	1.46435	1.16509	1.40231	72.12	65.73	80.78	108.17	117.85	107.31	93.45	85.08	89.93	145.98	121.55	125.59	79.41	85.79	84.9	97.58	97.49	96.32	73.19	67.37	68.73	74.58	98.44	120.47
ACTG1	3.08652e-16	5.74983e-06	0.0360883	8.09282e-08	1.52425	1.50877	1.02615	1.27881	911.37	856.78	1033.19	1369.92	1437.67	1462.36	1353.92	1069.77	1103.06	2032.2	1629.51	1659.34	973.91	1064.48	1050.76	1044.21	1100.23	1025.49	950.66	972.49	897.95	1168.81	1234.88	1203.96
EPHB4	1.1593e-12	0.00458893	0.457429	0.707521	1.52369	1.20863	0.79347	1.00129	8.35	9.2	9.47	13.91	13.29	13.97	8.54	9.38	8.73	10.46	9.44	12.31	9.29	9.49	8.48	5.9	7.29	8.44	11.38	9.75	9.89	9.58	10.46	11.02
ATP2C2	8.97678e-05	1.64854e-11	0.891186	0.0271911	1.52316	3.25444	0.947368	1.4963	3.85	4.05	3.76	6.28	5	6.48	3.35	3.56	3.78	13.95	12.87	7.97	4.2	3.73	4.04	3.8	3.79	3.75	4.37	5	4.15	5.19	8.57	6.47
USF1	7.48645e-08	0.00682116	0.0171768	0.000132333	1.52286	1.22092	1.18549	1.3403	10.09	9.41	9.59	15.6	13.64	15.06	10.99	11.62	11.52	12.6	13.78	15.29	10.66	9.59	10.48	11.35	12.75	12.33	11.2	11.37	10.9	14.73	15.35	14.78
DUSP4	0.151122	1.35702e-15	0.979483	0.93002	1.52247	6.36916	0.925373	0.99639	0.57	0.62	0.59	0.67	1.03	1.01	0.75	0.72	0.67	6.45	4.04	3.14	0.37	0.68	0.96	0.37	0.87	0.62	1.25	0.76	0.76	1.15	0.81	0.8
GEMIN5	2.06543e-05	1.2484e-12	0.331018	0.00120497	1.5219	2.68959	0.722326	1.54183	1.78	1.89	1.81	3.1	2.4	2.84	1.69	1.59	2.1	5.94	3.94	4.59	1.54	1.77	2.02	1.07	1.41	1.37	1.92	1.9	1.44	2.48	2.58	3.05
TERF1	0.00122014	1.63281e-05	0.764978	0.263965	1.52154	1.77534	1.00815	1.24346	3.23	2.37	2.99	4.48	4.05	4.54	2.4	3.03	2.76	4.23	4.53	5.78	3.36	3.54	2.92	2.83	3.67	3.4	3.14	2.9	2.75	2.62	4.38	3.93
SCAMP5	3.23959e-07	0.033851	0.0279758	0.0906398	1.52117	1.19523	1.19154	1.23947	4.62	5.1	4.92	7.46	7.91	6.9	5.79	5.63	6.61	7.97	6.85	6.73	4.59	5.63	5.39	6.11	5.56	6.93	4.9	5.46	5.55	5.78	6.25	7.69
SLC35B1	4.81946e-09	0.00462222	1.09572e-07	0.0570427	1.521	1.1413	1.31695	1.36941	46.6	43.41	52.35	67.27	82.09	67.17	60.92	61.87	65.32	70.63	70.51	73.55	57.39	51.92	56.87	74.31	75.28	69.26	48.28	39.46	50.21	45.9	64.49	78.52
MAX	8.29852e-26	2.23504e-07	5.18158e-11	0.00453087	1.52092	1.47554	1.39483	1.26073	105.66	105.39	98.98	156.93	157.34	157.26	109.1	112.33	104.14	156.94	172.78	150.67	106.43	96.46	103.04	155.66	136.68	134.38	119.97	109.32	118.73	128.06	155.44	155.26
PYCR2	0.000801217	0.0042273	0.674949	0.0223131	1.52058	1.53788	0.777116	1.34172	3.96	4.55	3.88	6.25	5.69	6.9	7.4	4.92	6.29	11.77	7.23	9.62	4.65	4.47	6	3.96	3.6	4.19	4.48	4.41	4.63	6.78	5.67	5.69
D6ERTD527E	0.294717	0.000136981	0.739494	0.793889	1.52033	5.28261	1.31183	1.225	0.63	0.29	0.31	0.56	0.63	0.68	0.1	0.26	0.1	0.82	1.12	0.49	0.38	0.26	0.29	0.41	0.33	0.48	0.26	0.26	0.28	0.39	0.26	0.33
AMIGO3	1.18659e-06	3.12601e-08	0.501738	1.02756e-08	1.51933	2.01915	1.00381	1.80373	7.91	7.54	6.79	10.87	12.67	10.25	8.58	6.9	7.5	15.42	18.1	12.88	8.37	8.8	9.09	9.13	8.32	8.91	5.93	6.3	5.45	9.53	10.76	11.6
AIP	7.91385e-07	0.0911155	0.0185024	0.0081778	1.51912	1.07623	1.17494	1.24627	17.02	16.41	13.9	25.78	21.25	24.87	19.44	20.62	21.33	20.58	21.86	23.63	17.85	17.28	16.66	21.72	20.42	18.71	17.37	18.84	19.38	22.07	23.72	23.49
CAMSAP1	0.000789121	1.16277e-06	0.135972	6.15481e-05	1.51888	2.27289	1.3156	1.67953	1.96	2.13	2	3.8	2.41	3.04	2.29	1.57	1.71	4.62	4.78	3.26	1.72	1.92	1.81	3.45	1.61	2.11	1.96	2.09	1.91	2.83	3.8	3.38
G3BP1	5.29012e-13	7.71277e-10	0.0126215	0.0169474	1.51887	1.55613	0.729676	1.21078	31.1	28.51	32.09	49.57	41.7	48.01	36.18	32.01	32.92	56.36	45.3	55.68	33.37	36.62	31.37	23.2	23.8	26.96	31.65	31.61	28.35	33.53	36.6	40.79
TRP53	2.98621e-13	3.35204e-06	0.941979	0.195725	1.51833	1.38143	0.915474	1.12387	33.07	28.58	32.21	49.03	45.2	48.28	31.11	31.54	29.53	41.36	44.63	41.35	30.98	34.31	32.55	25.88	31.52	32.17	31.98	31.15	27.93	29.02	35.62	37.7
SARS2	0.00052867	0.00607299	0.941979	0.0931012	1.51753	1.4659	0.861248	1.17384	3.6	3.32	3.92	5.64	5.34	5.47	4	4.45	3.72	5.98	4.67	7.19	3.48	4.24	4.46	3.81	3.46	3.22	3.9	4.08	3.64	4.13	4.75	4.76
PRPSAP1	1.24462e-22	0.83118	1.25307e-09	0.0109719	1.51734	0.964038	1.31785	1.12038	85.77	87.44	83.06	131.51	122.81	134.53	82.09	88.93	90.37	55.75	88.29	107.95	82.13	91.07	83.71	100.48	116.06	122.03	97.93	90.76	92.43	103.13	110.05	101.78
MAD2L2	0.00937641	4.92246e-05	0.256125	0.0367461	1.51717	1.63011	1.12941	1.38261	5.66	5.17	3.73	7.99	7.53	6.57	6.4	4.85	6.35	10.85	9.12	8.72	5.46	5.57	5.12	6.53	5.81	5.9	5.27	5.82	5.82	6.84	8.06	8.48
CRLF2	0.0159184	7.36862e-10	0.00962403	0.0127014	1.5166	2.71109	1.45852	1.41522	3.59	3.13	2.92	3.85	5.79	4.98	4.41	3.25	4.42	13.19	10.79	8.77	4.06	3.34	3.81	5.89	5.8	4.66	4.31	4.7	4.26	5.97	6.52	6.29
ACOT9	1.47467e-06	7.28487e-07	0.658584	0.00134027	1.51547	2.3979	1.00775	1.61687	8.09	8.07	7.43	11.62	11.41	12.72	10.87	8.73	9	30.63	22.7	15.25	8.03	9.82	7.97	10.36	7.76	7.9	7.6	8.52	7.24	9.48	15.23	13.06
CD9	5.01877e-05	1.49163e-13	0.924888	0.024456	1.51527	3.3875	0.939394	1.45947	11.68	8.94	10.16	14.01	16.02	16.61	11.38	10.9	8.12	46.32	27.04	29.62	11.69	9.99	11.65	10.87	9.79	10.65	11.94	10.39	8.88	11.35	18.87	15.33
HGH1	0.00364663	2.32016e-05	0.0500306	0.323602	1.51471	1.77541	0.541274	1.17929	2.32	1.9	2.58	3.69	3.34	3.27	3.12	2.56	2.78	6.19	4.61	4.22	2.9	2.79	2.79	1.02	1.45	2.12	3.19	2.44	2.29	2.89	2.81	3.64
NOL12	0.00112784	2.71997e-05	0.941979	0.272455	1.51466	1.49114	0.96681	1.17571	4.6	4.44	5.63	7.38	6.5	8.34	6.43	5.76	5.3	8.87	7.13	10.08	5.63	5.31	5.33	4.05	5.51	6.17	5.1	4.61	4.29	4.76	4.83	6.87
SYVN1	7.07024e-13	0.000242179	0.809936	0.00175713	1.51411	1.38583	0.944912	1.24449	20.56	17.5	17.59	28.43	27.32	28.51	18.64	16.55	19.29	23.25	27.92	24.33	21.33	19.75	17.19	18.77	16.92	19.37	16.74	16.39	15.38	18.9	20.36	21.11
PCNA	1.15634e-13	0.000303174	0.654412	0.00245683	1.51387	1.32882	0.838489	1.29076	51.64	49.64	51.23	80.34	69.39	81.15	65.94	60.14	57.97	90.17	66.81	87.59	50.42	57.11	57.35	43.24	45.54	49.47	53.45	51.23	46.37	59.2	64.26	71.51
WDR76	0.00032115	0.104853	0.909059	0.882319	1.51351	1.17994	0.830941	1.00709	1.76	1.99	2.17	3.12	2.6	3.24	1.88	1.94	2.46	2.59	2.38	2.44	1.88	2.37	2.02	1.65	1.75	1.81	2.46	2.66	1.93	2.05	2.65	2.4
TANGO6	0.446437	0.0369622	0.536844	0.298799	1.51337	1.37652	0.623529	1.55959	0.58	0.67	0.62	0.89	0.79	1.15	0.98	0.85	0.64	1.58	0.91	0.91	0.81	0.91	0.83	0.49	0.41	0.69	0.53	0.65	0.75	0.88	1.01	1.12
CASP2	1.27122e-09	7.24475e-10	0.0119644	0.00932986	1.51302	1.99851	1.1675	1.25492	8.32	7.39	6.94	11.44	11.32	11.51	5.6	6.85	7.64	12.58	14.54	13.03	7.58	7.53	6.98	7.61	9.46	8.72	9.58	8.24	7.6	9.69	11.56	10.65
SRSF1	5.85785e-15	8.38958e-08	0.941979	0.0997267	1.51282	1.49623	0.914286	1.18189	19.22	17.23	20.51	28.97	28.73	28.47	21.76	20.95	20.95	35.62	27.18	32.45	19.31	21.81	19.43	18.09	18.02	19.25	22.29	19.21	17.93	19.66	24.57	26.01
RGMB	2.47943e-07	0.5772	0.941979	0.0816094	1.51276	1.04142	1.02316	1.18805	4.52	4.37	3.65	6.49	5.62	6.86	4.97	5.04	4.96	4.19	5.17	6.23	4.31	3.59	4.19	4.4	3.75	4.22	5.58	4.54	4.77	5.36	5.77	6.56
CISD3	4.10722e-10	0.732959	0.941979	0.93002	1.51257	0.852809	0.918075	0.953342	53.8	56.79	59.67	81.25	95.16	81.12	69.64	81.76	66.82	65.24	52.49	68.37	68.69	62.95	68.42	59.09	57.94	66.64	62.37	53.88	52.21	51.38	51.43	57.79
NUCKS1	5.89142e-10	1.36465e-14	0.941979	0.00630397	1.51232	1.89642	0.915802	1.32103	5.17	4.94	5.72	8.36	7.4	8.18	5.58	5.15	5.2	10.84	8.49	10.88	5.19	5.43	5.77	4.42	5.2	5.39	5.47	5.39	5.12	6.09	7.02	8
CREB3L1	1.40467e-09	2.70221e-14	0.37164	0.267218	1.51195	1.8635	0.796058	1.06885	16.05	13.01	14.03	21.43	21.73	21.99	13.76	13.45	13.45	27.38	21.48	26.91	15.7	16.65	15.85	13.41	12.56	12.4	14.96	15.33	13.72	15.77	17.29	13.98
COX18	0.0116487	0.00447049	0.496777	0.206797	1.51152	1.40299	1.1393	1.29501	4.17	2.63	3.62	5.6	5.5	4.65	3.99	3.89	4.18	5.52	5.71	5.69	3.29	3.03	2.51	3.31	3.24	3.51	2.65	3.36	2.6	3.66	3.31	4.18
EIF5A	3.24953e-18	1.18512e-11	0.894323	0.00202801	1.51078	1.72667	0.916478	1.38409	185.12	181.36	194.37	302.63	256.03	288.66	237.54	230.47	225.92	458.89	353.43	385.87	203.37	210.01	216.75	198.48	179.52	199.5	203.01	185.74	185.68	220.84	264.51	309.71
PRIMPOL	6.91951e-05	0.0423652	4.06948e-06	0.160885	1.50973	1.28932	1.60603	1.33153	3.9	3.43	3.46	5.62	5.31	5.36	2.65	3.67	3.98	3.73	4.65	4.9	3.18	3.63	3.14	5.52	5.46	5	4.94	4.46	3.54	4.09	6.77	6.37
FOXRED1	1.47658e-05	4.67366e-06	0.646007	0.116011	1.50908	1.5112	1.00529	1.25917	5.79	5.42	4.76	8.01	7.53	8.56	5.99	6.3	5.57	9.49	8.76	8.74	5.7	5.94	5.36	5.95	5.89	5.25	5.71	5.43	5.22	5.57	6.87	8.16
EXOSC2	2.53905e-05	2.62243e-07	0.518168	0.0895111	1.50907	1.62643	0.76709	1.23444	8.03	6.45	7.56	11.9	10.3	11.06	8.7	8.33	8.24	15.18	11.82	14.1	7.57	9.51	7.35	5.27	6.51	6.96	7.73	7.86	7.23	8.53	8.77	10.87
CDK2AP2	3.82144e-11	0.916464	0.0128596	0.0174752	1.50887	0.914954	1.13946	1.21711	37.65	33.71	37.98	54.83	53.11	57.04	46.12	43.23	47.87	29.5	48.76	47.29	37.59	36.4	35.5	41.58	40.63	42.55	36.37	36.99	40.59	43.24	48.26	47.19
FXN	0.0116124	0.305921	0.55966	0.704763	1.50849	1.11398	0.719109	1.10526	3.51	3.68	4	6.32	4.95	5.61	4.89	4.64	5.21	6.35	5.13	4.94	4.38	5.36	4.18	3.59	3.36	3.06	4.59	4.45	3.88	3.09	5.75	5.44
NOC2L	3.98632e-09	5.63921e-14	0.00964742	0.0115341	1.5084	2.30821	0.709063	1.24417	17.34	15.28	17.36	27.46	21.71	26.22	18.55	16.92	19.07	51.47	36.3	38.12	18.76	19.97	18.98	11.67	14.39	14.86	19.25	17.87	16.9	20.55	21.87	24.79
MFSD6L	0.000256341	1.92424e-05	0.249108	0.0366455	1.50837	2.01205	1.11603	1.31792	5.18	4.74	5.62	7.1	9.24	7.1	5.88	5.81	5.74	16.16	9.84	9.07	5.91	5.21	6.03	5.25	6.7	7.19	5.17	5.06	5.12	5.79	6.74	7.7
CAPN9	0.00178455	0.527318	0.941979	0.990116	1.5081	0.746846	0.946043	0.931792	2.93	2.87	2.84	4.05	5.22	3.76	5	3.95	2.94	3.97	2.35	2.56	3.9	3.38	3.84	3.87	3.61	3.04	3.14	2.85	2.66	2.32	3.28	2.46
ACOT8	3.21336e-07	0.828508	0.238084	0.252225	1.50741	0.944224	1.0522	1.15853	17.25	14.65	15.34	24.32	23.77	23.12	20.23	21.07	21.81	17	18.78	23.81	19.29	16.99	20.04	19.06	20.31	19.89	19.03	20.64	18.3	18.92	21.4	26.84
SHANK2	0.000788542	0.00176165	2.02577e-06	0.470694	1.50741	1.54976	1.74236	1.13242	1.02	0.79	0.89	1.19	1.44	1.44	0.72	0.64	0.75	1.27	0.99	1.01	0.71	0.8	0.78	1.22	1.24	1.53	0.82	0.72	0.65	0.71	0.96	0.81
2010106E10RIK	8.37755e-08	0.000679583	7.16673e-09	0.285775	1.50683	0.633301	1.38701	1.13967	58.62	60.27	64.17	86.34	109.65	79.85	81.61	86.47	87.17	46.35	55.32	59.98	74.62	66.95	73.85	87.68	110.31	100.8	77.33	61.08	63.14	61.44	78.07	90.19
ACER2	0.429227	0.00842639	0.697657	0.889684	1.50675	1.85304	0.834848	1.17251	1.92	2.32	2.43	3.86	2.93	3.26	1.67	1.75	2.84	4.27	3.17	4.16	2.07	2.43	2.1	1.66	1.97	1.88	1.87	2.81	2.45	2.44	2.93	2.99
RPL41	6.63435e-16	0.00240695	0.75527	0.235392	1.50662	1.21774	0.950655	1.07624	841.27	842.71	795.45	1352.34	1108.14	1275.09	1042.5	1028.56	990.89	1369.64	1027.72	1331.29	943.01	772.62	904.3	726.78	859.97	903.9	1018.67	969.86	887.01	925.59	1052.5	1116.68
JPT2	8.63883e-17	4.67509e-08	0.0445031	6.6957e-05	1.50624	1.65801	1.10944	1.43301	30.16	28.51	29.43	46.01	41.53	45.16	30.96	27.21	30.37	54.31	49.39	43.1	29.21	30.18	28.15	37.82	29.19	30.11	27.65	28.21	24.9	33.06	41.94	40.73
RESF1	8.13882e-07	1.47656e-20	0.0274822	3.41297e-06	1.50593	3.77083	1.13943	1.68391	3.28	3.21	3.63	4.53	5.53	5.18	2.63	2.74	2.79	11.49	11.64	7.64	3.08	3.27	2.83	3.6	3.3	3.56	2.9	2.92	2.88	4.09	5.12	5.44
TMEM258	2.5174e-05	0.501692	0.63462	0.884387	1.50576	0.994578	0.986659	0.969208	53.13	36.55	47.38	72.73	63.87	69.78	59.12	51.08	57.65	57.65	50.83	58.46	54.88	52.13	58.64	58.27	52.1	53.07	59.12	49.12	53.49	51.89	51.19	53.67
EIF2S3Y	0.891533	0.000589942	0.149352	1.1931e-09	1.50556	0	0.00222593	1141.5	0.03	28.4	17.44	39.69	29.37	0	30.55	34.87	0.03	0	0	0	35.91	0	0.03	0	0.08	0	0.03	0	0.03	30.93	0	37.56
PSMA4	3.9897e-18	1.03019e-05	0.0783234	0.00525036	1.50476	1.30329	1.03308	1.37147	101.11	93.87	97.32	154.13	139.16	146.55	106.81	115.59	119.68	143.75	147.67	154.41	104.46	106.05	107.46	116.18	104.3	108.01	103.02	92.47	91.64	107.61	131.31	154.87
MEX3A	0.0909337	0.000338571	0.136561	0.207593	1.50442	1.85606	0.492537	1.47656	0.5	0.29	0.34	0.6	0.48	0.62	0.41	0.48	0.43	0.91	0.76	0.78	0.46	0.36	0.52	0.13	0.23	0.3	0.64	0.38	0.26	0.6	0.72	0.57
XRCC6	2.69663e-05	0.141977	0.979483	0.621676	1.50438	1.1664	0.870655	1.06071	4.66	4.98	5.19	7.88	6.63	7.8	5.6	6.57	6.52	8.01	5.48	8.31	5.19	6.42	5.94	4.3	5.06	5.92	6.78	5.53	5.81	6.44	6.73	6.05
RBMX2	0.0320086	0.00889215	0.941979	0.279998	1.50398	1.58155	0.959854	1.30598	1.81	1.44	1.77	2.57	2.55	2.43	3.09	2.2	2.19	4.8	3.88	3.15	1.58	1.84	2.06	1.74	2.19	1.33	2.27	2.08	1.5	2.12	2.39	3.13
PSMA3	5.53116e-14	1.39507e-10	0.220578	0.00574586	1.50267	1.44935	1.02615	1.42284	43.44	41.55	46.01	69.45	62.61	64.79	53.38	52.91	52.65	78.87	74.45	77.04	46.84	48.97	48.36	53.97	45.7	48.27	46.98	41.81	38.35	47.33	61.88	71.69
TMEM184B	5.47456e-12	1.35847e-08	1.4233e-08	0.00345143	1.50253	2.27461	1.31735	1.28935	25.25	26.2	23.63	36.23	41.34	35.24	26.17	24.3	25.93	59.75	71.45	42.58	24.72	23.93	24.77	33.04	34.2	29.48	25.5	26.56	28.43	30.1	36.9	36.78
GRM4	0.138701	0.801437	0.00583874	0.824103	1.50164	0.792553	1.76078	0.875421	0.89	1.07	1.09	1.38	2.03	1.17	1.57	1.15	1.04	0.93	0.93	1.12	0.88	0.83	0.84	1.56	1.35	1.58	1.02	0.97	0.98	0.63	0.98	0.99
LAMC2	9.93472e-11	7.19756e-17	0.0340733	8.76384e-05	1.50113	5.14513	1.12705	1.53745	5.88	5.69	6.19	8.76	9.21	8.69	6.05	5.44	5.46	38.63	31.95	16.63	5.57	6.01	6.68	7.42	6.44	6.72	5.86	6.54	5.89	7.86	10.99	9.27
ADAM33	0.891533	0.025092	0.941979	0.93002	1.5	6.66667	0	1.33333	0	0	0.02	0.02	0	0.01	0	0	0.03	0.1	0.03	0.07	0	0.02	0	0	0	0	0.04	0.02	0	0.02	0.01	0.05
GM3488	0.891533	3.26932e-08	0.902246	0.143436	1.5	27.4286	0.555556	2.47059	0.1	0.13	0.19	0.23	0.19	0.21	0.07	0	0.07	2	0.79	1.05	0.24	0.39	0	0.13	0.07	0.15	0.11	0.12	0.11	0.34	0.4	0.1
GRHL1	0.454702	6.05699e-06	0.902246	0.22517	1.5	5.40385	0.675	1.94444	0.19	0.1	0.13	0.27	0.25	0.11	0.2	0.09	0.23	1.48	0.76	0.57	0.07	0.05	0.28	0.11	0.07	0.09	0.16	0.13	0.07	0.24	0.23	0.23
TPM3	4.42371e-22	2.54087e-13	0.000798108	0.00148145	1.49989	1.65716	1.10122	1.39626	155.36	152.12	162.36	245.93	220.65	238.13	178.36	164.15	168.37	299.43	279.54	267.64	152.73	170.91	166.76	186.11	168.14	185.79	152.88	155.5	156.79	177.94	236.27	235.29
JOSD2	0.000244181	0.718574	0.747427	0.617105	1.49913	0.972913	0.990054	1.10415	10.38	8.94	9.27	15.15	13.11	14.6	12.92	10.58	12.31	11.3	11.88	11.66	10.78	11.79	10.61	9.42	11.14	12.29	10.56	9.98	8.84	11.02	10.57	10.85
SNRPB2	8.72433e-06	0.00100365	0.86311	0.134735	1.49868	1.44646	0.959463	1.16803	10.58	11.59	11.9	18.32	15.13	17.61	13.09	12.96	13.64	22.68	14.76	19.97	10.59	11.97	13.95	11.99	10.73	12.31	13.16	12.09	11.47	13.03	14.32	15.54
SNRPB	1.17335e-12	8.74122e-06	0.885702	0.0348581	1.49857	1.38006	0.864776	1.21208	52.79	48.84	52.03	75.94	71.48	82.85	66.37	61.84	64.31	99.42	78.59	87.68	57.82	56.98	58.69	46.54	49	54.49	59	57.69	54.24	61.39	67.32	78.47
NDE1	1.95597e-05	0.0815567	0.822683	0.646857	1.49822	1.17719	0.866862	1.04551	5.68	5.19	6.01	8.23	8.6	8.46	6.04	6.66	5.36	7.02	6.72	7.52	5.55	6.03	5.47	4.46	4.86	5.46	6.06	6.01	5.51	5.36	6.63	6.39
BSPRY	2.23855e-08	6.17428e-05	0.584599	0.00680178	1.49802	1.55404	0.828714	1.21398	19.06	21.09	17.9	31.83	29.28	25.85	30.88	29.34	26.29	56.44	38.86	39.14	23.21	22.21	22.77	20.14	17.39	18.98	22.81	23	21.44	26.4	26.25	28.99
FADS2	1.39275e-11	0.176415	0.970418	0.86645	1.49786	0.772004	0.8879	0.971589	41.82	43.48	50.42	67.35	65.13	70.81	53.01	55.56	50.95	38.16	35.81	49.18	48.5	50.21	37.24	36.41	38.54	45.76	44.28	48.41	37.54	43.08	45.52	37.93
ALDH1B1	6.87795e-22	0.998194	0.0386668	0.389429	1.49773	0.90265	1.01923	1.0487	278.75	270.33	300.2	414.72	424.7	432.57	322.01	344.8	335.35	247.37	322.84	334.39	332.98	321.92	309.44	313.54	334.19	335.15	322.17	301.77	280.62	279.62	324.47	344.52
LRIG3	0.000403056	0.000202648	0.179363	0.767523	1.49742	1.53189	1.16812	1.03797	2.31	2.24	3.19	3.9	3.73	3.96	2.45	2.63	2.29	3.78	3.01	4.5	2.1	2.65	2.15	2.21	2.7	3.15	2.87	2.79	2.24	2.3	2.44	3.46
ACTB	3.82609e-11	0.0226151	5.40481e-10	0.00411401	1.49701	1.16657	1.21019	1.17077	1776.64	1756.26	2149.75	2757.77	3089.01	2660.21	2651.47	2252.98	2036.32	2957.53	2591.09	2548.27	1992.75	2168.97	2130.43	2557.11	2543.42	2514.15	1824.59	1904.41	1897.62	2097.37	2194.41	2295.71
TFAP4	0.00083936	0.0675657	0.941979	0.904051	1.49562	1.20386	0.84959	0.996361	3.91	4.12	4.52	6.21	5.26	7.3	3.67	4.39	3.86	4.51	4.3	5.54	3.69	3.88	3.4	1.57	3.51	4.24	4.66	4.99	4.09	4.11	5.17	4.41
SMG7	3.96766e-14	2.53243e-13	0.000352943	0.00421955	1.4955	2.09573	1.15822	1.25958	10.41	10.67	11.17	15.76	16.88	15.59	10.03	8.85	9.95	22.68	20.25	17.49	10.17	11.21	10.6	12.66	11.96	12.42	11.34	10.07	9.64	11.79	13.78	13.54
SETD6	0.0114082	0.074897	0.48584	0.652686	1.49508	1.27773	0.695201	1.12323	2.31	2.28	2.52	3.36	3.75	3.52	4.04	3.56	3.13	5.3	3.46	4.95	2.6	2.53	2.58	2.03	1.65	1.68	2.14	2.77	2.88	2.25	2.94	3.56
SLC22A4	0.0414698	0.00999746	0.93862	0.882198	1.49501	0.505774	0.95356	0.840874	1.77	1.44	1.8	2.27	3.2	2.02	2.36	3.87	2.43	1.58	1.25	1.55	2.65	1.96	1.85	1.75	2.07	2.34	2.71	2.15	1.55	1.7	1.86	1.83
SHISA5	1.17636e-13	3.03831e-05	5.20944e-16	0.0587595	1.49449	1.42887	1.39758	1.20161	156.77	155.51	131.75	219.82	220.67	223.11	132.36	133.88	159.83	192.24	214.73	201.83	149.32	162.88	164.06	210.72	234.69	220.2	153.6	150.77	176.45	170.12	196.71	210.93
BTG1	1.25836e-13	4.11582e-07	0.00053167	0.000443125	1.49435	1.70223	1.19021	1.26154	12.72	13.69	12.53	20.8	18.06	19.33	10.84	13.19	11.87	24.15	17.03	19.93	14.51	12.77	12.15	15.3	14.77	16.86	12.93	14	12.72	15.56	17.68	16.78
CEP152	0.0191379	0.000136031	0.941979	0.137575	1.49321	1.94203	0.838057	1.43434	0.59	0.75	0.87	1.08	1.09	1.13	0.76	0.57	0.74	1.54	1.07	1.41	0.68	0.92	0.87	0.61	0.64	0.82	0.61	0.63	0.74	0.74	1.07	1.03
TINF2	1.02055e-06	4.41183e-07	0.585989	0.00721855	1.49288	1.99304	1.05016	1.48228	6.4	6.14	7.12	10.04	10.18	9.13	9.37	8.05	7.02	20.05	13.77	14.89	7.72	7	7.21	6.93	8.57	7.53	7.75	7.06	6.07	8.51	11.71	10.73
NHP2	6.10477e-06	2.01143e-05	0.804581	0.00267098	1.49249	1.77436	0.8351	1.42723	21.16	20.26	21.83	36.39	26.28	31.73	26.56	24.76	30.98	62.14	37.57	46.32	20.86	24.97	25.85	19.99	18.03	21.84	22.75	22.73	21.51	26.73	31.87	37.01
CCL25	2.87858e-06	1.84073e-07	0.122198	0.615804	1.49246	0.507851	1.06043	0.831333	68.67	67.68	95.08	112.45	126.82	106.13	86.91	93.94	96.83	43.49	39.94	57.59	82.58	90.15	86.56	75.4	101.53	98.03	88.28	75.33	68.03	57.5	62.26	72.81
ANG	1.8763e-10	0.196688	5.40481e-10	0.00973933	1.49167	1.11521	1.27637	1.21724	91.66	86.05	79.17	137.56	127.67	117.95	90.37	81.79	89.46	75.41	94.56	121.79	88.51	92.42	88.27	114.61	112.87	116.12	89.96	84.99	81.59	92.59	112.85	106.83
PSMB4	3.87952e-16	2.31244e-07	0.0279363	0.00790426	1.49166	1.30995	1.08363	1.29808	100.81	96.09	99.93	145.54	139.57	157.66	125.67	122.55	126.48	162.86	162.22	165.76	112.31	107.2	118.87	132.93	113.85	119.9	115.36	104.83	109.02	120.01	147.89	159.44
TMEM150B	1.13197e-08	3.94609e-06	0.0522934	0.041271	1.49101	1.60036	1.05755	1.365	53.77	46.67	49.72	71.12	83.96	68.81	72.93	65.37	62.53	127.12	99.65	94.63	60.45	56.76	61.94	58.41	62.21	68.84	51.71	52.52	54.59	55.3	75.85	85.64
GPR39	2.02449e-07	7.33121e-10	0.015351	0.000158084	1.49011	1.98511	1.23486	1.77587	6.81	7.08	6.33	10.09	9.52	10.52	7.51	6.53	6.78	14.78	14.8	11.75	6.73	6.51	5.75	8.88	7.58	6.99	5.67	5.56	5.68	7.72	9.72	12.59
CACNB3	0.000971006	5.98331e-09	0.941979	0.495237	1.48934	1.98964	0.830556	1.09902	3.54	2.68	3.16	4.4	4.76	4.81	3.89	3.75	3.94	9.13	6.58	7.33	3.57	2.92	4.31	3.06	2.6	3.31	4.47	4.02	3.73	3.81	4.69	4.93
ASCC3	5.48273e-09	9.40189e-15	1.67881e-13	1.33907e-05	1.4893	1.98175	1.70981	1.52941	9.26	8.55	9.29	11.99	15.1	13.27	7.47	6.56	6.79	14.15	14.54	12.57	6.94	9.05	6.65	12.4	14.11	12.2	7.29	6.72	6.22	8.77	11.53	10.64
DGKA	0.0001626	0.0535377	0.892433	0.671001	1.48894	1.10019	0.860879	1.00931	15.26	18.67	15.34	21.16	31.73	20.47	20.7	20.03	17.26	20.37	21.36	22.07	21.91	17.73	16.57	13.24	18.53	16.62	18.42	16.76	17.45	17.33	19.23	16.56
WNK2	8.00995e-08	0.797243	0.620815	0.257057	1.48754	0.849234	0.775531	0.795551	3.08	2.83	3.32	4.43	4.41	4.89	2.89	2.77	2.83	2.51	1.95	2.75	2.62	3.74	3.53	1.75	2.74	3.18	3.18	3	3.26	2.53	2.75	2.23
SEMA5A	0.00097319	0.248737	0.941979	0.170717	1.48744	1.10152	0.847368	1.24096	0.6	0.75	0.64	0.97	1.05	0.94	0.65	0.64	0.68	0.71	0.59	0.87	0.52	0.78	0.6	0.38	0.51	0.72	0.48	0.56	0.62	0.72	0.68	0.66
THYN1	6.31302e-05	0.00764207	0.917051	0.0967471	1.48678	1.34725	0.868494	1.35897	11.56	11.94	12.82	19.26	17.02	17.72	15.18	13.28	13.47	21.54	15.2	19.75	11.26	12.88	11.98	10.49	9.94	10.94	12.42	9.53	9.78	10.6	15.09	17.43
ZFP101	0.0450556	0.341395	0.924888	0.54929	1.48665	1.18155	0.81761	1.17544	1.03	1.2	1.14	1.51	1.4	2.1	0.99	1.3	1.07	1.08	1.16	1.73	0.98	1.01	1.19	0.77	0.89	0.94	1.34	0.95	1.13	1.04	1.57	1.41
USP16	6.72067e-08	1.23363e-08	0.00426811	0.00360668	1.48565	1.7659	1.2252	1.49009	10.74	11.53	10.49	18.18	14.38	16.11	12.13	10.41	11.89	23.71	17.44	19.65	10.77	11.89	11.62	16.23	13.01	12.76	11.67	12.73	10.92	13.09	19.42	20.12
WIPF3	1.26118e-16	0.609835	7.20089e-09	0.379782	1.48388	0.804789	1.35281	1.02237	29.54	29.66	26.09	43.99	41.54	41.03	31.02	31.27	31.25	18.97	29.21	27.1	28.01	31.24	31.96	45.59	38.41	39.39	30.77	31.04	32.96	31.96	33.5	31.43
KLRG2	0.110565	7.43491e-18	0.836016	0.984323	1.48387	6.86547	0.766667	0.948454	1.34	1	0.76	1.18	1.69	1.73	1.09	0.57	0.57	4.21	6.39	4.71	1.49	1.28	1.43	0.67	1.4	1.15	0.98	1.42	1.48	0.53	1.62	1.53
TMEM171	6.60833e-11	0.0181066	2.5501e-06	0.0445537	1.48366	1.47765	1.35836	1.14025	38.01	39.24	35.33	53.98	53.3	59.75	28.09	46.59	32.49	39.61	64.82	53.93	40.69	35.72	30.69	47.71	48.08	49.69	39.87	39.48	42.08	44.44	46.84	47.18
ERH	5.44405e-07	1.70021e-07	0.514506	0.0320493	1.48311	1.66172	0.805317	1.32163	38.97	33.19	41.81	61.4	50.49	57.14	48.41	43.42	46.37	88.21	61.47	79.97	43.3	44.23	40.37	32.81	31.59	38.6	42.83	41.63	33.75	42.18	53.69	60.36
STX2	0.0114005	6.14675e-13	0.256097	0.00057507	1.48263	4.96815	1.25838	1.93705	1.66	1.76	2.05	2.88	2.01	3.22	1.82	1.31	1.58	7.3	11.14	4.96	1.78	1.52	1.77	2.94	1.81	1.63	1.46	2	2.1	2.78	4.12	3.87
ETV5	0.0354353	0.00627596	0.991116	0.332171	1.48221	1.56981	0.894545	1.3	0.93	0.76	0.84	1.25	1.04	1.46	0.89	0.72	1.04	1.41	1.18	1.57	0.74	0.79	1.22	0.82	0.81	0.83	0.8	0.57	0.53	0.92	0.89	0.66
TRMT1L	1.4721e-09	0.212611	0.00600761	0.0293149	1.48194	1.12044	1.2068	1.25493	14.98	15.59	13.73	23.01	19.76	22.88	14.28	16.9	16.48	15.09	21.08	17.23	16.17	14.97	14.17	21.12	16.74	16.82	18.39	17.07	15.77	17.85	23.13	23.31
LRRC4	0.00342875	3.59315e-05	0.635085	0.0696837	1.48045	1.80546	1.01166	1.33551	4.72	3.83	6.54	6.75	9.18	6.41	5.02	4.02	5.61	7.77	10.86	7.82	4.68	6.02	7.31	5.3	6.75	6.17	4.14	3.34	4.77	4.98	4.88	6.5
DDIT4	0.000700353	0.833379	0.316674	0.432817	1.47991	0.966774	1.16696	0.786667	5.45	5	6.72	7.6	9.17	8.64	6.43	8.1	7.14	8.03	4.91	8.01	4.68	5.89	6.38	4.36	8.08	7.34	8.79	8.31	6.9	5.63	7.01	6.24
ST6GAL1	0.0258436	4.68826e-06	0.409567	0.0294307	1.47937	0.244898	0.651297	0.5	1.19	0.78	1.18	1.69	1.35	1.62	1.06	1.69	1.17	0.26	0.22	0.48	1.04	1.47	0.96	0.6	0.75	0.91	1.43	1.07	1.16	0.79	0.64	0.4
MRPS5	5.63307e-07	6.21662e-06	0.626078	0.101071	1.47903	1.49209	0.805863	1.2826	12.2	11.88	12.87	19.42	17.47	17.76	14.28	15.34	15.9	24.37	19.16	24.39	14.15	13.57	15.6	9.96	11.93	13.02	12.98	12.39	10.37	12.59	14.21	19.04
KATNA1	3.2299e-09	2.73831e-08	0.00667489	1.09199e-05	1.47876	1.93548	1.22986	1.54674	16.46	17.31	15.67	26.05	23.23	23.83	20.2	17	17.98	40.3	37.56	28.94	16.97	16.87	17.54	24.32	20.66	18.21	18.91	17.66	18.74	24.4	30.17	30.98
D1ERTD622E	4.11312e-09	1.82716e-07	0.00552487	0.00370631	1.47874	1.82978	1.13149	1.3245	18.83	18.22	17.97	24.49	30.66	26.21	24.79	22.01	20.82	51.65	35.95	36.13	20.21	18.68	19.67	22.37	23.08	20.81	19.9	17.83	18.85	21.52	25.62	27.8
SDF2L1	1.18357e-09	0.624446	0.0608912	0.162796	1.4784	0.839599	1.15188	1.18025	29.24	26.44	30.19	43.05	42.48	41.42	33.73	34.34	35.67	25.57	27.82	33.71	36.61	30.15	26.21	38.64	31.27	37.18	21.45	24.24	26.82	24.16	30.42	31
HSPA14	4.06409e-06	8.27445e-05	0.28337	0.012856	1.47815	1.31489	0.764706	1.27738	10.82	10.5	12.54	17.46	15.18	17.41	14.97	14.12	14.83	20.31	18.23	19.21	12.76	13.5	14.2	9.9	10.11	10.93	12.66	13.34	11.89	14.68	15.73	17.99
STIP1	1.33923e-13	2.49954e-07	0.980343	0.0123436	1.47758	1.44096	0.891253	1.26388	29.54	27.46	30.19	45.05	40.9	42.88	32.95	30.04	32.8	49.18	39.79	49.06	29.92	33.16	30.44	26.41	27.85	29.09	27.98	26.86	25.65	29.45	34.13	38.15
SEC61G	1.72794e-08	0.204837	0.244662	0.116484	1.47728	1.02982	1.05818	1.27719	33.56	32	33.71	52.24	47.45	46.96	47.23	45.89	44.05	46.37	43.7	51.19	41.43	32.37	39.12	38.12	40.46	40.91	36.76	33.33	32.15	31.28	47.41	51.89
TCIRG1	9.14476e-20	0.016632	9.71917e-09	0.406383	1.47644	1.21023	1.25887	1.03999	58.97	58.18	54.08	83.09	85.4	84.32	65.45	71.74	60.93	72.85	91.27	75.65	62.75	64.74	68.17	86.28	79.1	80.93	76.65	68.15	71.48	67.66	82.82	74.45
TMBIM4	1.38574e-08	2.20473e-11	0.0864643	0.0015822	1.476	1.78126	1.09792	1.53355	51.93	49.94	50.21	75.87	65.18	83.42	53.56	60.97	61.84	101.24	110.58	102.34	56.24	54.51	59.18	71.88	58.36	56.33	56.54	55.45	51.03	63.86	84.69	101.45
PTPN2	6.20736e-10	8.44288e-05	0.941979	0.0667857	1.47586	1.61899	0.917458	1.2791	15.37	14.93	14.44	23.5	21.24	21.29	16.78	13.23	18.02	30.1	23.35	24.31	16.47	16.92	17.13	14.81	14.53	17.01	16.01	14.56	13.93	15.12	20.24	21.56
TEX30	0.00949353	0.00995425	0.4201	0.725678	1.47565	1.53665	0.711207	1.08885	4.16	3.25	4.09	6.16	5	5.81	6.06	4.84	4.79	10.8	6.5	6.81	4.4	4.65	4.87	3.04	3.41	3.45	5.09	3.11	3.73	3.49	4.32	5.18
TKT	1.79511e-16	0.630208	0.955082	0.109389	1.47546	0.961448	0.906119	1.08107	68.6	71.58	77.4	106.81	111.21	103.01	95.16	98.58	90.29	93.08	77.87	102.13	80.85	82.76	79.57	66.12	75.21	79.02	81.22	75.89	70.22	78.51	82.29	84.96
USP2	0.02956	0.048825	0.941979	0.846457	1.47468	1.41176	0.94508	0.830769	1.14	0.9	1.12	1.47	1.74	1.45	1.6	1.02	1.8	1.96	2.4	1.88	1.11	1.31	1.95	1.1	1.69	1.34	1.7	1.46	1.39	1.03	1.17	1.58
DACH1	0.0409462	0.391861	0.941979	0.36929	1.47368	1.13924	0.864198	1.23887	0.91	0.67	1.08	1.46	0.93	1.53	0.64	0.86	0.87	1.03	0.69	0.98	0.62	1.04	0.77	0.55	0.72	0.83	0.98	0.57	0.92	0.9	1.12	1.04
TAX1BP1	8.29715e-22	5.6117e-18	6.01234e-10	2.93918e-05	1.47332	2.08653	1.35717	1.52701	145.89	142.14	148.97	205.4	219.13	219.31	128.24	143.27	137.12	272.75	309.86	270.01	139.84	138.79	135.21	209.32	175.13	177.2	153.05	141.24	131.41	176.82	233.25	239.98
A130010J15RIK	0.00484383	9.47972e-07	0.105503	0.0905401	1.47318	1.84982	1.21536	1.32149	1.84	1.62	1.76	2.97	2.03	2.69	1.77	1.82	1.87	3.46	3.68	2.96	1.67	1.81	1.86	2.57	1.98	1.94	1.92	1.97	2.02	2.06	2.68	3.07
MAK16	6.33828e-05	5.36576e-05	0.0138036	0.0138824	1.47307	1.8428	0.646303	1.27447	7.7	6.47	8.11	12.08	10.72	10.02	11.37	7.32	8.41	21.13	13.32	15.49	8.62	9.95	10.24	6.22	5.76	6.64	8.13	7.44	6.91	9.31	9.29	10.05
HYOU1	2.60923e-07	1.41675e-06	0.324891	0.000224869	1.47252	1.31028	1.03493	1.38232	27.04	21.28	30.47	37.6	39.66	38.76	25.88	24.7	27.22	33.5	33.68	34.76	29.42	30.93	21.53	30.8	27.49	26.45	18.75	18.03	19.56	22.63	27.33	27.92
CBX3	7.77573e-09	2.92513e-08	0.967324	0.237087	1.47217	1.61847	0.902301	1.07785	24.87	22.1	25.8	38.94	34.12	34.07	24.77	26.68	26.63	47.3	35.62	43.45	22.52	26.08	27.45	19.11	24.17	25.34	32.71	26.16	28.48	27.08	32.84	34.23
QTRT2	0.02317	0.000245782	0.449211	0.754918	1.472	2.03655	0.681159	1.0747	1.13	1.19	1.43	2.01	1.64	1.87	1.4	1.05	1.38	3.26	1.72	2.82	1.2	1.47	1.47	0.81	0.92	1.09	1.46	1.57	1.12	1.36	1.89	1.21
ANP32E	2.74457e-08	9.78554e-10	0.929959	0.0441321	1.47179	1.7994	0.872405	1.26301	10.75	9.51	12	15.99	15.15	16.34	9.78	9.76	10.42	20.7	15.18	18.03	9.36	12.41	10.99	8.47	9.53	10.58	10.16	10.08	8.77	10.5	11.7	14.44
PHF5A	1.20937e-08	0.000861732	0.93181	0.0438027	1.47155	1.26025	0.8647	1.20091	14.85	13.83	14.56	21.79	20.52	21.32	18.47	16.16	17.59	23.3	19.69	22.82	16.95	16.1	17.8	12.06	16.17	15.74	14.77	14.34	15.04	16.19	17.64	19.19
CLCA1	2.64857e-08	0.0661587	3.18422e-06	0.035478	1.47137	1.07012	1.19306	1.28375	192.77	158.43	188.99	240.33	305.16	249.33	269.46	257.89	228.03	277.85	267.72	262.78	210.44	211.45	223.05	266.57	263.95	238.93	186.64	165.37	164.75	174.82	276	212.57
STARD9	0.180277	2.72914e-05	3.51751e-05	0.0222595	1.47059	4.77778	3.08696	2.11111	0.12	0.12	0.1	0.15	0.13	0.22	0.02	0.03	0.04	0.14	0.18	0.11	0.05	0.09	0.09	0.3	0.21	0.2	0.08	0.07	0.12	0.12	0.22	0.23
MRPS10	6.14227e-05	0.0105419	0.941979	0.223625	1.47055	1.27255	0.864293	1.16199	10.22	12.11	10.61	17.3	14.74	16.4	16.6	13.7	15.71	22.25	17.33	18.97	11.67	15.54	12.95	10.3	11.64	12.77	13.41	12.89	11.85	12.89	14.95	16.49
FAM107B	5.67764e-06	0.0158745	0.716664	0.257622	1.47001	1.32608	0.807757	1.0917	5.07	5.13	5.97	8.43	7.89	7.45	7.58	6.11	6.06	10.25	6.48	9.46	5.06	7.29	5.44	4.24	5.17	4.96	6.01	6.15	5.07	6.49	6.17	6.15
VWA7	0.360782	0.0019728	0.271257	0.830463	1.46939	2.4557	1.63636	1.20548	0.2	0.16	0.13	0.24	0.26	0.22	0.32	0.22	0.25	0.8	0.72	0.42	0.2	0.16	0.19	0.32	0.25	0.33	0.33	0.2	0.2	0.12	0.33	0.43
PGM2L1	0.266253	1.1808e-06	0.924888	0.0966349	1.46875	2.5	0.927152	1.59603	0.48	0.45	0.67	0.63	0.57	1.15	0.51	0.37	0.58	1.09	1.26	1.3	0.63	0.38	0.5	0.44	0.48	0.48	0.65	0.42	0.44	0.93	0.65	0.83
PILRB1	0.49685	5.40688e-07	0.917051	0.562922	1.46835	11.7451	0.712963	1.73529	0.45	0.13	0.21	0.37	0.42	0.37	0.32	0.07	0.12	2.54	2.41	1.04	0.57	0.18	0.33	0.23	0.3	0.24	0.26	0.34	0.42	0.35	0.76	0.66
NUP62	2.49519e-10	0.000468897	0.947912	0.0147451	1.46816	1.3901	0.914212	1.16089	8.88	8.8	9.64	13.26	13.08	13.77	11.12	8.92	10.67	15.89	11.66	15.14	8.62	9.12	9.42	6.73	8.39	9.71	9.21	8.94	8.39	10.24	10.31	10.26
RUVBL1	1.92225e-05	1.65026e-06	0.309831	0.180204	1.46807	1.64527	0.758182	1.12587	9.55	9.27	9.21	14.98	11.73	14.44	10.77	10.79	11.62	21.16	14.98	18.45	10.58	10.21	10.68	7.46	7.79	8.61	11.6	10.49	9.53	11.36	11.91	12.33
DYNLT1F	1.47289e-06	0.00017367	0.80223	0.108286	1.46774	1.41749	0.995962	1.35936	30.76	24.83	25.48	42.34	35.89	40.76	28.94	27.54	33.27	41.72	37.17	48.33	26.55	30.93	34.14	32.77	27.2	31.28	28.69	28.5	26.43	29.6	34.93	49.14
PARP1	1.54914e-06	3.14455e-07	0.0787072	0.0128276	1.46608	1.59546	0.709986	1.33017	7.05	7.04	7.58	11.14	8.89	11.74	7.37	7.35	7.33	12.88	9.45	12.85	6.78	8.24	6.91	4.74	4.76	6.07	7.04	7.1	5.88	7.79	8.53	10.31
CCR1	0.237669	1.48459e-10	0.917051	0.0109965	1.46569	4	0.786127	2.36364	0.53	1.02	0.49	0.85	1.45	0.69	0.66	0.42	0.42	2.32	1.97	1.71	0.62	0.6	0.51	0.46	0.41	0.49	0.33	0.29	0.59	0.74	1.04	1.08
LYPD3	0.69889	3.81376e-05	0.941979	0.0175361	1.46512	25.88	1.125	2.98837	0.18	0.07	0.18	0.21	0.21	0.21	0.46	0.25	0.04	9.7	8.14	1.57	0.07	0.11	0.22	0.21	0.21	0.03	0.29	0.32	0.25	0.64	0.76	1.17
TMEM63A	4.00087e-07	0.000737402	0.0500029	0.50217	1.46498	1.29796	1.15729	1.07741	6.08	6.61	6.3	8.67	9.73	9.42	6.38	5.84	6.44	7.42	8.03	8.77	5.69	7.42	5.9	7.67	6.9	7.43	6.82	6.3	5.74	6.23	8.31	5.78
MID1IP1	0.00218919	0.000655453	0.941979	0.0525897	1.46429	1.89157	0.932995	1.3483	3.47	4.35	3.66	4.92	5.44	6.45	5.14	6.2	4.43	14.29	7.37	8.17	3.25	3.38	3.22	3.19	2.99	3.01	3.25	4.13	3.53	4.13	5.45	5.13
AZI2	1.42907e-14	2.44839e-12	2.73783e-06	0.000291062	1.46363	2.13209	1.24154	1.45243	26.5	25.13	25.63	36.21	39.01	37.86	24.92	23.94	26.77	57.34	59.19	44.72	23.97	24.82	24.16	32.25	30.11	28.21	26	24.82	26.12	30.92	39.44	41.39
ST6GALNAC4	0.594734	6.87357e-12	0.902246	0.93002	1.46341	7.23684	1.16667	1.07143	0.19	0.05	0.17	0.11	0.27	0.22	0.11	0.12	0.15	1	0.82	0.93	0.11	0.12	0.13	0.23	0.05	0.14	0.17	0.19	0.2	0.2	0.28	0.12
SEC11C	7.5353e-05	0.0126286	0.6224	0.0556787	1.4631	1.21695	1.00577	1.31192	19.74	17.17	23.12	27.29	30.44	30.1	24.67	25.45	26.95	34.12	26.83	32.84	25.2	21.49	22.6	24.98	19.86	24.85	20.32	19.35	17.46	19.49	28.9	26.56
TRIOBP	6.3718e-18	5.15566e-13	5.28981e-07	0.0022355	1.46293	1.7922	1.26084	1.23787	39.17	40.17	38.56	57.87	55.39	59.22	39.76	36.47	35.37	66.39	71.17	62.45	40.21	36.01	38.83	50.28	48.37	46.41	42.86	41.94	44.39	48.87	57.66	53.39
SNRPA	1.99969e-12	5.24257e-05	0.998778	0.0649541	1.46253	1.28803	0.895017	1.23175	34.46	34.93	37.24	53.35	51.13	51.47	38.38	40.42	38.03	51.35	44.26	54.87	38.71	38.74	39.14	33.96	31.71	38.68	34.82	33.26	33.58	33.92	43.33	47.97
CYP4F14	0.0193357	3.22859e-10	0.610319	0.782405	1.46226	0.385283	1.08311	1.01857	3.04	3.13	3.37	3.69	6.66	3.6	8.7	8.41	7.08	2.76	3.05	3.51	4.95	3	3.48	3.66	4.61	4.11	3.77	4.25	3.83	4.61	4.21	3.25
WDR36	8.04071e-08	7.00625e-05	0.000135135	0.105134	1.46195	1.47729	0.59429	1.1229	6.58	6.95	7.23	10.42	9.78	10.15	8.53	7.19	7.62	13.3	9.36	11.82	7.92	9.14	7.81	4.4	5.07	5.31	6.81	6.78	6.02	7.08	7.54	7.4
NSUN5	0.00926802	6.46588e-05	0.526845	0.41855	1.46166	1.84637	0.713224	1.1474	2.05	2.19	2.02	3.05	2.89	3.21	2.39	2.14	2.5	5.3	3.28	4.4	2.45	2.24	2.04	1.19	1.99	1.62	2.85	2.31	2.71	2.61	3.17	3.25
MGST2	3.37719e-06	0.0274139	0.575802	0.806275	1.4616	0.67467	0.989389	1.00917	63.43	50.14	64.42	77.55	95.45	87.15	82.21	92.54	80.56	50.31	50.35	71.59	83.19	66.14	67.43	69.42	71.77	73.27	78.55	62.87	54.9	58.43	68.22	71.47
PLEK	0.755528	0.00680743	0.956694	0.342605	1.46154	4.13333	0.785714	2.04762	0.07	0.06	0	0.03	0.08	0.08	0.05	0.05	0.05	0.26	0.18	0.18	0	0.06	0.08	0.04	0.03	0.04	0.06	0.08	0.07	0.12	0.21	0.1
CCT3	1.59075e-12	3.05594e-12	0.491754	0.0151695	1.46153	1.65154	0.825144	1.25343	41.47	38.03	42.29	60.76	54.92	62.32	46.7	47.55	48.55	86.61	70.79	78.44	45.09	47.55	42.5	34.56	36.09	40.86	43.05	43.54	37.27	46.12	50.39	58.74
CLCN2	2.21926e-06	8.82095e-10	0.939225	0.320841	1.46127	2.1074	0.822843	1.11214	5.45	5.58	6.01	8.03	8.57	8.3	6.34	5.44	6.19	15.16	10.62	12.09	6.44	6.35	6.91	4.89	5.12	6.2	8.16	7.31	6.11	7.96	7.97	8.07
MOCS2	1.21997e-11	0.062086	5.878e-05	0.00201517	1.46041	1.15005	1.2115	1.42634	36.49	37.88	40.81	53.94	59.84	54.43	46.92	48.17	51.26	50.36	64.66	53.29	46.32	41.48	43.45	56.44	51.77	50.8	42.09	38.98	38.74	47.17	55.81	67.91
DAGLA	0.0447057	0.382482	0.289108	0.358075	1.46	1.14545	0.601156	0.673913	0.52	0.53	0.45	0.79	0.68	0.72	0.48	0.54	0.63	0.74	0.56	0.59	0.58	0.54	0.61	0.32	0.35	0.37	0.64	0.7	0.5	0.36	0.52	0.36
SET	4.3745e-13	3.54289e-12	0.109759	0.0191355	1.45849	1.99084	0.78452	1.23852	49.15	44.62	49.09	72.11	63.16	73.09	53.52	47.75	52.59	121.93	87.28	97.1	48.69	54.86	53.17	38.21	40.36	44.38	53.09	52.53	44.89	53.83	63.81	68.77
VSIG10L	0.0016758	6.73998e-06	0.0348874	0.271983	1.45839	1.98488	1.2943	1.18955	2.38	2.65	2.06	3.35	3.36	3.63	1.5	1.91	1.88	2.78	3.4	4.32	1.79	2.18	2.35	2.58	2.74	2.86	2.64	2.54	3.05	2.89	3.26	3.64
PAOX	9.6549e-07	5.0671e-18	0.13516	1.00728e-07	1.45791	4.00646	1.10133	1.93838	14.1	14.29	12.36	19.74	17.87	21.8	11.63	13.97	13.12	54.16	64.82	36.15	13.1	11.32	12.29	15.23	13.09	12.11	12.94	14.56	12.26	20.73	26.72	29.62
ALYREF	7.90284e-06	1.13972e-09	0.289111	0.0160269	1.45759	1.75638	0.7595	1.39956	21.04	18.53	19.26	28.51	24.83	32.41	20.11	18.38	19.92	38.62	29.57	34.4	19.25	21.11	21.22	15.15	17.03	14.59	17.9	15.29	16.94	18.94	23.45	27.77
DNAJB11	3.82137e-12	0.110451	0.00609801	0.00107878	1.45688	1.07169	1.14168	1.32596	75.51	69.87	84.68	110.44	114.25	110.48	91.05	92.76	93.93	87.96	105.86	103.83	86.4	88.19	82.39	111.74	86.81	94.84	69.9	69.23	69.39	80.49	93.65	102.35
EIF4A1	1.01189e-16	4.69777e-06	0.438631	0.0364568	1.45611	1.50357	0.831794	1.18261	168.49	159.17	182.72	250.96	241.72	250.49	213.89	177.5	191.87	332.4	237.96	306.61	181.38	197.47	203.77	151.25	160.07	173.3	190.41	179.73	164.82	189.1	208.45	235.1
SIRT6	4.95482e-05	0.51937	0.941979	0.532305	1.45481	0.825764	0.931915	1.07902	9.33	9.87	8.02	12.34	13.82	13.44	12.76	11.26	10.99	8.4	9.35	11.16	11.14	11.19	10.57	8.55	10.94	11.17	11.17	9.22	10.49	9.75	12.53	11.04
DUXBL3	0.8779	0.00338076	0.842901	0.93002	1.45455	32	1.72727	2	0	0.08	0.03	0.05	0.11	0	0	0.02	0	0.07	0.32	0.25	0.01	0.1	0	0.02	0.14	0.03	0.03	0	0	0	0.03	0.03
SPDEF	3.86027e-06	7.4961e-05	0.14158	0.93002	1.4544	1.69776	0.718989	0.943692	9.67	11.74	9.95	15.77	15.07	14.77	14.73	11.5	9.04	23.4	17.46	19.02	12.57	12.1	13.3	10.3	7.93	9.07	13.16	13.4	10.38	10.48	13.04	11.34
ARL4A	6.97663e-10	3.8387e-12	0.0241699	0.0260696	1.45346	2.48355	1.08523	1.27291	13.84	13.15	14.91	19.86	21.71	19.33	15.75	15.23	14.62	46.64	37.59	29.02	14.73	15.74	16.58	16.26	17.83	16.97	16.72	15.33	13.9	17.07	18.46	22.96
POLR1E	0.0286765	0.000577563	0.0406416	0.0317564	1.45333	1.94286	0.518703	1.46104	1	1.07	0.93	1.46	1.34	1.56	1.28	1.25	1.32	3.48	1.74	2.26	1.41	1.33	1.27	0.6	0.56	0.92	1.01	1.04	1.03	1.39	1.51	1.6
ATP6V0A2	7.7426e-08	1.45563e-05	7.47863e-05	0.00680316	1.45281	1.50439	1.16219	1.37294	27.76	26.62	31.97	37.98	47.88	39.59	37.07	32.94	31.46	55.29	53.77	43.59	29.87	30.47	29	36.97	32.56	34.3	25.13	25.65	26.39	27.4	38.77	39.78
GM14137	0.648148	8.86947e-05	0.905465	0.443377	1.45161	24.0345	1.17241	1.7037	0.11	0.13	0.07	0.16	0.18	0.11	0.11	0.18	0	2.9	3.01	1.06	0.13	0.1	0.06	0.15	0.14	0.05	0.26	0.21	0.07	0.19	0.36	0.37
PAK6	0.356946	2.53566e-06	0.948129	0.519182	1.45122	5.58929	0.854839	1.26515	0.19	0.31	0.32	0.5	0.27	0.42	0.18	0.11	0.27	1.69	0.76	0.68	0.24	0.08	0.3	0.12	0.26	0.15	0.36	0.42	0.54	0.56	0.63	0.48
VARS2	3.13184e-05	0.200961	0.728622	0.920788	1.451	1.05317	0.810329	0.961506	3.53	2.99	3.48	5.3	4.56	4.65	4.09	4.3	4.4	4.57	4.14	4.76	3.58	3.98	3.67	2.83	2.51	3.76	4.32	3.96	3.67	4.02	3.87	3.6
MYO10	7.01355e-05	3.19382e-22	0.530083	9.57186e-05	1.45075	2.92133	0.989474	1.64343	2.84	2.48	3.31	4.49	3.96	4.07	2.24	2.46	2.8	8.32	7.25	6.34	2.46	3.15	2.94	2.46	2.82	3.18	2.4	2.71	2.35	3.18	4.44	4.64
MSH5	0.203537	3.82722e-05	0.732752	0.454214	1.45033	3.05319	1.2	1.34259	0.49	0.53	0.49	0.83	0.71	0.65	0.68	0.74	0.46	2.97	1.58	1.19	0.58	0.52	0.45	0.63	0.54	0.69	0.76	0.77	0.63	0.73	1.05	1.12
UTP14A	0.000831259	4.17813e-10	0.83131	0.245866	1.44854	2.16588	0.823457	1.22326	5.13	3.51	4.38	6.34	6.11	6.41	5.02	4.27	5.48	12.72	9.03	10.24	4.56	6.43	5.21	4.54	3.9	4.9	4.46	4.68	4.79	4.14	6.68	6.22
SLC35F2	6.35911e-09	0.36129	9.95522e-09	0.168578	1.44832	1.03172	1.49403	1.21563	13.63	13.57	14.98	19.71	22.28	19.1	13.66	17.18	17.4	15.88	17.21	16.68	13.33	14.93	15.3	17.97	24.85	22.26	19.5	13.05	17.49	16.62	21.15	23.06
MRTO4	7.36317e-05	6.41344e-08	0.179514	0.0654886	1.4483	2.01612	0.72085	1.25795	11.39	11.1	10.1	17.08	14.47	15.65	12.3	11.97	13.57	31.86	21.5	22.93	12.45	11.82	13.38	9.02	9.07	9.05	11.47	12.48	10.01	13.15	13.17	16.4
MOGS	4.2302e-10	9.88056e-08	0.889018	0.00421955	1.44812	1.51839	0.86151	1.19336	18.23	16.52	17	24.87	23.79	26.28	21.4	19.4	20.39	34.46	27.11	31.34	17.44	19.39	17.47	14.27	15.16	17.35	17.94	18.63	16.75	20.81	21.21	21.61
GADD45A	1.01661e-08	0.22993	0.75146	0.798455	1.44762	1.03644	0.960674	0.889602	37.52	37.54	37.87	48.29	57.93	57.26	56.35	47.7	43.88	51.59	49.16	52.57	44.07	43.15	54.67	47.25	47.18	41.88	47.96	51.17	50.42	44.59	44.35	44.1
FCF1	1.0297e-06	0.00439036	0.924888	0.393972	1.44741	1.21599	0.93127	1.07577	25.71	26.81	27.54	37.38	38.65	39.85	30.94	35.16	33.21	40.19	38.33	42.24	31.8	32.35	30.86	26.73	30.23	31.52	33.72	29.73	30.12	29.95	34.43	36.28
SAMD9L	1.26283e-16	3.62484e-06	1.40587e-15	7.00414e-08	1.44678	1.65303	1.59995	1.36741	40.1	39.77	40.66	54.88	60.96	58.54	39.53	39.48	38.58	66.37	74.96	53.05	36.92	39.6	33.09	64.51	57.85	53.01	37.91	37.76	36.82	49.73	56.77	47.32
RPSA	2.1723e-12	6.60921e-06	0.526016	0.160301	1.44674	1.41145	0.821536	1.0675	288.17	289.08	302.93	454.75	370.49	448.15	299.6	315.71	323.01	466.98	362.14	495.27	319.48	316.93	326.81	212.98	281.09	297.25	337.41	328.57	300.43	330.76	335.4	365.48
CYREN	0.0206833	0.00607891	0.966283	0.355444	1.44664	1.51527	0.828402	1.29258	0.89	0.8	0.84	1.1	1.2	1.36	0.98	0.9	0.74	1.36	1.11	1.5	0.97	1.4	1.01	1.08	0.98	0.74	0.79	0.66	0.84	0.89	1.23	0.84
BRCA2	0.0921348	3.32876e-09	0.361795	0.0263739	1.44643	2.8875	1.17895	1.75789	0.28	0.33	0.51	0.49	0.47	0.66	0.26	0.29	0.25	0.98	0.66	0.67	0.24	0.36	0.35	0.34	0.33	0.45	0.36	0.32	0.27	0.37	0.68	0.62
CACYBP	1.91782e-07	4.71777e-13	0.270196	1.4941e-06	1.44636	1.7297	1.06009	1.63163	20.89	21.87	21.09	33.03	25.84	33.48	22.79	22.52	23.54	42.52	38.89	37.68	21.45	23.93	20.52	28.21	20.43	21.22	21.03	19.32	18.45	26.73	34.46	34.75
SRSF4	1.04078e-09	8.50659e-11	0.606968	0.0101673	1.44622	1.70814	0.970146	1.278	16.08	15.26	15.52	23.01	21.03	23.73	16.28	17.15	16.56	30.46	28.18	26.75	16.34	18.17	16.74	17.19	15.8	16.73	17.56	15.62	14.59	18.27	20.97	21.81
DIS3	0.000113383	8.50081e-11	0.567431	0.0278761	1.446	2.56807	0.815271	1.41032	4.24	4.4	4.97	8.15	5.12	6.41	4.23	3.52	4.59	13	8.67	10.02	3.59	4.55	4.04	3.19	3.08	3.66	4.55	4.53	3.91	4.73	6.49	7.1
RPLP1	2.16578e-11	0.0189767	0.892585	0.27329	1.44538	1.17439	0.864529	1.0594	507.39	511.77	518.84	815.25	644.08	763.66	596.19	644.82	624.39	799.71	589.78	801.21	585.4	517.84	567.74	418.12	496.41	530.08	608.58	597.86	532.57	574.6	603.46	664.24
GARS	4.29908e-12	2.10351e-11	0.962862	1.87497e-06	1.44531	1.8197	0.905898	1.55917	29.29	29.06	31.97	42.7	41.68	46.16	36.34	32.01	34.7	71.78	52.67	63.07	28.24	33.01	31.84	26.53	27.58	30.22	27.83	27.94	25.78	37.02	42.17	47.96
METTL17	0.00184739	0.184568	0.988445	0.955332	1.44452	0.718475	0.892562	0.949482	5.27	4.88	4.36	6.3	7.38	7.28	5.69	6.05	5.31	4.19	3.31	4.75	5.68	5.57	4.48	4.32	5.24	4.48	5.54	4.77	5.13	4.25	5.84	4.57
KIF5C	0.812302	0.0125559	0.976553	0.574709	1.44444	4.72727	1	1.7	0.03	0.03	0.03	0.02	0.07	0.04	0.06	0.03	0.02	0.09	0.36	0.07	0.05	0.03	0.03	0.03	0.06	0.02	0.02	0.02	0.06	0.03	0.08	0.06
GPC1	0.510391	0.00010384	0.940474	0.769554	1.44444	3.69388	0.714286	1.19298	0.21	0.08	0.16	0.17	0.27	0.21	0.21	0.14	0.14	0.68	0.68	0.45	0.1	0.23	0.09	0.1	0.08	0.12	0.25	0.18	0.14	0.19	0.34	0.15
ST14	9.81043e-17	2.13008e-15	0.00299176	1.04475e-05	1.44433	3.04643	1.083	1.4772	60.55	62.86	59.29	86.08	92.12	85.68	67.57	62.71	61.61	239.45	203.2	141.93	67.56	63.95	63.9	71.3	71.9	68.43	64.49	64.59	65.2	81.56	99.84	105.59
MCM2	2.91724e-07	8.42905e-07	0.0548108	0.0288146	1.444	1.52746	0.722814	1.21433	11.54	9.44	11.88	16.45	14.79	16.21	12.11	12.6	13.17	21.96	16.69	19.21	11.21	13.57	12.74	7.83	9.53	9.76	12.04	11.35	10.81	12.82	13.19	15.52
GPATCH3	0.00038244	0.892814	0.493448	0.833248	1.44372	0.92828	1.05231	1.00176	4.84	4.3	4.63	6.67	6.6	6.61	5.77	6.03	5.35	5.37	5.29	5.26	5.97	4.57	5.71	5.75	5.5	5.85	5.27	6.34	5.48	5.31	5.25	6.56
4930453N24RIK	0.000396306	0.000646776	0.383713	0.0543844	1.4435	1.58565	1.04991	1.44282	9.9	9.86	9.71	14.17	14.41	13.96	12.08	9.31	11.36	15.26	19.83	16.84	9.86	10.08	12.32	11.82	11.74	10.31	10.09	8.17	9.11	10.58	13.78	15.13
DTWD1	0.0755164	0.0362839	0.980372	0.560067	1.44324	1.38347	0.881508	1.16044	1.63	2.11	1.81	2.83	2.47	2.71	2.81	2.42	2.15	4	2.96	3.25	1.45	1.94	2.18	1.3	2.03	1.58	2.5	2.2	1.72	2.84	2.26	2.35
PSMB3	3.82626e-11	3.03825e-05	0.0285677	0.0116378	1.4431	1.24604	1.07516	1.30773	79.1	76.01	76.71	105.72	118.72	110.1	99.48	103.19	97.65	124.73	114.92	134.56	83.69	83.86	86.72	94.14	91.16	88.08	74.54	78.15	78.23	86.23	98.67	117.08
1700030J22RIK	0.354856	3.67833e-05	0.971648	0.94566	1.44304	3.72727	0.892857	0.975309	0.25	0.26	0.28	0.39	0.39	0.36	0.19	0.28	0.19	0.75	1.05	0.66	0.32	0.08	0.16	0.22	0.15	0.13	0.35	0.31	0.15	0.17	0.33	0.29
URB1	0.0017941	0.000724419	0.0139819	0.721517	1.44251	1.71698	0.557065	1.03529	0.92	0.95	1	1.46	1.33	1.35	1.63	1.08	1.53	3.12	1.9	2.26	1	1.42	1.26	0.78	0.65	0.62	1.34	1.1	0.96	1.25	1.22	1.05
GRHL3	0.631115	0.608195	0.941979	0.0430819	1.44186	1.36538	0.806452	0.241758	0.14	0.15	0.14	0.08	0.36	0.18	0.32	0.04	0.16	0.26	0.27	0.18	0.04	0.25	0.33	0.1	0.22	0.18	0.25	0.35	0.31	0.08	0.08	0.06
TRAP1	1.41081e-11	2.2932e-05	0.823383	0.149985	1.44143	1.30667	0.938765	1.09883	26.75	27.21	26.46	40.61	35.2	40.11	26.52	27.57	28.54	36.57	31.77	39.63	24.78	28.97	26.76	23.64	24.88	27.06	30.26	27.22	24.68	28.22	31.27	30.79
SRRT	7.16248e-11	1.61509e-06	0.988445	0.366549	1.43966	1.4496	0.895395	1.10365	19.09	17.89	20.61	28.66	26.29	27.96	19.38	21.39	20.24	32.25	26.47	29.72	21	22.32	19.87	18.61	17.55	20.42	20.55	20.01	18.39	18.02	23.85	23.19
CARMIL1	7.00979e-13	4.91618e-14	0.000143773	6.77186e-05	1.43934	2.30948	1.20781	1.53398	12.45	12.22	13.41	18.34	18.2	18.27	11.28	11.65	11.03	27.51	29.28	21.64	12	13.54	11.85	16.05	14.65	14.46	10.75	10.93	11.28	13.69	18.22	18.65
CCDC68	0.0831485	6.42836e-28	0.695395	0.0143387	1.43843	3.92729	0.829659	1.51966	36.99	46.21	28.95	43.29	67.84	50.19	34.9	31.5	32.35	163.61	116.92	107.29	49.22	49.16	48.15	37.61	46.2	37.76	37.55	38.4	39.74	38.61	77.67	59.53
APOBEC1	0.000273108	4.81067e-05	0.637026	0.0175259	1.43813	1.61478	0.976938	1.37913	11.97	11.73	10.97	14	20.88	14.98	14.91	12.82	14.09	26.58	22.97	17.98	14.51	12.83	14.72	12.72	15.32	13.05	11.87	9.01	12.09	12.86	15.37	17.24
FAM83E	3.24296e-05	2.20157e-05	0.957508	0.310657	1.43783	1.64512	0.875788	1.03556	16.12	14.98	16.75	19.89	27.72	21.19	22.44	19.36	16.98	38.52	30.76	27.42	19.76	14.67	17.9	16.99	13.42	15.42	17.19	18.05	15.94	17.34	19.97	15.69
B4GALNT2	8.33685e-14	0.0740142	0.177659	0.26973	1.43717	1.09287	1.02879	1.09422	20.41	21.3	21.56	29.04	32.04	29.85	21.12	21.18	18.54	22.19	18.82	25.48	21.2	20.51	21.15	19.37	21.17	24.13	20.09	22.25	16.67	19.19	23.78	21.6
GM11992	0.0796988	0.229786	0.308599	0.0185012	1.43709	1.28471	1.28825	1.60994	1.13	1.67	1.73	2.03	1.67	2.81	1.44	1.49	1.32	2.34	2.02	1.1	1.8	1.35	1.36	2.74	1.39	1.68	1.85	1.99	1.39	2.17	3.12	3.13
MUC4	0.0709263	3.76483e-14	0.843939	0.02002	1.43678	4.64912	1.025	1.69841	0.38	0.21	0.28	0.42	0.42	0.41	0.18	0.23	0.16	0.85	1.1	0.7	0.21	0.33	0.26	0.25	0.28	0.29	0.19	0.21	0.23	0.33	0.44	0.3
FUBP1	1.96903e-09	8.60192e-08	0.0216524	0.0487351	1.43598	1.54691	0.731357	1.33999	10.55	9.85	10.45	16.06	12.95	15.29	12.42	11.56	11.62	20.9	15.91	18.26	10.93	10.96	10.83	7.85	7.04	9.04	10.17	9.31	8.55	10.36	12.44	14.76
AARSD1	0.00588454	0.0694626	0.053747	0.27021	1.43478	1.14952	0.648528	1.15841	5.03	6.32	6.82	7.81	7.83	10.43	10.01	8.75	9.33	11.72	9.87	10.7	9.7	8.88	8.25	6.29	5.5	5.61	7.56	7.55	6.48	7.27	8.3	9.44
MIF	1.20898e-06	3.06025e-15	0.941979	6.86678e-07	1.43464	2.08741	0.918872	1.65433	87.9	79.02	87.45	131.17	101.35	132.41	104.14	105.16	116.41	260.45	207.61	211.83	86.14	92.05	92.37	92	77.34	79.27	85.34	91.85	82.71	121.23	148.95	159.78
SCO1	1.33543e-05	3.23074e-15	0.941979	0.000238346	1.43407	3.38475	0.92536	1.59164	3.46	3.57	3.36	4.78	5.07	5.05	3.76	3.6	3.79	14.01	14.77	8.96	3.6	3.58	3.94	3.28	3.36	3.65	3.43	3.74	3.36	4.62	5.68	6.46
UBE2S	6.92039e-10	7.66134e-09	0.63439	0.0158739	1.43363	1.61036	0.834705	1.25772	63.24	59.28	66.19	95.26	81.67	93.61	89.11	73.29	75.15	138.48	109.51	134.55	71.83	70.26	79.03	56.23	64.81	63.53	66.16	73.57	67.9	76.88	85.37	98.89
MPZL2	4.68319e-05	7.94938e-05	0.988445	0.883276	1.43342	2.09321	0.90612	0.973804	4.91	4.71	5.7	6.92	7	8.04	5.12	5.96	5.12	16.83	7.94	9.14	3.69	5.43	5.26	2.66	4.7	5.67	6.39	6.08	5.09	4.98	5.74	6.38
PPIE	0.00276468	0.00196833	0.306258	0.247033	1.433	1.48165	0.703321	1.16256	7.04	6.25	7.01	10.61	8.31	10.17	8.05	7.93	6.63	12.76	8.58	12.16	7.07	7.41	7.8	4.83	4.46	6.38	7.29	7.35	6.89	7.97	8.85	8.21
CYP2J9	0.0909494	0.00158777	0.830323	0.428042	1.43213	0.310476	1.06264	0.700368	1.72	1.17	1.53	1.72	2.42	2.19	1.67	1.73	1.85	0.25	0.46	0.92	1.33	1.35	1.79	0.86	1.99	1.9	2.17	1.56	1.71	1.18	1.5	1.13
EPHA4	0.371777	0.00396492	0.990327	0.421657	1.43182	2.55814	0.911111	1.51515	0.17	0.11	0.16	0.24	0.19	0.2	0.12	0.18	0.13	0.54	0.33	0.23	0.14	0.17	0.14	0.11	0.1	0.2	0.11	0.11	0.11	0.16	0.21	0.13
HASPIN	0.0116833	8.58161e-06	0.975279	0.0142587	1.43168	1.6201	0.881598	1.48815	1.86	1.93	2.65	3.02	3	3.2	2.65	2.31	2.7	4.15	3.92	4.34	2.26	2.08	2.67	1.87	2.09	2.22	2.33	2.09	1.91	2.59	3.35	3.48
MTA1	3.39556e-06	2.61776e-05	0.900322	0.815591	1.43133	1.40114	0.953513	0.979106	10.54	9.81	8.7	14.27	12.58	14.73	9.84	9.1	11	14.61	12.25	15.09	7.96	9.69	10.53	7.96	9.1	9.81	12.31	11.74	10.41	11.75	11.32	10.67
POC1A	0.0026956	0.000291551	0.941979	0.3675	1.4308	1.56316	0.866712	1.16136	4.62	3.97	4.85	6.67	5.85	6.71	4.29	4.57	4.44	6.27	5.94	8.58	4.92	4.66	5.05	3.7	4.61	4.37	4.87	4.8	4.46	4.29	6.47	5.65
RPL27	3.5645e-11	3.96201e-05	0.175275	0.116011	1.43018	1.38368	0.790432	1.12465	129.82	121.71	130.22	189.58	163.75	192.64	158.79	161.05	161.86	250.5	182.56	233.46	152.64	137.02	149.91	109.49	115.24	122.72	145.69	150.3	145.24	146.21	169.72	180.3
XPNPEP2	0.000735469	0.895674	2.48159e-05	0.447622	1.43014	0.884084	1.35681	1.07674	7.85	8.34	8.36	10.5	15.1	9.51	7.49	7.31	7.63	6.22	6.26	7.35	8.43	8.25	8.74	9.91	10.99	13.59	7.38	7.21	6.65	6.31	8.09	8.47
MAP2K1	9.43172e-10	2.28837e-05	1.46162e-05	0.00013722	1.42891	1.45342	1.19784	1.33749	39.89	42.57	39.36	53.47	64.26	56.34	48.29	46.69	46.81	70.89	75.33	59.86	44.05	43.37	43.29	55.03	52	49.54	39.28	40.72	42.67	50.13	55.86	58.08
MS4A4C	0.891533	0.0106054	0.947286	0.726477	1.42857	12.7143	0.636364	2.58333	0.03	0.04	0	0.07	0.03	0	0	0	0.07	0.35	0.37	0.17	0.03	0.04	0.04	0.07	0	0	0.05	0.04	0.03	0	0.24	0.07
FUS	1.12496e-09	3.36177e-15	0.75956	0.0160986	1.42854	1.73221	0.964527	1.27127	56.16	48.33	59.86	77.57	79.93	77.28	56.27	60.15	56.33	107.38	94.75	97.11	46.06	63.26	64.05	47.53	58.56	61.13	56.72	54.63	51.77	58.24	69.92	79.21
FAM84B	2.14643e-09	1.96521e-09	3.2421e-10	1.34796e-06	1.42833	1.94628	1.41442	1.75247	67.55	65.56	64.75	104.34	79.55	98.72	54.44	50.23	55.24	109.06	117.25	84.92	62.08	69.58	61.38	101.79	89.14	82.11	62.23	58	59.83	80.66	114.75	120.14
GPC4	7.35533e-10	1.89185e-06	0.000529904	0.0549891	1.42813	1.70333	1.23556	1.23947	16.06	16.57	15.72	23.49	24.03	21.53	13.48	16.38	14.6	19.85	26.59	29.29	14.82	16.57	17.09	20.36	19.95	19.59	15.76	16.74	18.07	17.11	22.86	22.71
MARS	3.21338e-06	2.8564e-05	0.337934	0.000868787	1.42732	1.39462	0.78175	1.33345	10.66	9.22	12.04	15.31	14.25	16	12.35	12.33	12.47	19.56	15.23	17.02	10.33	11.63	9.93	8.34	7.57	9.02	10.55	9.9	9.39	11.96	13.96	13.87
G2E3	0.00108293	0.000174907	0.422205	0.0526143	1.42731	1.46309	1.09559	1.30123	1.55	1.28	1.71	2.08	2.23	2.17	1.52	1.53	1.42	2.2	1.83	2.51	1.48	1.34	1.26	1.18	1.56	1.73	1.55	1.23	1.27	1.58	2.04	1.65
TRIB1	4.49476e-06	1.25538e-09	0.0251028	0.957739	1.42645	3.27353	1.22157	0.944669	5.76	5.4	6.38	7.84	9.02	8.16	7.3	5.82	4.94	29.47	14.23	15.42	5.77	5.4	7.56	6.39	8.33	8.16	8.9	8.24	7.62	9.28	7.06	7.05
DDX24	4.35562e-11	1.44446e-11	0.198244	0.0256071	1.42623	1.54237	1.02995	1.13171	21.28	22.65	21.88	29.94	33.24	30.68	24.27	21.37	23.63	36.68	33.65	36.51	22.57	25.88	22.01	21.79	24.9	25.88	22.17	21.93	21.88	24.53	24.32	25.82
DDX21	1.20109e-07	1.52944e-09	0.00244129	0.000215305	1.42596	2.62234	0.65988	1.57154	10	9.34	11.86	15.24	14.26	14.99	12.7	7.89	10.92	36.2	22.8	23.63	9.52	12.09	11.79	6.48	7.43	8.13	10.42	8.63	7.37	11.74	14.07	15.71
PAWR	1.10832e-05	0.00079217	0.0827445	0.334083	1.42587	1.51342	1.11383	1.12268	9.28	10.69	10.72	14.65	15.38	13.73	13.12	10.89	11.01	21.72	16.82	14.46	10.45	11.41	10.82	12.86	11.2	12.34	11.97	10.39	11.06	10.31	12.89	14.32
NPM1	4.86608e-11	1.06029e-11	0.149591	0.0637503	1.42551	2.53307	0.782469	1.2961	132.59	133.42	140.07	211.22	169.64	198.01	118.2	134.8	138.58	436.1	266.42	289.38	136.17	147.99	136.47	95.69	108.81	124.63	164.1	146.82	120.62	142.34	191.76	225.22
KRT8	2.14312e-15	7.32671e-05	0.943712	0.254999	1.42515	1.41229	0.888483	1.0449	601.23	555.25	610.33	797.39	877.96	842.62	851.19	691.59	691.35	1196.68	881.75	1076.82	630.98	651.2	664.7	542.46	607.41	579.9	626.44	656.13	628.8	616.66	693.45	687.08
GMNN	0.0119651	0.000119617	0.958626	0.177255	1.42385	1.59836	0.918299	1.3549	6.24	7.22	5.91	10.68	7.73	9.17	7.55	8.09	6.37	12.85	10.07	12.26	6.98	7.4	6.55	5.93	5.87	7.42	6.91	7.28	6.21	6.04	10.05	11.55
SPRYD7	2.98304e-10	4.45342e-06	0.000172066	0.0010435	1.4227	1.54428	1.25479	1.4516	19.29	18.17	17.26	24.84	26.72	26.29	21.05	21.8	22.08	31.56	38.07	30.64	18.11	17.93	19.81	27.06	22.32	20.7	20.88	18.51	18.98	22.95	29.1	32.68
SULT2B1	0.0240361	0.0184573	0.565381	0.163948	1.4221	1.68512	0.774239	1.26516	13	12.56	11.73	13.79	25.41	13.83	26.72	22.52	18.5	60.39	30.63	23.13	22.02	15.82	18.68	17.36	12.76	13.64	14.75	15.93	14.5	13.23	21.19	22.74
TMEM39A	0.000429837	0.000155143	0.123348	0.541153	1.42195	1.52853	0.687346	1.0897	5.53	5.14	4.64	7.64	7.06	7.07	5.34	5.08	5	8.86	6.62	8.09	5.25	5.81	5.22	3.76	3.82	3.61	6.05	5.47	5.09	5.65	6.89	5.56
SLC25A5	9.74656e-15	3.61912e-05	4.07421e-06	0.0106039	1.42161	1.2963	1.15193	1.39167	371.99	370.46	401.6	525.1	575.39	525.9	467.91	482.95	481.23	685.94	565.01	605.47	437.43	411.98	430.59	468.3	511.39	494.78	420.04	378.56	387.59	424.82	546.96	679.01
WDR74	0.00132578	0.000120615	0.369186	0.172585	1.42108	1.79683	0.726054	1.19097	7.54	7.31	7.83	11.72	10.65	9.86	11.92	8.18	8.89	22.12	13.6	16.37	7.6	9.23	8.54	5.12	6.51	6.79	8.36	8.89	7.78	10.67	8.39	10.75
OSCP1	0.204902	0.00100365	0.914379	0.271791	1.42105	2.81308	1.09709	1.51799	0.44	0.4	0.49	0.7	0.56	0.63	0.52	0.26	0.29	1.14	0.93	0.94	0.3	0.47	0.26	0.29	0.38	0.46	0.42	0.64	0.33	0.79	0.48	0.84
TTC9C	1.27016e-07	1.21844e-07	0.0291032	0.000880015	1.42081	1.85361	1.13366	1.52951	11.51	10.88	10.19	16.42	13.94	15.93	10.79	10.5	11.09	19.1	24	16.92	10.43	11.3	10.89	14.04	11.09	11.85	11.61	9.92	9.65	12.4	17.12	18.17
KTI12	0.0041457	0.000211205	0.0790017	0.842029	1.42063	1.64712	0.608798	1.01999	4.68	5.7	4.55	7.45	6.26	7.5	6.8	5.77	5.85	12.63	8.04	9.67	5.01	5.98	6.06	2.44	3.7	4.24	7.42	5.59	4.5	5.37	5.23	7.26
PRMT5	3.33742e-07	3.02332e-09	0.0437286	0.0579201	1.42048	1.93573	0.68067	1.19537	10.53	9.88	11.03	15.74	13.99	14.93	10.8	10.02	11.23	25.14	16.66	20.24	9.75	11.97	9.94	6.15	7.21	8.19	11.62	11.67	9.57	11.56	13.78	13.94
EIF3D	7.0049e-13	4.88419e-12	0.856472	0.00350533	1.41875	1.55713	0.862203	1.22301	37.48	35.81	38.09	51.97	51.42	54.63	43.27	38.03	40.43	64.35	57.06	68.14	38.21	43.55	38.78	32.56	34.99	36.38	36.93	37.91	36.23	44.37	42.63	48.84
CFH	0.299852	1.16499e-06	0.00409383	5.56599e-25	1.41772	28.0943	2.9	8.32927	0.26	0.25	0.28	0.33	0.37	0.42	0.12	0.25	0.16	10.08	3.84	0.97	0.13	0.21	0.16	0.68	0.43	0.34	0.22	0.31	0.29	1.84	2.52	2.47
HMGN2	7.15048e-13	5.99023e-07	0.890468	0.136018	1.41758	1.39445	0.86327	1.1664	90.98	84.87	91.09	129.1	117.27	132.04	99.25	95.68	101.23	132.55	121.72	158.71	79.44	88.79	99.45	77.16	73.93	79.99	98.89	95.49	83.86	88.55	113	122.99
RTEL1	0.0176646	4.33881e-06	0.967324	0.286604	1.41743	1.83358	0.848118	1.15426	2.22	2.11	2.21	2.97	2.98	3.32	2.61	2.31	1.75	5.02	3.54	3.67	2.58	2.43	2.43	1.93	2.08	2.3	2.36	2.7	2.46	2.43	3.16	3.09
RIMBP2	0.0394142	0.439301	0.941979	0.986966	1.41611	0.727811	0.904762	0.907407	0.41	0.59	0.49	0.71	0.64	0.76	0.53	0.58	0.58	0.46	0.29	0.48	0.5	0.59	0.38	0.42	0.39	0.52	0.5	0.72	0.4	0.46	0.52	0.49
QTRT1	0.00497148	0.0147375	0.608061	0.93002	1.41576	1.40917	0.776111	0.998946	5.31	6.72	5.36	8.09	7.87	8.66	5.31	5.94	5.76	8.18	5.69	10.1	6.41	5.72	5.87	4.06	4.66	5.25	6.71	7.29	4.98	5.88	6.35	6.73
TNFRSF1A	9.69611e-18	3.36944e-15	0.000268094	1.96318e-10	1.41546	3.02865	1.17213	1.80105	66.1	65.41	66.39	96.17	90.29	93.66	69.1	69.1	70.16	260.59	217.51	152.95	69.87	72.69	79.6	92.34	86.98	81.08	76.26	74.87	76.01	114.12	146.77	148.2
NOP2	5.5207e-07	1.68888e-11	0.198157	0.00932986	1.41518	1.95972	0.753498	1.34692	9.55	8.49	9.49	13.17	12.82	12.97	11.03	9.36	10.89	23.62	18.12	19.56	10.18	12.5	10.91	7.89	8.14	9.28	9.49	9.62	9.6	10.99	12.64	15.04
CFAP157	0.706935	0.00618845	0.939376	0.55061	1.41509	4.8125	0.673913	0.521277	0.32	0.07	0.14	0.27	0.34	0.14	0.17	0.1	0.21	1.47	0.28	0.56	0.21	0.11	0.14	0.14	0.1	0.07	0.28	0.42	0.24	0.14	0.18	0.17
PTGER4	2.10101e-06	5.70797e-07	0.41285	0.963374	1.41502	2.70208	1.03334	0.940299	10.61	9.78	9.44	13.16	15.75	13.3	16.81	11.72	10.34	51.64	28.24	25.15	10.2	10.07	12.72	13.25	10.07	10.77	12.95	13.25	12.66	13.4	11.97	11.17
CSRNP1	0.0025846	3.91446e-29	0.477014	1.52102e-05	1.41366	14.7803	1.07736	1.93433	2.53	2.57	2.66	3.49	3.5	3.98	2.44	1.72	1.53	44.56	23.51	16.03	2.29	1.84	2.85	2.91	2.43	2.18	2.41	2.57	1.72	3.76	4.4	4.8
TOX4	2.19356e-12	3.19787e-13	3.52956e-07	3.64397e-06	1.41354	2.31247	1.34286	1.5321	17.49	16.61	16.56	24.7	22.39	24.52	17.06	16.29	16.51	44.43	39.99	30.88	14.56	15.39	15.55	22.87	18.4	19.83	16.96	16.65	16.23	21.7	26.58	28.08
SNRPD3	9.53142e-06	3.38549e-05	0.917051	0.0300443	1.41322	1.52343	0.858243	1.41247	35.15	31.24	37.67	50.03	49.3	47.73	38.37	39.78	42.02	72.4	53.1	57.57	36.56	39.3	37.08	28.5	32.68	35.75	36.95	33.28	26.94	36.41	44.02	56.82
ANKS4B	1.42813e-14	1.03013e-06	2.13976e-12	0.0144844	1.41237	1.53165	1.31392	1.30222	106.24	105.13	112.03	148.8	160.48	147.48	108.34	111.1	120.22	173.48	189.96	156.8	101.46	111.89	114.6	142.06	144.64	144.2	110.88	109.19	110.19	116.15	147.08	166.84
FARSA	2.01172e-05	0.000951571	0.300016	0.00593564	1.41236	1.36078	0.738848	1.2786	9.17	9.47	9.83	14.45	12.34	13.42	12	9.91	10.27	15.81	12.11	15.87	10.23	12.5	9.55	7.89	8.7	7.26	8.87	9.51	8.72	10.96	12.12	11.57
ERI1	0.000139573	3.48465e-05	0.930555	0.0647694	1.41198	1.56834	0.938702	1.22222	2.44	2.75	2.99	3.85	3.67	4.03	3.35	2.67	2.76	5.32	3.99	4.46	2.53	3.1	2.69	2.34	2.51	2.96	2.82	2.9	2.56	2.95	3.69	3.48
MMS22L	0.00485064	0.0022085	0.686287	0.351164	1.41155	1.38304	1.0272	1.13823	2.08	1.51	1.95	2.71	2.73	2.38	2.24	2.48	2.12	3.56	2.97	2.93	1.84	2.17	2.24	1.64	2.58	2.2	1.97	1.91	1.98	2.08	2.04	2.55
SIAH1B	0.0805803	0.000422911	0.899348	0.407021	1.41077	2.09254	0.85022	1.20505	1.72	2.08	2.14	2.91	2.64	2.83	3.29	1.42	1.99	5.73	4.19	4.1	1.78	2.53	2.5	2.1	1.97	1.72	1.69	2.35	2.3	2.31	2.92	2.41
B4GALT1	1.87927e-09	1.62015e-05	0.0555641	2.89031e-09	1.41024	1.83325	1.16998	1.45431	16.83	16.79	18.52	25.06	24.9	23.57	22.08	20.17	16.94	45.69	35.2	27.62	19.02	15.99	16.35	24.48	14.95	20.66	15.56	17.96	16.16	23.84	25.11	23.3
HSP90AB1	3.11885e-13	5.37045e-14	0.973349	0.133164	1.40928	1.64562	0.901965	1.09506	292.6	283.93	304.47	438.81	373.04	429.73	279.42	294.04	305.82	501.96	424.9	520.1	288.96	319.08	309.69	265.34	275.28	287.14	333.76	327.21	298.72	318.89	354.18	377.85
NUDT21	7.54637e-05	0.00266706	0.968035	0.630619	1.40851	1.38364	0.909745	1.02383	16.57	19.26	17.07	25.39	21.57	27.55	18.69	20.49	21.32	31.29	21.15	31.27	21.43	20.66	19.07	16.94	16.7	22	22.59	20.57	19.79	19.84	20.98	23.63
SHB	1.6268e-06	4.22045e-08	0.917051	0.141413	1.40788	2.38795	0.932991	1.07959	17.39	16.86	13.95	23.23	24.03	20.6	28.36	17.26	21.09	67.88	49.13	42.29	17.2	18.59	22.56	19.73	17.01	17.7	20.91	23.39	23.3	24.72	25.35	22.91
LTB4R2	0.235331	0.000174207	0.283606	0.181488	1.40705	2.31894	1.56936	1.90549	1.11	0.71	1.3	1.11	1.82	1.46	0.85	0.8	1.36	2.49	2.41	2.08	0.93	0.82	1.71	1.36	1.97	2.1	1.16	0.78	1.34	1.05	2.51	2.69
TMEM128	0.00116273	2.50711e-05	0.941979	0.0794655	1.40686	1.50705	0.9224	1.32194	13.31	11.98	10.84	15.9	16.14	18.79	16.33	15.31	13.74	24.32	22.92	21.15	14.94	12.82	15.41	14.51	11.87	13.44	14.89	13.05	10.39	13.68	17.63	19.36
SLC7A15	0.455023	0.0181066	0.901594	0.984207	1.40625	0.444444	0.888081	0.954639	0.92	1.24	1.68	1.4	2.44	1.56	2.38	2.8	2.65	1.81	0.61	1.06	2.74	1.81	2.33	2.17	1.59	2.35	1.21	1.52	2.12	1.37	0.98	2.28
TLE1	3.7752e-06	0.000446605	0.793905	0.430546	1.40617	1.41169	0.859343	1.10789	7.5	8.9	7.9	10.85	12.18	11.14	9.24	7.36	8.03	12.55	10.49	11.73	7.76	9.51	7.4	6.71	7.32	7.17	7.03	6.14	6.48	7.04	7.47	7.26
TENT4A	5.26135e-05	4.09232e-24	0.514349	0.13643	1.40585	2.64264	1.01815	1.15122	3.63	3.62	3.69	4.84	5.09	5.45	3.69	3.43	2.87	8.88	8.76	8.76	3.1	3.24	4.13	3.32	4.03	3.31	4.2	4.11	3.99	4.35	4.63	5.18
GM6034	0.0241977	0.00185747	0.000129567	0.0328723	1.40569	1.63009	1.76089	1.45455	3.21	2.58	3.7	4.55	4.35	4.44	2.85	2.94	3.05	3.97	5.85	4.59	3.13	2.77	3.51	4.38	6.31	5.88	3.83	3.01	3.72	4.18	5.7	5.48
CTNNAL1	7.36317e-05	7.97781e-14	0.0543432	0.0101259	1.40541	2.01223	1.15539	1.23558	4.31	4.52	4.12	6.48	5.37	6.35	4.02	3.98	4.26	9.11	7.36	8.2	3.73	4.26	3.98	4.73	4.35	4.75	4.95	4.89	4.55	5.72	6.29	5.77
SLC1A4	0.127221	0.000282204	0.937291	0.489747	1.40526	1.99559	0.817259	1.20419	0.54	0.74	0.62	0.76	1	0.91	0.97	0.7	0.6	1.81	1.19	1.53	0.73	0.64	0.6	0.64	0.43	0.54	0.63	0.77	0.51	0.76	0.82	0.72
PLAUR	0.1426	2.2229e-17	0.237307	0.0580395	1.40281	12.1693	0.548214	1.52019	2.07	1.68	1.24	1.93	2.93	2.14	3.55	1.6	1.94	49.5	18.49	18.29	1.65	1.47	2.48	1.34	0.97	0.76	1.81	2.19	2.44	3.08	3.92	2.79
PRPF31	5.6967e-06	1.63674e-08	0.845293	0.000908012	1.40231	1.90126	0.841733	1.46974	6.52	6.85	6.54	10.14	8.72	9.06	7.36	6.72	6.58	16.01	10.8	12.47	7.37	7.66	6.2	6.24	5.33	6.3	6.13	6.5	6.04	7.71	9.29	10.44
ELF3	1.30149e-15	1.76291e-12	0.300438	4.14271e-06	1.40134	2.16991	0.982356	1.21103	100.52	99.52	106.31	144.31	136.68	148.31	111.94	112.82	102.82	291.54	214.4	204.88	116.63	108.92	123.02	111.91	114.14	116.37	128.13	131.27	129.65	166.17	153.29	151.69
BOP1	5.90675e-07	6.34268e-06	0.404791	0.0128694	1.4011	1.4584	0.794531	1.29191	11.93	10.8	11.95	15.92	15.41	17.26	15.6	13	14.31	23.22	18.82	20.54	12.99	13.83	12.31	10.46	9.49	11.14	10.44	11.94	10.61	12.93	13.57	16.12
SERPINB1A	5.03687e-08	8.53519e-05	0.0204209	0.0042978	1.40108	1.47947	1.07807	1.26348	268.49	269.4	285.83	351.13	445.06	357.91	341.54	295.66	310.02	541.76	468.94	390.68	328.46	288.04	320.18	360.55	342.18	307.08	270.49	282.23	285.3	309.75	359.91	389.16
TUBGCP2	0.000432646	3.71911e-05	0.648246	0.0895656	1.40044	1.425	1.00522	1.17073	3.98	4.59	5.19	6.14	6.6	6.53	4.61	4.53	4.86	7.03	6.3	6.62	4.13	5	4.27	3.87	4.87	4.73	4.34	4.57	4.62	5.03	5.34	5.47
VPS37B	6.56556e-05	2.55908e-07	0.414244	0.929408	1.40043	2.80696	0.790725	0.955777	9.55	10.23	8.29	13.13	14.52	11.66	15.6	10.62	10.87	52.39	24.45	27.27	11.23	10.6	12.67	8.75	9.11	9.42	12.33	12.14	11.71	12.37	11.61	10.6
AACS	5.64172e-05	0.308548	0.300005	5.5654e-05	1.40008	1.09147	0.761483	1.50254	7.9	7.85	9.47	10.67	13.21	11.43	13.15	9.55	8.24	12.2	9.2	12.37	11.1	9.31	8.98	8.31	6.67	7.4	6.53	7.72	5.41	9.95	10.25	9.34
RRBP1	2.34771e-06	6.63899e-10	1.85641e-10	0.000107416	1.39986	2.16514	1.23967	1.46389	92.77	83.65	101.05	121.32	146.5	120.6	92.07	88.55	94.91	220.38	219.27	156.91	95.2	106.39	101.12	128.44	127.31	119.51	84.8	79.67	83.95	100.48	124.11	139.07
FAM98B	7.94618e-06	1.54474e-07	0.591839	0.0639447	1.39956	1.59636	0.802628	1.1914	10.74	9.86	11.36	15.15	14.58	15	9.95	10.34	11.62	18.01	14.99	17.94	10.33	12.29	10.11	8.29	8.95	9.03	9.33	10.16	10.5	11.27	11.87	12.59
GSR	1.04343e-08	1.01386e-05	0.650364	0.0535821	1.39917	1.41459	0.982955	1.21147	32.89	28.05	27.82	39.26	42.93	42	34.15	40.63	32.99	54.6	46.81	51.04	27.03	30.69	26.76	33.77	23.74	25.53	30.86	28.68	24.35	29.2	34.83	37.6
VASP	2.82669e-15	1.24184e-09	0.000931574	0.332484	1.3988	1.60924	1.10076	1.08725	67.16	66.07	65.29	91.39	96.08	90.22	71.34	71.09	71.05	130.72	101.41	111.41	67.9	66.66	71.88	72.69	75.84	78.71	77.89	72.98	79.04	69.91	85.92	94.14
IFRD2	4.05068e-06	6.95639e-06	0.63948	0.0247883	1.3987	1.65508	0.818757	1.20653	13.21	14.57	13.73	20.35	17.08	20.63	15.99	14.23	17.24	31.67	21.52	25.36	15.31	14.97	15.57	10.69	13.93	12.92	16.74	15.12	14.38	17.35	18.56	19.88
ASNS	2.41373e-06	4.58336e-12	0.467618	0.000206997	1.39835	2.11484	0.77736	1.45298	11.26	11.3	11.38	15.31	15.41	16.74	13.07	13.09	13.46	33.74	23.76	26.29	10.9	10.62	10.37	9.39	6.97	8.43	10.21	9.77	10.86	13.55	15.06	16.2
HSPA5	7.51368e-07	0.0145653	0.885041	1.63692e-06	1.3981	1.16695	0.943377	1.40365	274.18	235.75	328.41	381.18	397.49	393.41	290.3	290.46	326.08	319.28	379.1	359.86	366.15	334.52	242.94	337.53	273.68	278.97	200.39	204.06	208.48	259.41	298.75	302.18
WHAMM	3.83562e-07	8.48957e-08	0.00419428	0.0378717	1.39793	1.59273	1.18663	1.18667	9.89	10.35	9.69	12.93	14.64	14.27	10.54	11.42	10.23	16.75	18.32	16.2	9.63	11.2	9.98	13.31	11.56	11.69	10.97	10.86	10.58	11.55	13.1	13.81
IFRD1	3.91984e-05	3.06876e-05	0.917051	2.21984e-11	1.39762	5.66896	0.851584	1.59177	14.19	15.42	15.76	20.04	24.37	19	31.58	15.72	18.13	216.14	72.96	81.82	13.46	16.08	21.6	14.65	15.39	13.51	15.78	14.61	15.32	24.51	23.92	24.33
CREM	0.00343846	6.70651e-14	0.466365	2.21984e-11	1.39742	3.66128	1.13209	2.34493	4.46	3.53	3.66	5.95	4.58	5.75	4.59	3.45	4.33	18.36	16.16	10.77	4.77	3.59	3.45	5.76	3.78	3.83	3.32	3	3.45	6.55	8.15	8.21
PYM1	0.000625516	0.000376561	0.917051	0.471685	1.39694	1.50458	0.952862	1.10895	10.7	11.98	10.65	16.96	14.78	14.82	12.04	10.4	13.59	19	19.12	16.09	12.21	13.11	13.29	12.97	11.47	12.35	12.33	11.43	12.77	10.53	14.43	15.55
TMED9	9.26084e-07	1.62961e-06	0.444461	0.00687595	1.39514	1.36475	0.805429	1.20694	21.26	18.96	19.43	26.2	27.76	29.26	25.3	22.66	23.13	32.02	30.02	34.98	23.42	24.36	22.58	18.04	18.85	19.78	19.25	20.2	19.6	23.02	25.11	23.14
FFAR4	0.0470025	1.69828e-16	0.57633	0.377115	1.39471	2.9745	0.728902	1.24033	2.84	5.13	3.76	5.21	5.47	5.68	5.02	3.86	3.67	13.65	12.2	11.48	5.46	3.74	4.19	3.95	2.89	2.92	4.1	5.09	4.25	6.11	7.11	3.45
SSC4D	0.202179	0.0309147	0.924888	0.884039	1.39423	1.56477	1.00465	1.03433	0.51	0.83	0.74	0.92	0.92	1.06	0.62	0.71	0.6	0.86	1.03	1.13	0.87	0.62	0.66	0.71	0.79	0.66	0.96	0.76	0.61	0.77	0.83	0.81
GTF2F1	1.05579e-09	2.0552e-12	0.151745	0.0170155	1.39375	1.6295	1.02447	1.31121	36.47	32.22	34.42	46.56	48.86	48.29	39.05	34.79	37.2	60.75	61.06	59.13	36.04	40.11	40.75	38.16	41.22	40.38	32.28	34.83	34.75	35.81	47.42	50.33
HDAC7	0.0129548	0.00315744	0.937291	0.234919	1.39368	1.45373	0.866667	1.22647	0.93	1.21	1.34	1.78	1.43	1.64	0.98	1.2	1.17	1.77	1.41	1.69	0.77	1.35	1.33	0.94	0.92	1.13	1.16	1.05	1.19	1.42	1.46	1.29
BRIX1	1.4488e-05	4.4231e-05	0.0274822	0.105978	1.39358	1.53231	0.690524	1.19235	7.92	8.84	8.47	12.26	10.45	12.45	10.72	8.06	9.85	16.76	12.8	14.31	9.14	10.32	10.3	6.22	6.56	7.77	9.22	8.58	7.57	9.1	9.62	11.53
INSM1	0.112711	0.000474342	0.91015	0.867309	1.3935	1.84733	0.800797	1.03968	0.93	0.84	1	1.07	1.45	1.34	0.95	0.82	0.85	1.87	1.31	1.66	0.97	0.81	0.73	0.54	0.73	0.74	0.8	0.8	0.92	0.9	0.94	0.78
THEM6	0.189829	0.0114508	0.767084	0.497453	1.39276	1.63529	0.737896	1.20518	1.38	1.27	1.22	1.84	1.91	1.64	1.7	1.74	1.66	3.47	2.6	2.27	2.26	2.13	1.6	1.82	1.41	1.19	1.6	1.58	1.45	1.72	2.11	1.75
D5ERTD579E	1.18351e-08	1.81885e-11	0.0102097	1.53383e-07	1.39183	3.38493	1.22085	1.90973	7.82	7.17	8.26	10.27	10.99	11.1	7.94	6.88	7.08	27.21	31.68	15.24	6.85	8.44	8.21	11.59	8.95	8.15	7.59	7.72	7.51	10.99	15.96	16.63
FES	0.221702	2.05204e-12	0.953415	0.183502	1.39175	4.28261	0.817518	1.61803	0.57	0.88	0.49	0.61	1.09	1	0.58	0.67	0.59	3.08	2.98	1.82	0.92	1.17	0.65	0.86	0.78	0.6	0.96	0.69	0.68	0.84	1.71	1.22
EBNA1BP2	3.23944e-06	1.59551e-05	0.588253	0.0336999	1.39118	1.56455	0.811925	1.25511	6.93	7.23	6.93	10.08	9.68	9.58	8.43	7.34	8.32	14.85	11.45	11.39	7.18	7.91	7.72	5.85	6.19	6.48	7.7	7.03	6.79	7.77	9.29	9.95
WDR46	0.00136254	1.88229e-05	0.687588	0.0349821	1.39091	1.6532	0.797511	1.30274	6.25	6.22	7.33	10.1	7.57	9.87	7.35	7.57	8.35	15.63	11.22	11.62	6.51	7.51	6.87	4.23	5.67	6.76	6.86	7.14	5.72	7.25	9.17	9.27
CHIC1	4.43283e-06	8.95031e-08	0.000405145	0.00276784	1.3907	2.075	1.23953	1.42744	3.7	3.43	3.62	4.46	5.12	5.37	2.81	2.97	3.02	5.43	7.78	5.05	3.09	3.08	3.14	4.12	3.68	3.74	3.28	2.89	2.65	3.59	4.73	4.27
SEC61A2	0.0113074	2.23559e-05	0.929443	0.748304	1.39029	1.85841	0.977449	1.1112	3.87	3.78	3.88	4.88	5.5	5.65	4.24	4.21	3.91	9.09	7.58	6.3	4.1	4.78	3.98	4.39	4.17	4.01	5.15	4.12	3.23	3.56	5.44	4.89
WDR4	0.00586355	0.00104757	0.209552	0.67749	1.38974	1.61839	0.704192	1.07809	2.58	2.46	2.17	3.45	3.02	3.55	3.01	2.66	3.03	5.93	3.46	4.69	2.59	2.89	2.87	2.06	1.86	1.96	3.35	2.78	2.45	2.82	3.13	3.3
WDR43	5.43404e-07	8.54909e-08	0.284121	0.0359508	1.38951	1.87556	0.76411	1.20613	8.18	8.27	8.53	12.45	10.82	11.44	10.09	7.71	8.88	20.28	14.2	15.56	7.71	9.98	9.95	6.49	7.4	7.23	10.47	9.01	7.59	10.87	11.3	10.48
MED21	0.000649055	1.86391e-12	0.533512	0.00208776	1.38786	2.53153	1.03867	1.52926	14.42	16.46	15.4	21.13	20.18	22.92	19.01	16.7	16.46	44.74	51.26	36.07	14.09	14.16	18.3	15.91	16.26	16.18	15.9	15.43	13.79	19.16	22.95	26.89
SSSCA1	0.0195442	9.00544e-05	0.440867	0.0523531	1.38768	1.62277	0.698598	1.38571	7.89	8.68	7.78	12.47	10.91	10.41	9.34	10.29	10.59	18.53	15.22	15.29	8.09	8.64	8.95	4.69	5.61	7.64	7.51	7.17	8.55	9.46	11.13	11.6
LLGL1	1.22287e-05	5.13329e-07	0.259196	0.0734821	1.38711	1.68762	1.01343	1.11522	6.45	6.61	6.96	9.13	9.5	9.14	7.53	6.55	7.4	12.2	13.06	10.99	5.88	6.13	6.6	6.54	5.95	6.37	7.34	7.37	6.64	8.08	7.85	7.88
CASP8	4.15433e-15	1.2716e-06	0.563608	0.000272386	1.38545	1.53273	0.972546	1.31782	49.16	50.71	48.76	67.98	69.17	68.77	56.24	51.52	51.27	84.94	87.26	71.55	52.11	52.73	53.24	59.25	45.8	48.69	48.88	53.77	48.22	59.7	70.46	68.66
HSP90AA1	1.16931e-12	5.67245e-10	0.746576	0.000278523	1.38542	1.54244	0.939368	1.41666	63.93	63.32	71.08	91.51	92.62	90.64	80.46	69.02	76.26	123.99	102.27	121.93	64.75	74.76	72.92	64.36	67.01	68.18	60.2	61.33	56.84	71.79	84.49	96.41
GCH1	8.50525e-05	5.56315e-05	0.97017	0.000554726	1.38525	1.45307	0.88858	1.2005	27.87	24.63	23.32	28.53	40.56	35.94	36.9	31.54	29.16	55.01	41.78	45.03	30.9	27.72	27.63	25.75	27.26	23.63	26.57	28.17	28.55	34.21	33.33	32.45
PCDH18	0.652025	0.000833956	0.963258	0.0371126	1.38462	4.25	0.782609	3.1	0.08	0.13	0.05	0.13	0.06	0.17	0.06	0.05	0.05	0.22	0.22	0.24	0.07	0.07	0.09	0.08	0.05	0.05	0.04	0.08	0.08	0.13	0.21	0.28
EFS	0.689027	0.0419128	0.941979	0.95121	1.38462	5.28571	0.708333	0.878788	0.06	0.1	0.1	0.16	0.09	0.11	0.02	0.05	0	0.15	0.06	0.16	0.05	0.11	0.08	0.02	0.06	0.09	0.06	0.11	0.16	0.05	0.15	0.09
SMN1	0.00635014	1.91764e-06	0.894322	0.0755618	1.38448	1.60698	0.84163	1.27534	10.77	8.34	9.5	16.01	11.09	12.51	12.75	10.47	10.9	20.28	16.06	18.49	9.29	11.02	11.83	9.17	7.93	9.95	9.65	10.35	9.6	10.44	12.83	14.48
CAR15	0.570987	0.0478929	0.942618	0.630619	1.38333	0.208861	0.776316	0.581081	0.6	0.38	0.22	0.73	0.4	0.53	0.89	0.32	0.37	0.06	0.22	0.05	0.59	0.44	0.49	0.48	0.33	0.37	0.22	0.51	0.75	0.16	0.33	0.37
SLFN8	0.40328	0.000204763	0.996083	0.87666	1.38182	4.59259	0.781818	0.66129	0.28	0.15	0.12	0.24	0.23	0.29	0.13	0.07	0.07	0.44	0.53	0.27	0.2	0.11	0.24	0.09	0.16	0.18	0.21	0.22	0.19	0.18	0.14	0.09
BIRC2	2.70623e-05	9.17717e-05	0.0147974	0.00438685	1.38177	1.45796	1.1997	1.28033	6.94	6.39	6.42	9.48	8.04	9.77	6.21	6.29	6.65	8.52	10.47	8.93	7.12	6.96	5.9	8.91	7.39	7.67	7	7.04	6.4	8.26	8.61	9.3
NCL	1.77956e-09	1.97812e-17	0.034067	0.00180866	1.38171	2.55461	0.733734	1.37766	37.21	37.5	40.9	57.37	47.31	55.06	36.86	35.29	38.63	115.8	81.28	85.92	38.24	46.05	42.2	27.17	29.87	35.77	41.1	37.72	33.9	42.94	53.65	58.7
SRF	7.55458e-07	0.000986864	0.462603	0.974553	1.38158	1.401	0.795755	0.921466	8.75	8.3	9.34	11.94	11.96	12.56	12.11	10.27	9.64	17.77	13.08	14.01	8.94	9.34	10.46	7.38	7.82	7.67	10.13	10.7	9.73	10.66	9.15	8.35
TMCO3	4.16345e-09	3.97702e-14	0.000355625	0.00250327	1.38089	1.98948	1.1925	1.47008	16.15	16.07	15.51	21.63	21.65	22.63	17.23	16.21	15.05	34.26	33.22	28.99	15.83	15.36	14.68	19.23	17.3	18.17	15.01	16.58	16.04	17.54	25.05	27.43
DUSP10	0.501221	2.66728e-24	0.767084	0.229227	1.38043	11.378	1.25974	1.87013	0.32	0.34	0.26	0.41	0.53	0.33	0.37	0.22	0.23	3.64	3.16	2.53	0.24	0.32	0.21	0.27	0.34	0.36	0.25	0.28	0.24	0.24	0.57	0.63
ARL4C	0.323994	4.39083e-40	0.867548	0.0706553	1.37931	28.1633	0.728155	1.82482	0.4	0.3	0.46	0.36	0.57	0.67	0.25	0.38	0.35	8.71	13.21	5.68	0.27	0.31	0.45	0.25	0.26	0.24	0.42	0.45	0.5	0.47	1	1.03
PTPN12	5.50898e-05	1.05953e-09	0.984116	0.151392	1.37899	2.79163	0.892843	1.14639	7.57	7.81	6.89	9.98	11.37	9.36	9.67	7.75	7.44	32.34	19.48	17.58	7.81	7.8	8.84	7.51	7.5	6.82	8.51	8.51	8.05	8.26	10.19	10.29
MRGBP	0.0181747	0.000121507	0.513256	0.421265	1.37846	1.56075	0.738074	1.12097	2.81	3.65	4.03	4.05	5.75	4.66	4.13	4.02	3.62	7.26	5.21	5.9	3.58	3.61	3.92	2.3	3.01	2.89	4.12	3.57	3.47	3.82	4.3	4.39
PWP1	0.000212213	0.00343893	0.00037197	0.116271	1.37753	1.53681	0.560284	1.17956	5.81	5.53	5.93	8.52	7.2	8.07	8.19	5.97	6.76	14.17	8.36	9.62	6.27	7.68	7.2	3.6	4.56	3.69	6.83	6.34	4.93	7.25	7.3	6.8
SCFD1	3.12442e-09	0.00027827	6.42411e-08	0.00856012	1.37749	1.33021	1.38653	1.41283	20.77	21.52	22.48	29.44	28.96	30.82	18.8	21.12	22.95	25.8	28.6	29.23	18.77	22.2	19.44	30.06	26.5	27.2	19.52	20.59	20.23	21.55	30.58	33.12
LRWD1	0.00438545	0.000178548	0.988445	0.474652	1.37737	1.45305	0.889922	1.08051	4.25	4.39	3.47	5.47	5.49	5.72	4.33	4.12	4.33	6.65	5.97	5.95	4.47	4.43	4	3.21	3.89	4.38	4.4	4.4	4.49	4.39	4.92	5.05
ZBTB7C	0.47869	0.00059554	0.203482	0.94027	1.37736	3.52941	1.89796	0.970588	0.17	0.14	0.22	0.32	0.17	0.24	0.21	0.11	0.19	0.88	0.62	0.3	0.1	0.14	0.25	0.37	0.31	0.25	0.38	0.31	0.33	0.24	0.45	0.3
FKBP11	0.326093	7.35297e-05	0.958528	0.140918	1.37629	2.87364	0.853918	1.64755	2.47	1.34	2.01	2.35	2.67	2.99	2.54	2.05	2.77	10.36	5.93	4.86	2.17	2.56	2.8	3.13	2.04	1.26	2.71	2.1	2.34	2.57	5.4	3.81
RSL24D1	0.0034069	4.49252e-06	0.282542	0.154159	1.37593	1.79078	0.71377	1.1681	7.1	5.79	5.89	8.9	8.08	8.86	6.92	7.19	6.92	15.55	10.42	11.69	7.14	6.55	8.46	4.58	5.35	5.88	7.75	6.8	6.33	7.94	8.26	8.19
POF1B	0.000238922	1.0034e-11	1.12849e-07	0.016944	1.37582	2.45243	1.46218	1.26196	12.7	12.46	14.3	14.81	22.07	17.41	11.35	11.67	10.09	32.39	27.75	21.06	11.39	11.26	9.87	14.41	16.83	16.31	12.75	12.78	10.62	13.01	18.11	14.5
CHSY1	0.32025	9.73898e-05	0.48421	0.428042	1.375	2.768	0.509434	1.35246	0.27	0.48	0.29	0.46	0.44	0.53	0.53	0.3	0.42	1.68	0.83	0.95	0.15	0.47	0.44	0.11	0.25	0.18	0.45	0.54	0.23	0.43	0.54	0.68
CYCS	1.41015e-05	5.44876e-08	0.101747	0.000406823	1.37456	2.1478	1.07421	1.91035	26.74	22.28	29.98	34.36	39.26	34.97	39.5	34.02	36.7	100.91	77.32	58.5	29.43	30.23	32.92	38.4	30.42	30.63	24.26	22.02	23.55	28.76	43.36	61.28
DOCK11	0.00296765	1.3586e-09	0.344694	0.0219963	1.37449	1.83063	1.1432	1.46262	1.38	1.63	1.93	2.15	2.14	2.5	1.39	1.42	1.5	2.75	2.39	2.75	1.27	1.64	1.21	1.51	1.23	1.97	1.28	1.52	1.48	1.56	2.28	2.42
GSTA1	0.0717539	8.7211e-21	0.836047	0.0121919	1.37446	0.0717565	1.19536	0.504534	11.63	8.79	11.76	10.67	21.09	12.47	61.85	63.94	26.67	2.21	4.95	3.78	15.42	11.79	13.28	30.33	10.26	7.81	22.72	14.27	11.53	10.02	7.84	6.62
ISY1	0.000364106	8.54001e-09	0.899314	0.107016	1.37396	1.71082	0.949159	1.2503	8.21	8.11	8.87	10.93	11.47	12.21	8.89	8.3	8.78	16.38	13.44	14.61	8.36	8.74	8.47	7.2	8.59	8.48	9.6	8.51	6.9	9.12	10.25	11.9
LSR	1.54529e-13	1.64212e-10	0.0121961	0.0473542	1.37275	1.62097	1.05222	1.14043	100.66	102.04	101.34	133.35	145.73	138.29	115.81	108.41	104.51	195.91	171.83	165.12	103.74	105.4	113.18	112.53	110.49	116.13	104.44	110.09	108.61	110.94	128.84	128.74
CCDC88B	0.364994	4.59855e-15	0.858925	0.0978022	1.37209	5.675	0.745098	1.74757	0.31	0.24	0.31	0.45	0.41	0.32	0.22	0.26	0.32	1.58	1.83	1.13	0.34	0.39	0.29	0.18	0.33	0.25	0.37	0.36	0.3	0.41	0.64	0.75
E430018J23RIK	0.00151778	2.65648e-07	0.0670497	0.0378717	1.37088	2.03344	1.23394	1.30334	4.14	4.53	4.38	6.25	5.87	5.77	4.12	4.56	3.88	9.47	9.06	7.01	4.53	4.85	3.23	5.63	4.8	5.13	4.09	4.13	4.67	4.88	5.95	5.97
CLDN7	1.13963e-13	7.94862e-07	0.117602	0.00251253	1.37067	1.50952	1.0012	1.17832	405.02	397.76	369.73	519.06	545.68	542.39	494.72	476.78	435.62	771.9	713.69	638.49	429.54	405.48	432.78	417.45	423.36	428.51	436.31	441.87	439.2	496.92	531.41	523.96
MTUS2	6.69266e-05	0.000108	7.72087e-14	0.0390216	1.3706	1.41308	1.90059	1.18714	2.72	3.04	2.2	3.56	3.7	3.65	1.98	1.91	1.92	2.76	2.93	2.52	1.75	2.54	2.45	3.86	4.69	4.26	2.45	2.61	1.94	3.02	2.7	2.59
PPME1	0.000647162	4.67268e-10	0.238643	8.10138e-18	1.3704	2.61135	1.09125	1.88465	7.71	7.91	7.76	11.56	8.69	11.79	8.59	7.74	8.86	27.69	22.32	15.77	7.9	7.86	7.91	10.12	7.26	8.45	8.3	8.42	7.64	15.51	15.11	15.29
CEBPB	0.000954295	5.55945e-05	0.00920544	0.00345219	1.37029	1.42806	1.17706	1.2955	26.63	25.29	26.83	28.42	34.71	44.78	25.05	29.9	25.39	34.42	35.49	44.82	27.87	26.66	26.12	31.91	35.59	27.43	28.28	24.62	30.62	36.01	34.82	37.37
IRF2	4.52082e-07	0.000197698	4.69596e-09	0.174391	1.37019	1.45131	1.42553	1.0994	15.54	16.03	16	22.87	19.52	22.79	11.08	15.53	12.21	17.87	18.64	19.83	14.23	14	13.06	20.43	19.95	18.48	18.27	16.6	14.93	17.46	20.18	17.11
ASF1A	0.0208069	2.57034e-05	0.950957	0.396537	1.36992	1.56863	0.87395	1.21793	2.78	2.64	3.69	3.99	4.26	4.23	3.54	3.54	3.12	5.57	4.8	5.63	2.98	3.32	3.22	2.46	3.35	2.51	2.59	2.73	3.49	2.71	3.44	4.58
FARP1	6.92578e-05	1.98905e-10	0.351499	0.345761	1.36977	1.71964	1.0397	1.07808	4.25	5.19	4.65	6.78	5.84	6.68	3.6	3.8	3.8	6.82	5.58	6.86	3.74	4.25	4.1	4.24	3.84	4.49	4.87	4.58	3.87	4.67	5.1	4.59
CAPN5	7.43231e-05	4.13616e-08	0.941979	0.574541	1.36973	1.91312	0.916861	1.05548	4.2	3.9	3.99	5.37	5.94	5.25	3.41	4	3.87	8.4	6.96	6.22	4.21	4.33	4.33	3.54	4.21	4.05	4.59	4.62	4.85	4.32	5.72	4.8
SH3BP4	0.0573069	2.83307e-14	0.543662	0.195757	1.36971	2.94512	1.05779	1.23195	1.15	1.62	1.72	2	1.96	2.19	1.67	1.58	1.67	6.13	4.13	4.23	1.19	1.29	1.5	1.34	1.41	1.46	1.53	1.79	1.25	1.71	2.13	1.79
ACOT7	0.0178689	4.83604e-09	0.53485	0.12793	1.36957	2.45221	0.727987	1.36322	3.15	3.74	3.23	4.87	4.4	4.59	3.38	4.76	2.74	9.58	7.77	9.33	4.89	3.82	4.01	3.31	2.85	3.1	3.92	3.72	3.18	3.42	5.77	5.56
GDPD5	5.68939e-11	0.562629	1.06358e-06	0.530731	1.36911	0.769264	1.35324	1.00074	22.25	20.33	21.25	28.96	29.47	28.96	22.78	24.15	22.63	10.58	17.4	25.53	20.88	21.24	25.54	27.53	29.27	34.76	26.5	27.24	27.19	26.72	27.03	27.24
ATP11C	0.0221068	3.24635e-09	0.593704	0.058883	1.3686	2.6625	1.0756	1.37324	0.94	1.1	0.89	1.26	1.33	1.42	0.77	0.83	0.8	2.73	1.68	1.98	0.82	1.13	0.96	0.94	0.81	1.38	1.06	0.91	0.87	1.08	1.42	1.4
POLR1A	0.00215089	1.4658e-12	0.115779	0.00146392	1.36776	2.2988	0.64039	1.37617	3.75	3.04	3.57	5.29	3.94	4.94	3	3	3.17	8.25	6.64	6.19	3.57	4.33	3.39	1.67	2.72	2.84	3.06	2.96	2.54	3.55	4.03	4.2
FER	0.0360117	2.96961e-05	0.00185911	0.00137102	1.36642	1.5145	1.26149	1.56853	4.34	4.44	4.62	6.44	5.64	6.23	4.49	4.3	4.31	6.57	6.99	6.28	4.37	4.65	4.25	6.36	5.4	4.98	4.12	3.76	3.94	4.89	6.65	7
MCPH1	0.0266914	3.98397e-06	0.988445	0.762951	1.36641	1.92913	0.880829	1.06005	1.03	1.27	1.63	1.92	1.81	1.64	1.28	1.36	1.17	3.03	1.87	2.45	1.08	1.34	1.44	0.98	1.05	1.37	1.4	1.38	1.05	1.28	1.55	1.23
PRRX1	0.285249	5.38646e-06	0.00439533	0.321955	1.36641	3.40698	2.42657	1.53797	0.45	0.37	0.49	0.62	0.81	0.36	0.2	0.36	0.3	1.26	1.02	0.65	0.29	0.38	0.76	0.61	1.89	0.97	0.72	0.37	0.49	0.44	0.63	1.36
PHF19	0.0391117	0.0310921	0.924888	0.987958	1.36607	1.31593	0.952663	1.20506	1.16	1.11	1.09	1.49	1.43	1.67	1.05	1.43	1.16	1.66	1.21	1.92	0.95	1.07	1.36	0.74	1.4	1.08	1.42	1.23	0.91	1.52	1.67	1.1
PSMB7	6.28313e-09	7.49328e-07	0.406445	0.224367	1.36589	1.39759	0.977305	1.1527	56.22	52.54	59.16	77.14	76.94	75.28	60.94	70.08	63.1	89.21	87.2	94.89	60.16	63.35	61.11	57.32	60.89	62.22	59.15	58.45	55.35	54.09	69.6	75.67
PKM	6.58963e-06	9.10833e-08	1.22705e-05	0.000121203	1.36541	1.96159	1.20532	1.38215	60.38	61.66	60.55	73.39	98.58	77.34	81.24	79.67	71.86	194.99	138.26	123.35	70.06	64.13	67.25	86.55	78.32	77.93	57.02	60.32	63.66	74.28	86.13	89.76
PPID	0.00297851	1.6259e-06	0.00894301	0.304089	1.36507	1.79036	0.656209	1.12015	11.2	10.81	10.86	15.6	11.42	17.85	10.83	11.79	13.06	25.97	17.32	20.59	12.52	13.55	11.86	7.69	8.49	8.71	12.36	11.29	11.14	11.69	12.62	14.66
CCDC6	3.47936e-08	1.41966e-10	1.4845e-05	0.0067092	1.36474	2.1092	1.2339	1.21517	10.2	10.86	11.95	14.97	15	15.08	10.22	9.66	9.79	21.83	23.94	16.81	11.14	10.75	9.79	11.99	13.57	13.53	10.94	11.06	10.16	11.98	13.63	13.47
YRDC	0.00427178	3.19523e-05	0.36803	0.400664	1.36428	1.8282	0.731998	1.09891	6.08	5.71	6.63	8.12	7.79	9.22	8.69	7.59	6.77	18.21	11.93	12	6.32	7.48	7.17	4.23	5.52	5.6	7.43	5.9	6.79	7.36	7.74	7.01
ESPL1	0.00151383	4.25085e-08	0.622041	0.0480804	1.36404	1.73277	1.02424	1.31962	2.42	1.87	2.55	3.09	2.93	3.31	1.83	1.97	2.15	3.79	3.15	3.37	1.7	2.33	2.57	2	2.48	2.28	2.13	1.95	2.24	2.34	2.7	3.3
SULF1	0.880236	0.00479292	0.315812	0.537121	1.36364	8	3.8	0.428571	0.01	0.07	0.03	0	0.06	0.09	0.02	0.01	0.02	0.18	0.11	0.11	0	0.04	0.01	0.07	0.1	0.02	0.05	0.18	0.05	0.04	0.03	0.05
NFKBIB	3.45868e-06	5.93672e-06	0.208978	0.165007	1.36315	1.54819	1.0505	1.14741	17.45	17.48	17.06	24.13	22.85	23.89	21.64	19.96	19.93	37.32	28.8	29.14	18.75	16.99	18.32	18.1	19.47	19.22	17.75	19.32	19.37	18.97	21.94	23.85
NCF2	0.00128453	6.0283e-05	0.861752	0.0130755	1.36221	1.58397	0.853064	1.29164	4.97	4.61	5.08	6.09	6.98	6.9	5.44	4.77	4.26	8.91	6.64	7.37	5.91	5.22	5.68	4.31	4.83	5.2	5.84	5.15	5.4	6.49	7.23	7.45
HNRNPD	1.74455e-07	2.23086e-07	0.8505	0.560257	1.36221	1.4057	0.9623	1.05891	11.43	11.46	14.05	16.76	16.92	16.64	13.13	13.91	12.62	19.66	17.3	18.79	12.54	14.83	15.07	12.55	13.82	14.47	15.12	14.28	12.53	12.86	15.09	16.45
AAAS	0.00401522	1.30538e-05	0.74094	0.00489573	1.36187	1.50187	0.987258	1.40069	6.2	7.55	5.76	9	7.87	9.7	7.8	8.32	7.99	13.5	10.98	11.73	7.39	7.7	6.1	6.62	7.26	7.04	6.8	6.92	6.57	8.06	10.14	10.22
EIF2S2	1.03132e-07	4.18515e-15	0.289108	0.00167101	1.36128	2.34916	0.802832	1.31466	30.87	29.83	32.08	39.8	46.34	40.16	35.64	29.41	32.24	92.26	63.75	72.54	33.8	36.98	34.46	25.24	29.68	29.57	30.18	28.98	28.68	33.14	43.32	39.02
ACTL6A	0.000171132	0.000808812	0.941979	0.0160986	1.36126	1.38114	0.865946	1.37974	12.21	10.46	13.26	15.84	15.4	17.67	13.63	14.56	14.34	23.26	16.28	19.2	12.33	15.1	12.33	10.61	11.48	12.34	11.09	11.7	9.89	12.18	15.02	17.89
OTUD5	1.92447e-08	1.06021e-09	0.000281813	0.0755618	1.36103	1.93293	1.14325	1.13515	16.23	17.97	16.82	22.56	23.44	23.44	15.64	17.52	15.3	30.27	35.6	27.8	16.93	17.64	16.46	18.51	20.2	19.63	18.3	18.23	16.82	18.45	20.97	21.14
MAGOH	8.90696e-05	0.000762028	0.917051	0.012994	1.3609	1.36241	0.936205	1.31432	32.45	30	37.66	46.34	45.32	44.58	31.94	35.45	39.81	51.5	41.84	52.71	35.05	33.23	35.49	28.46	35.35	33.34	31.48	34.36	27.79	35.46	43.79	43.81
SUOX	0.0459655	6.39985e-09	0.551618	0.0108847	1.35922	2.53795	0.739505	1.69369	2.61	2.66	1.94	3.08	3.8	2.92	4.12	2.58	2.26	7.54	7.86	7.34	3.58	2.85	2.86	2.75	2.04	2.08	1.49	2.25	1.81	2.85	4.01	2.54
DEK	4.27451e-07	6.26642e-09	0.941979	0.00816611	1.35883	1.69561	0.911837	1.3739	19.92	18.44	19.69	28.41	23.65	26.82	18.63	17.81	19.87	36.54	27.02	31.92	17.75	18.57	20.28	16.29	17.03	18.29	19.75	17.79	15.79	19.78	25.4	28.09
DSN1	0.0924008	4.31563e-05	0.898173	0.366687	1.35756	2.07843	0.99793	1.31412	1.72	1.32	2.05	2.31	2.25	2.35	1.42	1.54	1.63	4.03	2.35	3.16	1.7	1.62	1.51	1.24	1.59	1.99	2.51	1.19	1.33	1.88	2.14	2.59
SERPINB9B	0.476184	1.80592e-08	0.882918	0.96083	1.35714	6.09259	0.766129	0.895161	1.33	1.54	1.05	0.5	3.34	1.48	0.97	0.33	0.32	4.35	3.19	2.33	1.99	1.26	1.71	0.98	2.06	0.76	1.19	1.06	1.47	0.77	1.82	0.74
TMEM86A	9.41426e-05	0.0042377	0.120804	0.020654	1.35708	0.412409	1.16363	0.729333	28.66	26.83	29.31	32.24	44.36	38.48	27.41	35.63	34.63	6.07	12.73	21.48	28.05	28.5	31.39	22.51	40.12	39.7	35.27	29.83	35.06	24.25	24.92	23.88
CYP2C65	0.265863	5.46529e-05	0.454986	0.639421	1.35696	2.38776	1.21617	1.21489	1.08	0.9	1.97	1.6	2.34	1.42	1.47	1.79	1.64	5.45	2.51	3.74	1.68	1.61	2.03	1.35	2.71	2.41	2.39	1.35	2.17	1.48	1.84	3.86
PPM1K	0.0301043	2.19634e-12	0.234266	9.55189e-05	1.35652	5.27389	1.54167	2.32323	0.71	0.89	0.7	1.15	0.85	1.12	0.46	0.63	0.48	2.77	3.78	1.73	0.7	0.48	0.5	1.36	0.53	0.7	0.79	0.64	0.55	0.96	1.58	2.06
DPH2	0.0327926	0.037572	0.222645	0.93002	1.35601	1.39171	0.649408	0.959384	1.92	2.33	2.07	3.01	2.78	2.78	2.4	1.75	2.36	3.82	2.55	2.69	2.09	2.48	2.19	1.28	1.43	1.68	2.42	2.38	2.34	2.37	2.41	2.07
SH3BP2	0.138816	0.126774	0.0226618	0.0119056	1.35561	1.21759	1.60991	1.58201	1.22	0.92	1.6	1.61	2.08	1.38	2.19	1.8	2.49	3.22	2.32	2.35	0.99	0.81	1.43	1.85	1.38	1.97	1.25	1.32	1.21	1.71	1.96	2.31
MT2	0.0141194	2.77675e-10	4.46201e-05	3.07441e-13	1.35488	0.160198	0.0743701	0.296516	29.52	27.53	31.74	48.04	28.38	43.88	153.89	145.36	98.57	13.93	11.49	38.31	66.06	32.77	156.38	3.15	6.05	9.78	66.32	81.63	82.83	31.12	20.3	17.01
DCUN1D5	0.0014162	6.21834e-05	0.733054	0.0691973	1.35391	1.59874	0.986509	1.23267	10.5	12.18	12.64	17.19	14.34	16.29	15.2	13.16	12.96	27.1	18.04	20.92	10.33	11.9	13.35	10.83	11.68	12.59	13.07	11.28	10.42	12.96	14.27	15.63
EEF1G	4.21571e-08	1.88445e-05	0.320872	0.0992422	1.35307	1.37104	0.820702	1.16649	150.85	144.08	156.54	226.04	179.65	205.18	165.48	169.31	170.98	257.61	193.03	242.79	164.54	162.2	160.94	123.88	129.55	146.81	172.89	155.29	140.62	158.41	181.05	207.39
FABP5	0.170964	0.00853615	0.764978	0.149975	1.35256	1.53898	0.746154	1.39855	3.8	2.54	2.85	3.61	3.99	4.83	3.72	2.85	3.82	5.7	5.13	5.16	2.8	3.48	2.82	2.08	2.13	2.58	3.01	3.99	2.66	3.99	4.65	4.87
RAB15	0.000246975	0.0180454	0.55704	0.683904	1.35241	1.35982	0.799675	1.02618	5.65	5.13	5.82	8.07	7.01	7.37	5.77	6.37	5.23	10.1	5.98	7.54	6.15	6.27	6.05	5.11	4.74	4.92	6.24	5.97	4.98	5.41	6.14	6.09
ZKSCAN17	0.00783523	0.00012875	0.899336	0.998766	1.35235	1.68632	0.843164	0.937437	2.88	3.08	2.98	4.48	3.24	4.37	2.48	2.79	2.7	4.85	3.21	5.38	2.1	2.55	2.81	1.5	2.17	2.62	3.69	3.23	2.99	3.11	3.42	2.76
SNRPD2	7.6748e-05	0.000218	0.612121	0.780981	1.35193	1.39038	0.807158	0.998901	60.71	50.87	55.64	78.99	67.54	79.54	56.91	57.1	58.26	85.62	64.14	89.76	55.62	50.11	56.32	39.73	40.6	50.47	65.05	56.31	51.5	53.43	54.51	64.73
RPS2	9.67186e-10	3.25026e-05	0.379758	0.245012	1.35189	1.36671	0.819316	1.08241	496.76	496.43	508.77	733.39	599.42	697.68	568.12	573.33	590.52	871.03	646.48	849.59	562.87	532.27	563.78	398.52	456.18	504.48	606.86	544.77	519.43	558.01	576.27	674.5
TOMM40	2.65401e-05	3.92187e-09	0.00310477	0.0249203	1.35095	1.76295	0.686908	1.24611	22.7	20.11	22.84	31.25	26.06	31.38	27.13	24.13	24.21	52.16	38.66	42.23	25.36	25.75	25.96	16.27	18.07	18.6	22.05	23.13	21.62	24.67	27.09	31.48
RNF139	7.47143e-07	6.0628e-06	0.000164515	9.83845e-06	1.35058	1.76869	1.21886	1.41104	12.59	12.63	13.63	17.2	17.56	17.71	12.39	13.02	13.11	21.31	27.95	18.87	12.59	12.72	12.66	16.4	15.38	14.5	13.89	12.98	12.64	17.44	18.34	19.97
MYLK	2.29605e-10	0.00444281	4.74074e-14	0.0684572	1.3501	1.18229	1.49017	1.17545	52.2	51.44	59	71.2	77.89	70.49	50.4	53.82	52.62	57.21	67.06	61.16	53.46	55.42	50.84	85.95	74.9	77.16	52.49	55.68	60.2	59.2	69.31	69.4
FZD7	0.00834463	1.84696e-08	0.0419901	0.112133	1.3494	2.4684	1.26711	1.25738	2.17	1.8	1.84	2.66	2.31	2.87	2.04	2.29	1.84	6.17	5.37	3.69	1.49	1.5	1.54	2	1.8	1.94	2.15	2.58	2.38	2.42	3.13	3.39
TLR2	0.220853	7.29914e-05	0.913095	0.459268	1.34909	1.93831	0.986254	1.17969	0.75	1.26	0.74	1.35	1.17	1.19	0.91	1.17	1	1.72	1.93	2.32	0.89	1	1.02	1.13	0.99	0.75	1.04	1.58	1.22	1.53	1.61	1.39
BTNL4	3.16243e-10	3.18747e-05	4.38015e-26	0.000977595	1.34882	1.37268	1.74716	1.32417	61.63	57.51	66	82.26	81.21	86.25	63.17	66.27	65.26	91.88	94.53	80.85	52.33	55.18	52.51	102.25	90.4	86.93	66.39	65.11	64.97	74.69	91.1	94.37
2010109I03RIK	0.182295	4.18074e-07	0.924888	0.0703344	1.34747	8.50317	0.763274	1.34093	4.5	2.01	3.39	5.12	5.27	2.95	8.92	4.48	3.97	76.25	49.05	22.4	3.76	2.38	7.42	2.97	4.6	2.78	5.14	9.06	7.3	9.73	9.46	9.64
ADAMTS17	0.286439	0.0339126	0.53159	0.324378	1.34737	1.83333	1.21687	1.39726	0.29	0.34	0.32	0.45	0.46	0.37	0.18	0.26	0.22	0.57	0.26	0.38	0.3	0.29	0.24	0.4	0.33	0.28	0.25	0.26	0.22	0.29	0.38	0.35
ELAVL1	1.99149e-07	1.46023e-05	0.339336	0.0487153	1.34728	1.38732	0.799052	1.19271	6.77	6.23	6.84	8.9	8.85	8.98	7.87	6.91	6.83	11.01	8.91	10.06	6.75	7.37	6.98	5.42	5.5	5.94	6.87	6.06	6.01	6.77	7.58	8.24
FRAT1	0.0467261	0.0331549	0.336326	0.1029	1.34681	1.4957	1.21938	1.30619	1.7	2.27	2.46	3.02	2.85	2.79	1.3	2.36	2.15	3.04	2.22	3.43	1.87	1.77	1.83	1.39	2.5	2.78	1.71	2.03	1.91	2.33	2.75	2.3
HMGCR	0.00039272	0.266031	0.941979	2.65608e-10	1.34531	1.17942	0.917386	1.56393	15.88	19.17	19.51	20.64	29.05	23.71	38.82	21.77	20.84	40.79	24.33	30.92	18.11	20.73	22.53	20.37	16.86	19.07	15.82	16.82	13.11	24.76	23.37	23.42
NSUN2	3.82982e-07	1.0778e-08	0.308599	0.0225828	1.34515	1.93541	0.781214	1.27778	10.61	10.26	11.58	15.12	13.74	14.79	10.91	11.16	12.3	27.19	17.43	21.9	11.01	12.11	11.16	7.38	9.76	9.64	11.66	10.06	10.14	11.77	13.24	15.7
NFKBID	0.495457	0.00694349	0.922051	0.93002	1.34463	2.0198	0.788018	1.08458	0.56	0.62	0.59	0.96	0.84	0.58	0.66	0.49	0.87	1.72	1.16	1.2	0.62	0.67	0.88	0.43	0.55	0.73	1.2	0.49	0.32	0.6	1.04	0.54
CSE1L	9.32467e-07	1.23401e-06	0.337972	0.0101289	1.34405	1.67107	0.779031	1.31289	9.45	9.67	10.44	13.46	12.81	13.46	11.92	10.07	10.54	21.86	15.21	17.29	9.12	11.32	9.7	6.84	8.21	8.43	9.52	9.6	7.79	10.29	11.87	13.17
SF3A3	1.91009e-05	2.26701e-06	0.537658	0.141637	1.34273	1.40985	0.794088	1.14366	15.05	14.64	15.01	21.12	18.43	20.47	16.29	15.33	15.91	21.15	20.63	25.23	15.18	16.9	16.97	10.24	14.35	14.36	15.32	16.9	15.67	16.54	18	20.23
CCT5	1.97147e-08	2.33515e-06	0.468486	0.0353452	1.34272	1.42683	0.823025	1.1772	52.51	54.57	56.7	76.03	66.44	77.44	60.5	62.34	62.76	97.64	74.09	93.09	57.79	62.95	56.63	43.56	50.7	51.72	59.81	61.76	53.6	62.5	68.38	75.33
AQP3	0.291109	0.0446722	0.558036	0.20219	1.34237	0.276596	1.29818	0.5	0.93	1.19	0.83	1.44	1.34	1.18	0.71	0.65	0.52	0.03	0.13	0.36	1.01	0.74	1	0.62	1.18	1.77	1.8	1.26	0.76	0.56	0.5	0.85
MRPS18B	2.71841e-05	0.00083533	0.661243	0.229816	1.34192	1.37952	0.827479	1.11118	27.43	26.44	29.6	35.94	39.24	36.83	38.19	31.38	33.06	53.77	39.9	47.91	31.17	33.2	32.14	22.24	28.2	29.42	29.92	27.03	26.97	29.17	29.31	34.77
NUB1	8.14424e-08	0.00340246	2.47116e-10	0.0159995	1.34169	1.40512	1.40358	1.13151	15.98	16.89	15.01	20.99	21.93	21.32	13.79	16.6	16.09	16.7	24.9	23.71	14.98	14.32	14.26	21.35	20.2	19.59	18.07	17.62	16.93	19.45	20.78	19.31
LENG9	6.58515e-05	0.0028804	0.631257	0.24897	1.34168	1.46398	1.00293	1.07497	14.08	14.02	13.84	17.71	20.46	18.1	16.57	16.56	13.23	29	18.14	20.73	17.09	11.71	15.52	14.84	14.92	14.69	14.14	15.01	15.27	16.32	15.55	15.88
BORA	0.000523038	7.82381e-09	0.301205	0.396157	1.34085	1.71224	1.05033	1.1338	6.28	5.89	6.9	8.39	8.2	8.98	4.83	5.96	5.3	9.42	8.92	9.21	5.86	6.12	6.1	6.1	5.52	7.37	6.68	5.94	6.14	5.62	7.48	8.17
SART3	0.000376688	2.0078e-05	0.947286	0.322193	1.33903	1.36803	0.881962	1.09868	6.78	5.6	5.76	8.22	7.34	8.73	6.68	6.46	5.88	9.07	8.29	8.66	6.82	6.52	6.23	5.26	5.63	6.37	6.71	7.1	5.14	6.71	7.03	7.08
SND1	7.11856e-06	2.89733e-08	0.00574875	0.0567807	1.33851	1.47259	1.11737	1.1874	22.23	20.87	26.44	29.86	32.61	30.61	22.1	24.82	22.76	36.63	30.89	35.09	22.61	24.66	22.85	23.2	27.78	27.37	22.3	22	21.71	22.32	27.06	29
RASA3	0.00391403	0.0066665	0.946262	0.20021	1.33791	1.43797	0.873874	1.14452	2.79	2.44	2.79	3.9	3.4	3.43	2.17	2.59	3.3	4.13	3.18	4.28	2.31	2.52	2.94	1.59	2.58	2.62	3.01	2.82	2.75	3.77	3.05	3
DUSP6	0.00703968	6.00087e-11	0.210764	0.0316792	1.33757	4.05382	0.701183	1.40712	8.88	6.09	8.64	9.8	12.15	9.63	13.39	9.79	7.29	60.95	34.88	27.69	10.06	6.92	10.06	7.63	5.82	5.51	10.77	7.94	7.13	11.75	9.84	14.77
RWDD2B	2.281e-06	0.00258973	7.24196e-06	0.000425585	1.33658	1.17523	1.29816	1.43781	14.31	15.04	14.77	20.37	19.02	19.58	16.94	16.04	15.87	19.18	18.7	19.53	13.65	15.01	14.84	19.29	18.52	18.66	15.05	13.65	13.51	17.52	20.48	22.69
FAM185A	0.0318066	5.68038e-06	0.941979	0.4907	1.33649	1.85458	0.956113	1.12308	2.17	2.46	2.77	3.44	2.99	3.46	2.24	1.85	2.03	4.55	3.09	3.71	1.81	2.28	2.29	1.58	2.15	2.37	2.63	2.06	2.46	2.52	2.44	3.07
TARS	1.2536e-06	1.35942e-05	0.941979	1.7285e-05	1.33604	1.37291	0.88317	1.38752	19.91	18.36	22.11	27.23	26.79	26.65	20.4	20.58	22.36	31.31	25.19	30.46	19.99	23.54	20.58	18.26	19.07	19.29	17.78	17.73	17.7	22.99	24.35	26.49
LRRC40	0.000656169	0.00107025	0.515939	0.456454	1.33571	1.344	1.01085	1.10076	4.93	5.46	5.07	7.27	6.56	6.82	4.86	5.35	4.79	6.17	6.16	7.83	5.27	5.05	5.35	4.42	5.68	5.74	5.33	4.83	5.72	4.93	6.18	6.37
THOP1	0.000428949	9.19606e-06	0.383665	0.0109872	1.33564	1.62741	0.771751	1.26647	8.7	8.71	10.03	13.31	10.59	12.75	11.72	10.73	10.16	21.65	14.78	16.64	8.93	11.04	8.42	7.01	6.83	8.07	7.92	9.86	9.09	12.06	10.56	11.41
MPTX2	0.292702	6.42327e-12	0.951002	0.0593117	1.33524	4.12365	0.941011	1.77556	3.67	4.21	6.08	7.68	3.45	7.51	5.69	4.9	6.96	33.72	21.16	17.49	3.61	2.73	4.34	2.2	4.21	3.64	10.49	6.17	3.39	10.63	10.71	14.26
STK17B	0.0014429	0.000216829	0.0784874	0.108997	1.33513	1.95707	1.1295	1.17235	6.21	5.77	6.58	7.55	9.7	7.53	9.84	6.41	7.51	22.12	12.91	11.47	5.57	6.93	8.04	7.94	7.48	7.78	7.16	8.18	7.23	9.17	7.63	9.66
HNRNPAB	2.08356e-08	2.06334e-07	0.02603	0.0274849	1.33394	1.51451	0.764772	1.2193	97.41	86.54	103.74	133.45	121.93	128.38	122.23	108.78	109.78	197.33	152.55	166.25	98.39	113.52	108.8	79.02	78.52	87.73	99.28	96.84	89.47	102.45	112.19	133.58
SLAMF7	0.891533	0.0418935	0.924888	0.844711	1.33333	7.2	0	3	0	0.03	0	0.01	0	0.03	0	0.02	0.03	0.06	0.1	0.2	0	0	0.03	0	0	0	0.03	0	0.01	0.03	0.06	0.03
ALPL	0.907177	0.000683469	0.789541	0.46815	1.33333	18.6667	2.14286	7	0	0.02	0.07	0.05	0.02	0.05	0	0	0.03	0.26	0.19	0.11	0.02	0	0.05	0.02	0.11	0.02	0	0.02	0	0.02	0.07	0.05
ENPEP	5.48781e-08	0.568589	2.24906e-14	0.0819779	1.33162	0.969595	1.43967	1.1667	287.78	276.14	293.09	356.09	424.77	360.35	327.05	336.93	298.36	289.08	334.65	309.35	289.56	301.16	286.61	466.45	395.45	401.17	293.33	265.46	260.39	265.96	351.02	338.76
CTU2	0.0605843	0.0185775	0.920221	0.0258034	1.33056	1.28789	0.785872	1.40536	3.16	4.28	4.6	5.34	5.45	5.23	5.97	4.71	5.09	7.7	4.96	7.65	4.92	4.17	4.5	3.07	3.75	3.86	3.89	3.69	3.62	5.27	4.76	5.71
MCMDC2	0.499527	0.0174055	0.525702	0.834584	1.33043	1.7987	0.658065	0.802817	0.84	0.8	0.66	1.03	1.15	0.88	0.4	0.56	0.58	1.01	0.84	0.92	1.02	1.18	0.9	0.72	0.7	0.62	0.89	0.65	0.59	0.4	0.58	0.73
RRP9	0.00532173	3.27145e-06	0.0500964	0.553215	1.33022	1.9014	0.643013	1.03937	6.62	6.77	6.96	10.31	8.52	8.24	7.24	6.32	7.84	17.13	11.13	12.43	7.25	7.78	7.94	4.35	4.66	5.76	7.17	8.02	6.91	8.06	7.57	7.34
PSMD7	2.49831e-07	5.58132e-10	0.672987	0.000284335	1.33021	1.63765	0.836116	1.39386	36.63	32.11	33.62	45.79	43.74	46.63	40.8	34.56	38.15	67.95	58.17	59.77	35.07	37.82	33.71	31.57	28.65	28.91	30.42	31.78	26.36	37.59	40.29	45.56
EIF3B	1.34678e-07	4.69616e-08	0.558521	0.00482484	1.33012	1.50188	0.837151	1.23552	43.55	39.57	47.74	60.1	55.29	58.67	48.29	45.08	50.35	80.03	64.68	71.14	45.57	52	46.06	40.29	38.83	41.12	43	43.57	41.19	48.02	52.04	57.79
ANKFY1	2.30156e-07	1.26862e-07	1.56103e-13	0.000204489	1.32886	1.51639	1.40455	1.24746	20.62	20.65	22.1	26.33	30.64	27.24	17.66	18.86	18.4	26.83	30.49	25.96	18.68	20.85	18.46	27.77	27.94	25.74	17.88	18.24	18.92	21.73	24.79	22.14
ARMC8	3.12584e-06	9.95458e-09	0.0497883	0.000440662	1.32821	1.85295	1.16284	1.45462	8.46	8.35	8.57	11.37	10.5	11.84	8.92	8.15	7.82	16.01	16.97	13.14	7.84	8.8	8.17	11.82	8.66	8.37	8.47	8.24	7.75	9.99	12.02	13.57
TLE4	5.22232e-10	1.69013e-06	0.000835116	9.95134e-08	1.32793	1.70674	1.15686	1.47741	23.71	23.77	22.84	32.25	31.29	29.84	22.12	18.57	22.36	40.75	37.12	29.74	21.36	25.26	21.53	28.32	25.29	25.23	20.56	18.54	19.11	26.28	29.95	29.77
CREB3	4.96079e-06	4.70558e-10	0.344947	0.0271911	1.32773	1.58474	1.02013	1.24295	20.64	20.25	20.93	27.98	25.56	28.54	24.76	22.97	22.01	37.46	37.39	35.67	22.68	21.58	23.29	24.99	22.5	21.42	25.55	20.57	22.66	25.43	29.51	30.55
F11R	1.23453e-06	3.60275e-20	2.25666e-08	0.00128794	1.32764	2.52797	1.2244	1.27008	65.77	69.01	67.7	80.52	100.67	87.63	69.19	68.55	66.21	174.63	192.82	148.13	65.18	65.88	70.72	80.44	83.46	83.16	67.26	76.35	76.99	86.29	98.19	95.7
TMA16	0.524429	0.000154193	0.788019	0.112052	1.3269	1.93144	0.620802	1.23148	2.1	2.99	2.68	3.5	2.83	3.98	3.11	3.55	3.55	8.4	5.26	6.06	2.77	3.78	2.68	1.16	2.18	2.39	3.22	2.89	2.53	3.11	3.91	3.62
E2F4	3.98357e-08	1.62485e-08	0.618667	0.041456	1.32656	1.53523	0.836665	1.18638	27.93	28.07	28.21	37.07	35.58	39.06	33.54	27.09	29.35	48.75	43.15	46.24	30.76	29.54	30.25	24.93	24.11	26.72	25.74	30.01	30.31	31.33	35.23	35.54
SEC23B	2.41875e-08	0.000871502	0.0610092	0.000224869	1.32628	1.2768	1.06699	1.3912	24.8	24.84	27.35	34.4	34.14	33.57	28.25	24.13	26.34	31.68	36.24	32.59	24.95	27.59	26.43	30.76	26.41	27.09	20.18	22.16	21.49	26.3	29.88	32.62
GPSM2	3.24184e-06	8.95801e-08	0.0126569	0.00920008	1.32561	1.55403	1.11927	1.30238	12.67	12.48	13.27	16.95	17.81	16.17	12.14	14.03	12.33	20.7	20.19	18.94	13.07	12.47	12.86	13.36	15.05	14.57	14.34	12.7	12.38	14.59	18.3	18.45
MLLT11	0.0880723	0.0360004	0.941979	0.93002	1.32555	1.49487	0.908676	0.887817	2.42	1.77	2.23	2.92	2.63	2.96	2.98	2.75	2.07	5.18	3.5	2.98	2.09	1.83	2.65	2.22	1.24	2.51	3.29	2.97	2.03	1.93	2.19	3.24
AOAH	0.00201834	1.44568e-06	0.905465	0.93002	1.32457	1.58408	0.84216	0.982042	6.78	7.13	6.24	8.49	10.2	8	5.79	6.7	6.36	8.9	9.82	11.14	8.96	4.66	5.64	4.9	5.24	6.08	7.56	8.2	5.4	5.2	7.64	7.94
ANKIB1	1.15153e-06	4.09173e-08	7.92298e-06	7.27423e-06	1.32434	1.59904	1.44723	1.5718	8.8	8.83	9.44	12.06	11.02	12.77	7.87	7.03	8.02	11.74	13.2	11.71	7.76	8.79	7.42	14.22	9.81	10.66	7.98	7.89	7.46	10.13	13.58	12.96
RAPGEF5	0.049091	0.00104882	0.941979	0.715768	1.32423	1.5748	0.867857	1.06667	1.08	1.07	0.78	1.26	1.25	1.37	0.78	0.86	0.9	1.5	1.04	1.46	0.8	0.99	1.01	0.61	0.71	1.11	0.92	0.9	0.88	0.81	0.88	1.19
EFTUD2	3.45243e-08	5.16062e-07	0.924888	0.0250266	1.32362	1.52702	0.871607	1.22627	16.76	17.62	17.78	22.9	22.34	23.8	18.04	17.12	17.57	30.73	22.59	27.2	17.05	19.97	17.5	15.4	15.86	16.26	15.87	16.41	15.76	17.01	20.14	21.76
[truncated: 2,522 more rows]
