# Supplementary material for: Cryptosporidium uses CSpV1 to activate host type I interferon and attenuate antiparasitic defenses
Source: Nat Commun. 2023 Mar 16;14:1456. doi: 10.1038/s41467-023-37129-0 (PMC10020566; doi:10.1038/s41467-023-37129-0)
Supplement: Supplementary file 5 — Supplementary Data 2 [file 41467_2023_37129_MOESM5_ESM.xlsx]

## Sheet: Sheet1
List of genes whose expression levels are altered (Fold Change > 1.25 or < 0.75, Adjusted p value < 0.05) in IEC4.1 cells following C. parvum infection (Excel file). P values were calculated based on two-tailed Wald test followed by Benjamini-Hochberg procedure for multiple comparison correction.
	Adjusted p value		Fold Change		Expression Level
Gene Symbol	WT IEC 4.1 cp vs ctrl	IfnαβRα-/- IEC 4.1 cp vs ctrl	WT IEC 4.1 cp vs ctrl	IfnαβRα-/- IEC 4.1 cp vs ctrl	WT IEC 4.1 ctrl 1	WT IEC 4.1 ctrl 2	WT IEC 4.1 ctrl 3	WT IEC 4.1 cp 1	WT IEC 4.1 cp 2	WT IEC 4.1 cp 3	IfnαβRα-/- IEC 4.1 ctrl 1	IfnαβRα-/- IEC 4.1 ctrl 2	IfnαβRα-/- IEC 4.1 ctrl 3	IfnαβRα-/- IEC 4.1 cp 1	IfnαβRα-/- IEC 4.1 cp 2	IfnαβRα-/- IEC 4.1 cp 3
IFNB1	0.044171	0.0255369	13.6667	21.3333	0.01	0.01	0.01	0.16	0.09	0.16	0.01	0.01	0.01	0.16	0.24	0.24
4930487H11RIK	0.0434412	1.10064	12	1	0.01	0.01	0.01	0.08	0.14	0.14	0.07	0.07	0.01	0.01	0.07	0.07
LNCPINT	0.107636	0.029343	8	4.04762	0.01	0.01	0.01	0.1	0.04	0.1	0.1	0.1	0.01	0.29	0.28	0.28
CAR6	0.0309526	0.238338	6.36364	4.21053	0.05	0.05	0.01	0.26	0.18	0.26	0.01	0.13	0.05	0.17	0.21	0.42
CFAP53	0.0269741	0.569691	6	1.875	0.01	0.01	0.04	0.1	0.13	0.13	0.06	0.01	0.01	0.04	0.07	0.04
IFI44	0.015172	0.00126442	6.25	0	0.04	0.02	0.02	0.25	0.06	0.19	0	0.02	0.01	0.01	0.01	0.01
DLGAP2	0.00897604	0.661565	5.75	1.33333	0.02	0.01	0.01	0.08	0.07	0.08	0.01	0.01	0.01	0.01	0.02	0.01
NGFR	0.00913691	0.0581605	5.16279	2.33333	0.17	0.09	0.17	0.69	0.72	0.81	0.23	0.14	0.35	0.6	0.54	0.54
GM26705	2.32794e-59	0.976582	5	0.785714	0.01	0.01	0.01	0.05	0.05	0.05	0.01	0.12	0.01	0.09	0.01	0.01
ALS2CR11	0.0434206	0.799941	4.66667	0.823529	0.01	0.01	0.01	0.04	0.06	0.04	0.09	0.04	0.04	0.04	0.04	0.06
FEZ1	0.0417087	NA	4.27273	1	0.01	0.05	0.05	0.19	0.14	0.14	0.01	0.01	0.01	0.01	0.01	0.01
ATF3	0.0057824	0.00809999	4.1589	3.48027	1.38	1.67	1.67	6.94	6.07	6.62	4.22	3.75	3.69	14.64	12.66	13.28
CRHR1	0.046139	NA	4	1	0.03	0.01	0.01	0.08	0.06	0.06	0.01	0.01	0.01	0.01	0.01	0.01
USP18	0.000751607	0.00452366	4.26667	0.2	0.19	0.28	0.13	0.79	0.6	1.17	0.12	0.03	0.01	0.01	0.01	0.03
GPNMB	0.00368379	0.317537	3.84615	2.14286	0.04	0.04	0.05	0.17	0.16	0.17	0.02	0.04	0.01	0.04	0.07	0.04
ACTG2	0.0306409	0.00883399	3.77165	3.57642	0.61	0.31	0.35	1.54	1.37	1.88	0.68	0.93	0.68	2.79	2.88	2.52
MX2	0.0187174	0.0533811	3.37313	2.04082	0.24	0.26	0.17	0.86	0.68	0.72	0.17	0.17	0.15	0.33	0.28	0.39
FOS	0.0133976	0.0273374	3.27679	1.86374	0.49	1.01	0.74	2.4	2.4	2.54	1.63	1.71	1.21	2.69	2.8	2.99
GFRA1	0.037533	0.0491324	3.22	2.46296	0.15	0.21	0.14	0.59	0.42	0.6	0.18	0.23	0.13	0.5	0.37	0.46
PTGS2	0.00410287	0.0105289	3.07707	2.79134	6.05	5.03	4.88	16.95	16.01	16.15	15.36	14.41	12.74	43.16	38.35	37.15
TBKBP1	0.0355242	0.11813	3	1.84615	0.03	0.04	0.04	0.11	0.13	0.09	0.06	0.03	0.04	0.09	0.08	0.07
NPAS4	0.0232829	0.524363	2.91304	1.58824	0.13	0.18	0.15	0.38	0.46	0.5	0.11	0.16	0.24	0.39	0.16	0.26
OAS2	0.033168	NA	2.8	1	0.01	0.02	0.02	0.05	0.04	0.05	0.01	0.01	0.01	0.01	0.01	0.01
STC1	0.0401487	NA	2.78571	1	0.02	0.07	0.05	0.13	0.13	0.13	0.01	0.01	0.01	0.01	0.01	0.01
9930014A18RIK	0.252802	0.0400479	2.77778	1.76087	0.06	0.01	0.02	0.12	0.06	0.07	0.17	0.14	0.15	0.24	0.3	0.27
MYL9	0.0161251	0.0283926	2.65376	3.65487	2.74	3.92	2.38	8.3	7.52	8.17	0.53	0.38	0.22	1.33	1.22	1.58
CD93	0.0417452	0.76772	2.61538	1.14634	0.05	0.04	0.04	0.12	0.09	0.13	0.16	0.15	0.1	0.21	0.13	0.13
PLXNA4	0.0411781	0.661087	2.6	1.5	0.02	0.02	0.01	0.04	0.05	0.04	0.01	0.02	0.01	0.03	0.01	0.02
FAM84B	0.0750051	0.00539029	2.54878	2.18327	0.23	0.35	0.24	0.88	0.57	0.64	0.89	0.83	0.79	1.82	1.78	1.88
PAWR	0.035401	0.680059	2.50909	0.5	0.16	0.19	0.2	0.53	0.47	0.38	0.13	0.04	0.01	0.04	0.01	0.04
EXTL1	0.0129678	0.467986	2.46667	1.68421	0.05	0.04	0.06	0.13	0.12	0.12	0.08	0.05	0.06	0.05	0.14	0.13
RN7SK	0.0235684	0.201057	2.36696	1.6622	3.27	2.61	2.05	5.85	6.04	6.88	2.19	3.82	5.18	6.81	6.24	5.55
ERO1L	0.00254657	0.0122275	2.33296	1.15768	70.45	73.37	70.98	166.45	169.52	165.15	22.88	23.45	23.94	26.98	27.29	27.08
FOSL1	0.00958584	0.0192612	2.252	1.43743	35.96	37.54	37.57	82.64	77.62	89.87	105.39	95.46	97.76	143.14	149.78	136.31
FOSB	0.0145611	0.0392083	2.24074	1.85151	0.54	0.52	0.56	1.15	1.14	1.34	1.49	1.17	1.65	2.44	2.93	2.61
TRIB3	0.015356	0.00708567	2.23261	1.82847	7.15	8.79	8.35	16.48	18.16	19.59	13.59	14.68	14.93	27.41	25.67	25.91
VLDLR	0.0243733	0.254027	2.20243	1.08824	0.87	0.91	0.69	1.59	1.96	1.89	1.09	1.11	1.2	1.27	1.18	1.25
CDKN1A	0.00570512	0.103567	2.19589	1.18488	23.89	26.14	26.44	53.11	57.37	57.44	45.22	42.28	42.26	53.88	52.32	47.55
ACTA2	0.00459402	0.00672806	2.1907	1.75909	62.68	57.9	59.86	137.35	126.32	131.62	133.04	133.86	131.88	243.29	233.46	224.74
CRISPLD1	0.0276241	0.759666	2.16667	1.5	0.02	0.02	0.02	0.04	0.04	0.05	0.01	0.02	0.01	0.01	0.01	0.04
IER3	0.00304334	0.0121804	2.16168	1.89763	74.78	79.52	81.79	166.77	172.45	171.13	46.73	46.26	41.72	90.95	84.26	80.42
PLCXD2	0.00917133	0.0105665	2.14961	2.33791	0.42	0.46	0.39	0.95	0.93	0.85	1.3	1.27	1.07	2.94	2.63	2.94
4632428C04RIK	0.0355444	0.0521491	2.1	3.14286	0.06	0.08	0.06	0.15	0.12	0.15	0.03	0.03	0.01	0.08	0.06	0.08
HMOX1	0.00388046	0.00875217	2.08152	1.42333	33.32	32.06	34.84	68.59	68.15	71.87	29.03	27.31	27.85	41.16	39.45	39.22
CHD5	0.00386648	0.646228	2.07692	1.08696	0.31	0.28	0.32	0.62	0.63	0.64	0.21	0.25	0.23	0.23	0.29	0.23
GPR35	0.0073612	0.465728	2.0767	1.52778	3.14	3.44	3.59	6.65	7.17	7.3	0.12	0.08	0.16	0.22	0.22	0.11
ASNS	0.00441287	0.108864	2.05246	0.904543	20.87	23.12	20.06	42.79	44.41	44.26	54.52	57.87	55.33	52.05	51.14	48.52
ABCB1A	0.0279606	1.10085	2.04762	1	0.08	0.07	0.06	0.14	0.16	0.13	0.03	0.01	0.05	0.03	0.03	0.03
DDIT3	0.00323856	0.00899292	2.03589	2.18662	16.13	17.89	16.69	34.8	34.56	33.88	24.41	25.41	24.02	57.83	51.61	52.02
ARHGAP6	0.109903	0.0403686	2.02469	1.57547	0.37	0.26	0.18	0.45	0.65	0.54	0.3	0.37	0.39	0.59	0.52	0.56
ALDH1L2	0.00486632	0.230519	2.01489	0.912854	2.47	2.82	2.77	5.28	5.4	5.56	2.92	3.21	3.05	2.66	2.9	2.82
COL12A1	0.0211191	0.828104	2.00724	1.04156	3.02	3.63	3.02	6.76	6.86	5.79	1.12	1.25	1.48	1.3	1.36	1.35
HK2	0.00405685	0.0551244	2.00072	1.21251	4.38	4.73	4.72	8.94	9.49	9.24	3.91	4.1	4.46	5.02	5.15	4.95
RAB37	0.583705	0.0487005	2	0.214286	0.01	0.01	0.01	0.01	0.04	0.01	0.04	0.06	0.04	0.01	0.01	0.01
NAV2	0.00296889	0.136016	2	1.35774	0.93	1.03	0.96	1.96	1.93	1.95	1.72	1.91	2.38	2.53	2.88	2.75
CERS3	0.0264705	0.474949	2	1.43333	0.06	0.06	0.04	0.1	0.11	0.11	0.31	0.13	0.16	0.31	0.31	0.24
IRF9	0.0230738	0.935826	1.95915	1.02189	3.54	3.73	4.48	7.19	7.38	8.45	2.49	2.13	2.69	2.42	2.41	2.64
GPT2	0.00578376	0.037702	1.94247	0.887865	8.2	8.73	8.45	15.81	16.29	17.2	14.67	14.68	15.15	13.35	13.42	12.74
TAGLN	0.0116229	0.0363972	1.85244	1.17647	17.84	18.89	19.11	36.89	34.19	32.36	46.82	45.97	43.72	52.48	52.86	55.26
PLAUR	0.00620447	0.0112223	1.84037	1.51617	14.75	13.84	15.01	25.71	26.75	27.78	36.07	34.11	32.17	51.6	53.29	50.29
PTAR1	0.0291021	0.184972	1.82155	1.36906	0.91	0.84	1.22	1.83	1.83	1.75	3	1.96	2.41	3.32	3.61	3.16
RTP4	0.0187331	0.125122	1.80354	1.21036	5.58	4.93	5.32	10.17	8.65	9.73	5.43	5.51	4.51	6.24	6.25	6.21
RAMP3	0.0291221	0.0137858	1.79609	1.96647	6	4.71	5.13	8.53	9.77	10.15	5.04	5.75	4.72	10.69	10.34	9.47
TSPAN12	0.0545886	0.0219614	1.77778	1.875	0.46	0.7	0.73	1.1	1.22	1.04	0.49	0.45	0.34	0.79	0.81	0.8
HYAL1	0.0376474	0.85509	1.77503	1.04082	2.1	2.17	3.02	4.08	4.43	4.43	1.45	1.43	1.53	1.79	1.43	1.37
DUSP1	0.0168395	0.0120067	1.76753	1.97228	5.85	5.51	6.75	10	11.06	10.95	8.84	9.98	7.88	18.4	17.1	17.16
8430423G03RIK	0.0588469	0.0443857	1.75735	1.9187	0.49	0.38	0.49	0.86	0.67	0.86	0.47	0.38	0.38	0.85	0.67	0.84
ITGA6	0.00624336	0.331112	1.75215	1.03113	2.93	3.24	3.15	5.26	5.59	5.48	8.08	8.19	7.82	8.42	8.18	8.24
MAFF	0.00942999	0.022961	1.74668	1.60346	16.92	18.32	18.21	31.09	32.72	29.55	16.44	14.5	14.2	25.89	23.25	23.24
EDN1	0.0133867	0.0574396	1.74359	1.25695	1.06	1.07	0.99	1.94	1.79	1.71	4.38	4.44	4.84	5.72	6.04	5.41
VWA1	0.0438912	0.67181	1.73949	1.0397	9.41	11.19	10.8	16.25	20.71	17.66	1.92	1.64	1.73	1.84	1.79	1.87
DTX4	0.0113581	0.0104089	1.73885	1.40166	3.83	4.27	4.23	6.71	7.38	7.35	6.8	7.17	6.52	9.72	9.6	9.4
HILPDA	0.0219395	0.292412	1.7373	1.15083	9.32	11.75	11.02	19.89	18.27	17.59	8.7	10.89	10.71	11.97	11.41	11.49
SLC2A3	0.0107746	0.250319	1.73588	0.865497	11.94	13.59	12.71	21.08	22.1	23.2	2.79	3.03	2.73	2.68	2.51	2.21
PPP1R15A	0.0151267	0.00423391	1.73274	1.89222	9.34	9.85	10.93	16.35	17.49	18.35	13.9	14.41	14.37	26.14	27.48	27.14
APOL10B	0.0364833	0.0145423	1.72331	1.95543	2.93	3.25	3	5.95	5.12	4.75	6.43	6.55	6.09	13.55	11.64	12.1
ATXN1	0.00314973	0.00528018	1.71965	1.37367	1.44	1.53	1.56	2.59	2.61	2.59	1.6	1.52	1.59	2.17	2.14	2.16
MT2	0.00687692	0.00527747	1.71504	1.49208	362.78	367.06	365.2	596.26	628.33	653.45	191.44	203.42	201.55	296.86	293.57	299.46
TENM4	0.0276514	0.864297	1.71214	0.970106	2.38	3.3	2.97	4.97	5.12	4.72	3.04	3.53	3.8	3.3	3.53	3.23
DUSP2	0.474378	0.00885824	1.70968	2.16327	0.18	0.18	0.26	0.56	0.25	0.25	0.28	0.35	0.35	0.7	0.73	0.69
GBE1	0.00377806	0.25352	1.70195	1.09725	19.77	21.24	21.16	35.94	35.07	34.8	6.08	5.66	5.33	6.37	6.04	6.32
WWC1	0.00331993	0.0519941	1.6949	1.14278	4.84	4.98	4.7	8.26	8.18	8.17	12.17	12.66	11.73	13.71	13.77	14.3
DUSP5	0.0351378	0.123667	1.69143	1.28019	6.07	6.03	7.15	9.64	11.7	11.22	16.16	13.95	14.11	18.34	20.78	17.49
SLC6A8	0.00362577	0.0122021	1.69	1.39942	23.62	23.36	24.89	40.86	39.69	40.91	34.75	33.78	35.02	50.01	48.75	46.15
XAF1	0.00760001	0.118169	1.68521	1.24224	2.01	2.09	2.19	3.52	3.68	3.4	1.16	0.94	1.12	1.39	1.28	1.33
DUSP4	0.0130838	0.0218221	1.68206	1.2693	4.58	4.54	4.31	7.23	8.06	7.3	13.6	13.7	13.51	17.95	17.4	16.45
TMCC3	0.004527	0.343851	1.67871	1.12035	1.66	1.72	1.6	2.71	2.8	2.85	2.92	2.75	2.39	3.16	2.97	2.9
RGS16	0.0714722	0.0106926	1.67362	1.68653	3.76	2.32	3.51	5.51	5.66	4.88	2.74	2.93	2.72	4.45	4.9	4.8
NR4A1	0.021346	0.00659362	1.66762	1.75432	5.14	6.13	6.3	9.33	9.58	10.39	10.63	10.36	9.7	18.29	18.19	17.36
WNT1	0.289329	0.0341579	1.66667	0.277778	0.03	0.03	0.03	0.06	0.03	0.06	0.06	0.06	0.06	0.01	0.03	0.01
CSRNP1	0.0084658	0.00599205	1.66345	1.89088	4.41	3.99	4.05	7.12	6.97	6.62	3.94	4.02	3.77	7.46	7.62	7.1
DSTN	0.00688698	0.00583339	1.6631	1.35131	156.51	146.02	144.73	257.96	242.29	243.59	259.08	269.38	260.92	360.06	349.8	356.84
EGR2	0.0731647	0.0140237	1.65986	1.68298	1.14	0.88	0.92	1.61	1.41	1.86	1.44	1.52	1.33	2.26	2.51	2.45
NDRG1	0.00853992	0.00746168	1.65516	1.6019	250.6	284.21	280.62	436.49	454.32	458.86	69.69	72.15	72.3	119.03	110.79	113.21
SLC2A1	0.0051563	0.0199475	1.6517	1.1576	115.53	121.23	122.18	191.85	197.32	203.69	49.48	50.34	49.93	59.38	56.4	57.57
HACD1	0.00502707	0.0101187	1.64696	1.36316	26.38	27.56	27.24	46.17	44	43.53	44.03	44.03	43.15	61.81	57.89	59.16
TIPARP	0.00796375	0.0138896	1.64663	1.69116	19.46	20.24	18.03	32.66	30.72	31.68	24.83	25.43	25.28	45.7	40.11	41.94
RND1	0.0147136	0.0516896	1.64551	1.27259	7.36	6.23	6.58	10.52	11.41	11.26	13.67	12.69	12.6	17.52	16.51	15.55
ABI3	0.0145629	0.352204	1.63265	1.49306	1.03	0.88	1.03	1.63	1.64	1.53	0.44	0.44	0.56	0.95	0.67	0.53
LANCL3	0.0151505	1.03362	1.62829	0.993266	0.93	1.03	1.08	1.56	1.72	1.67	1.04	0.91	1.02	1.03	0.9	1.02
PRL2C2	0.0238932	0.0303655	1.62415	1.61677	69.75	63.7	62.08	114.57	97.83	105.17	60.06	68.98	64.63	114.16	96.62	102.34
PLXDC1	0.0265601	0.0509644	1.62143	1.40835	4.13	4.87	5	6.98	7.73	7.99	1.33	1.33	1.65	2.06	1.98	2.03
1810011O10RIK	0.0137628	0.0159437	1.61852	1.50108	6.65	6.93	6.29	10.4	11.41	10.35	7.98	6.98	8.11	11.76	11.22	11.65
PVRL1	0.0218265	0.0861316	1.61789	1.30841	0.37	0.46	0.4	0.67	0.69	0.63	0.32	0.36	0.39	0.44	0.5	0.46
UPP1	0.0368013	0.621884	1.61651	1.14869	7.82	7.92	8.12	12.15	14.48	11.94	5.17	3.68	4.87	5.73	5.63	4.4
ATP6V0B	0.00315366	0.0113269	1.61384	1.52305	58.89	61.67	58.02	95.22	97.3	95.68	67.76	70.82	69.89	110.27	100.5	106.74
BOK	0.00456137	0.0108532	1.60967	1.26491	20.2	19.67	21.36	32.46	32.57	33.53	31.43	31.04	31.41	38.5	40.74	39.51
TNFAIP3	0.0318292	0.0518529	1.60865	1.74407	2.89	3.48	3.8	5.27	5.29	5.8	2.58	2.74	2.69	5.39	4.2	4.38
SERPINE1	0.00860454	0.238274	1.60778	1.03061	35.41	35.27	35.69	54.12	57.43	59.47	60.9	60.6	59.47	61.28	63.41	61.82
TNS1	0.00880444	0.013621	1.60757	1.25242	21.96	24.93	24.69	37.79	37.99	39.29	30.62	31.51	31.92	39.64	40.13	38.02
EGLN3	0.0355321	0.569189	1.60581	0.865459	6.36	8.14	8.23	12.03	11.48	12.99	2.43	2.55	2.75	2.67	1.73	2.29
FOXS1	0.019066	0.660084	1.6	1.15	1.98	1.69	1.68	2.88	2.71	2.97	2.32	2.5	1.98	1.95	3.25	2.62
MTHFD2	0.00420686	0.0666147	1.59888	0.886869	27.71	30.01	27.99	45.96	45.29	45.79	86.74	90.97	85.17	79.74	75.44	77.96
DUSP9	0.0075387	0.60514	1.59864	1.03723	5.96	5.6	6.03	8.99	9.54	9.59	20.7	18.8	18.78	19.56	20.95	19.94
ENC1	0.0172174	0.00402648	1.59755	1.62415	4.19	4.01	4.05	6.85	6.71	6.01	9.51	9.03	9.29	14.82	15.17	15.21
CCNO	0.047867	0.065606	1.59091	1.92778	0.4	0.46	0.46	0.79	0.67	0.64	0.6	0.66	0.54	1.29	0.93	1.25
SLC6A17	0.0205215	0.145801	1.58974	1.40476	0.82	0.75	0.77	1.17	1.34	1.21	0.29	0.26	0.29	0.4	0.33	0.45
FGF11	0.0228187	0.933747	1.58584	0.958084	1.7	1.8	2.15	2.97	2.93	3.06	0.53	0.69	0.45	0.58	0.55	0.47
CD68	0.0433516	1.05839	1.58522	0.993521	1.58	1.72	1.57	2.9	2.36	2.46	1.66	1.44	1.53	1.78	1.43	1.39
NRIP1	0.0359403	0.0358439	1.58307	1.29555	1.92	2.34	2	3.17	3.61	3.13	3.24	3.35	3.29	4.38	3.97	4.45
KCNK2	0.0331965	0.983426	1.5786	1.03385	3.29	3.6	3.67	5.2	5.32	6.15	0.84	1.31	1.1	0.97	1.05	1.34
WHRN	0.0259108	0.144616	1.57829	1.17536	2.27	1.91	2.27	3.16	3.44	3.58	2.63	2.97	2.84	3.54	3.13	3.25
PSPH	0.0065522	0.167897	1.57711	0.899195	26.53	26.38	26.52	40.56	43.6	41.11	43.77	47.56	46.56	43.4	41.03	39.56
ADAM12	0.0117662	0.289529	1.57688	1.05068	2.6	2.83	2.7	4.47	4.06	4.29	8.76	8.79	9.09	9.04	9.67	9.28
UBR4	0.0250126	0.260589	1.57491	1.26653	10.47	12.72	10.45	17.85	18.32	16.81	10.48	13.23	15.61	16.01	17.43	16.36
KLHL21	0.0102132	0.0113394	1.57486	1.42231	10.09	10.75	9.95	15.92	15.61	16.96	16.2	14.76	15.57	22.68	22	21.5
HEXA	0.00415419	0.00760204	1.57385	1.44131	36.17	38.24	38.11	57.77	60.08	59.24	35.75	33.19	34.66	50.86	48.96	49.5
NARS	0.00649454	0.120349	1.57168	1.06519	86.08	84.49	83.05	136.12	127.27	135.22	155.56	162.89	156.62	171.2	164.85	169.99
ZFOS1	0.013375	0.00881947	1.57083	1.65792	63.02	58.71	60.62	99.15	97.68	89.61	76.85	76.3	78.05	134.14	126.91	122.26
F3	0.0151439	0.00742282	1.57045	2.428	6.52	5.95	6.55	9.85	9.48	10.54	8.91	9.78	8.74	23.59	21.18	21.83
SARS	0.0031819	0.0647198	1.57009	1.11913	66.36	69.57	68.39	106.08	106.34	108.38	84.41	91.67	86.57	99.02	97.48	97.44
BC022687	0.0253308	0.0313535	1.56981	1.66496	6.91	6.12	6.38	11.05	9.78	9.64	8.29	9.4	9.62	16.04	15.85	13.58
RELT	0.0165283	0.160289	1.56809	1.20026	1.68	1.4	1.62	2.41	2.42	2.54	2.84	2.5	2.3	2.98	3.19	3
SNHG12	0.0433728	0.00657553	1.56201	1.93604	18.56	13.4	15.37	25.58	24.79	23.56	25.67	25.35	26.22	50.38	47.42	51.74
FHDC1	0.0286883	1.06728	1.56028	1.0122	0.45	0.5	0.46	0.68	0.72	0.8	0.38	0.17	0.27	0.29	0.27	0.27
SAP30	0.00536881	0.378208	1.55984	1.09183	22.16	21.51	22.26	35.02	34.74	33.08	19.38	21.45	18.63	21.48	22.81	20.63
PRKAB2	0.0142756	0.0688461	1.55779	1.40419	1.81	2.18	1.98	3.11	3.07	3.12	2.47	2.27	1.94	2.99	3.02	3.37
SLC27A1	0.0149573	0.00938872	1.55385	1.55789	23.69	25.75	27.62	38.46	39.82	41.46	17.54	18.28	16.95	28.36	26.32	27.53
IFIT1	0.0128114	0.00665704	1.55378	2.20174	3.15	2.83	2.76	4.54	4.66	4.38	6.11	6.1	6.13	13.62	12.73	14.03
ALAS1	0.0279757	0.0647031	1.5517	1.23119	14.99	15.03	15.82	21.35	24.97	24.81	11.8	12.17	12.71	14.39	14.65	16.12
GAREML	0.0398105	0.0113202	1.55037	1.80124	1.32	1.34	1.41	1.85	2.23	2.23	1.05	1.03	1.14	2.03	1.95	1.82
AARS	0.00297445	0.0132404	1.54782	1.14087	72.34	72.49	71.17	112.55	109.16	112.62	115.72	119.72	120.78	135.51	135.43	135.46
D830031N03RIK	0.0453112	0.103224	1.54684	1.30732	2.89	3.13	2.52	4.04	4.34	4.83	3.02	3.3	3.93	4.31	4.51	4.58
TNFRSF23	0.00402113	1.03739	1.54394	1.00465	9.83	10.06	10.15	15.75	15.06	15.57	13.06	12.21	11.3	12.43	12.04	12.27
CCBE1	0.00438151	0.290104	1.5392	1.09799	11.07	10.4	10.8	16.93	16.34	16.4	10.17	9.69	10.55	10.35	11.4	11.64
ADAM19	0.0396124	0.118839	1.53709	1.22152	2.15	2.34	2.79	3.93	3.51	3.75	3.47	2.79	3.22	3.88	3.91	3.79
ALDH18A1	0.0084892	0.0726263	1.53617	0.878544	50.79	54.04	53.03	77.72	80.85	83.93	64.76	66.18	70.45	57.67	59.55	59.71
TRIM66	0.0428326	0.527109	1.53571	1.31818	0.24	0.31	0.29	0.46	0.43	0.4	0.12	0.16	0.16	0.16	0.16	0.26
ITPR2	0.0173222	0.541902	1.53488	1.11765	0.74	0.73	0.68	1.04	1.17	1.09	0.7	0.67	0.84	0.74	0.89	0.84
SNHG15	0.0962944	0.0295956	1.53318	1.5127	4.56	4.59	4.26	8.11	6.06	6.39	15.65	16.37	13.66	24.03	21.54	23.53
DHRS9	0.0320261	0.373661	1.52778	1.19008	1.22	1.09	1.29	1.96	1.69	1.85	1.89	1.29	1.66	1.92	1.89	1.95
CHAC1	0.150714	0.00676734	1.5275	2.20596	3.93	7.34	6.55	8.89	9.56	8.77	12.39	13.64	13.59	30.12	29.69	27.59
YRDC	0.0184817	0.0463247	1.52204	1.23248	15.61	13.16	14.33	22.06	22.58	20.96	40.76	40.7	39.28	50.7	51.65	46.46
ZFAND2A	0.0109907	0.00710984	1.52005	1.62127	15.59	13.62	14.67	21.88	22.01	22.81	21.75	20.67	20.5	34.08	35.05	32.88
IRF7	0.0314616	0.653708	1.51884	1.39655	0.97	1.23	1.25	1.75	1.77	1.72	0.17	0.28	0.13	0.26	0.14	0.41
WHAMM	0.0184617	0.0968834	1.5167	1.4724	2.99	3.22	2.77	4.34	4.53	4.75	2.41	1.66	2.09	2.85	3.27	2.95
IL11	0.128048	0.0449156	1.51562	2.4686	0.41	0.32	0.55	0.67	0.65	0.62	0.61	0.55	0.91	1.44	1.76	1.91
LONRF3	0.00292287	0.0079629	1.51551	1.61707	4.26	4.09	4.22	6.27	6.36	6.42	4.42	4.27	4.55	7.39	6.87	7.15
TRPV2	0.103336	0.0477298	1.51381	2.0604	0.58	0.53	0.7	0.78	1.02	0.94	0.49	0.53	0.47	0.93	1.21	0.93
LPP	0.0143717	0.0756978	1.51198	1.19218	7.01	7.71	6.98	11.28	11.13	10.4	9.56	10.31	11.09	12.26	12.51	12.14
FJX1	0.105082	0.00970352	1.51099	1.38199	1.41	1.05	1.18	1.92	2.02	1.56	5.03	5.08	5.1	7.27	6.96	6.79
MFSD2A	0.0400414	0.0932643	1.50916	1.46364	0.84	0.91	0.98	1.51	1.28	1.33	1.71	1.54	2.25	2.62	2.7	2.73
MFAP3L	0.0449203	0.0302617	1.50899	1.25415	1.9	1.86	1.8	3.14	2.59	2.66	2.54	2.55	2.74	3.14	3.3	3.38
LY75	0.0348795	0.11441	1.50832	1.13481	5.14	4.68	4.01	7.16	7.13	6.57	7.57	7.96	8.43	9.39	9	8.8
GEM	0.0309337	0.0279624	1.50619	2.45854	2.97	2.98	2.94	4.31	4.91	4.17	1.62	1.06	1.42	3.42	2.95	3.71
ZFP52	0.0430452	0.28817	1.49897	1.24708	3.2	3.43	3.07	5.39	4.55	4.6	3.6	3.17	2.66	4.22	3.44	4.1
ANKRD33B	0.0147303	0.0234306	1.49547	1.39951	5.26	5.11	5.09	7.22	7.86	8.04	7.37	6.53	6.7	10.07	9.36	9.4
MAP2K3OS	0.0265373	0.972196	1.49509	0.98038	1.69	1.75	1.65	2.67	2.31	2.63	4.98	5.39	6.45	5.1	5.74	5.65
PRL2C3	0.0339214	0.0373904	1.49421	1.51834	24.51	20.44	19.86	34.02	31.47	31.35	23.62	24.31	21.58	36.48	37.33	31.73
KCNAB3	0.0356023	0.868481	1.49343	0.939338	2.35	2.54	1.96	3.27	3.5	3.46	2.28	1.59	1.57	1.9	1.71	1.5
MTSS1	0.0228368	0.0422108	1.49335	1.18769	5.93	6.15	6.73	9.64	8.73	9.72	8.73	8.21	8.9	10.39	10.43	9.87
HBEGF	0.0146937	0.22316	1.4929	1.17688	15.79	13.63	14.93	22.8	21.67	21.74	29.04	26.96	24.11	33.87	30.71	29.7
EPB41L4AOS	0.0590387	0.0347591	1.48628	1.33133	9.16	9.24	8.93	12.08	15.3	13.24	13.45	14.48	13.63	19.1	19.06	17.17
HOMER1	0.0266596	0.0849867	1.48562	1.21134	4.07	4.3	3.8	5.79	6.5	5.79	4.67	4.87	4.75	6.19	5.75	5.37
PIGW	0.0452998	0.0534222	1.4837	1.24599	2.38	2.66	2.63	3.96	4.05	3.37	5.58	5.69	4.95	6.76	6.54	6.91
KDM3A	0.00532471	0.0318242	1.48301	1.1871	25.5	24.74	25.99	37.36	38.71	36.98	13.7	12.93	13.51	15.33	16	16.32
XPOT	0.00462906	0.129238	1.48279	1.1032	13.74	13.33	13.03	20.3	19.57	19.59	23.84	22.92	24.17	25.09	25.9	27.26
SLC3A2	0.00588674	0.00524203	1.48016	1.44927	40.77	41.56	43.9	61.63	61.73	63.48	69.11	71.66	72.11	104.95	101.38	102.19
HIGD1A	0.0143591	0.571682	1.47843	1.06527	61.71	67.2	68.63	94.12	101.64	96.29	18.76	18.49	21.28	21.73	20.91	19.71
IFIT3	0.0169217	0.784958	1.4774	0.915789	1.27	1.11	1.16	1.76	1.67	1.8	0.79	1.13	0.93	0.98	0.95	0.68
GLA	0.024322	0.00710572	1.47722	1.63459	5.62	4.74	5.44	7.4	8.08	7.86	4.92	4.78	4.64	7.81	7.55	8.08
CHRNB2	0.34852	0.0377626	1.47368	2.33333	0.07	0.08	0.04	0.1	0.11	0.07	0.06	0.07	0.05	0.16	0.12	0.14
CBL	0.0228195	0.0924006	1.4723	1.25714	3.71	3.55	3.03	5.03	5.12	5	4.14	4.83	5.03	5.61	6.1	5.89
NGF	0.0488656	0.0602184	1.47123	1.38482	6.28	7.15	8.47	10.51	11.14	10.57	28.21	27.19	26.3	40.19	39.34	33.61
SLC7A1	0.00836319	0.0639631	1.47085	1.12668	13.39	14.89	14.6	21.16	20.79	21.12	33.66	35	36.88	39.53	39.84	39.54
SLC1A4	0.00539597	0.309282	1.47071	0.966632	6.51	6.83	6.8	9.62	10.07	9.93	12.6	12.87	12.59	12.46	11.89	12.44
DIP2C	0.0102448	0.0196128	1.47045	1.37052	2.86	2.74	2.69	3.88	4.14	4.17	3.41	3.17	3.46	4.44	4.52	4.8
MYCBP2	0.0133489	0.243482	1.46942	1.14412	2	2.15	1.9	2.9	2.93	3.06	2	2.35	2.45	2.63	2.55	2.6
TMEM171	0.0102107	0.0969341	1.46942	1.30452	16.36	15.78	15.6	24.41	23.25	22.49	24.53	22.26	24.6	33.97	31.13	28.03
P4HA2	0.00986456	0.00884961	1.46938	0.864735	119.8	127.05	128.77	176.52	188.35	187.06	31.4	30.86	31.26	26.71	26.73	27.43
5430416N02RIK	0.0595951	0.00518209	1.46881	1.39667	14.49	12.06	13.85	20.82	21.02	17.5	20.5	19.48	19.49	27.74	27.61	27.71
IARS	0.00958534	0.332496	1.46707	0.9428	38.18	42.39	39.84	60.4	57.82	58.43	70.77	76.25	78.33	70.64	70.63	71.19
NEO1	0.0068957	0.00661754	1.46637	1.34015	17	17.4	16.74	25.92	24.68	24.39	19.37	19.06	19.72	26.49	25.96	25.48
WDFY1	0.0176273	0.00540123	1.46633	1.53654	9.77	8.68	9.02	13.54	13.97	12.77	7.7	7.55	7.19	11.57	11.38	11.53
TMEM199	0.0211731	0.0105008	1.466	1.35957	16.87	16.34	15.46	25.44	22.88	23.03	25.16	25.63	24.55	33.37	33.66	35.4
BCL7A	0.0417	0.304201	1.46557	1.1334	2.43	1.95	2.3	3.32	3.04	3.43	3.01	3.08	3.28	3.58	3.2	3.84
SPSB4	0.0239391	0.73249	1.46512	0.789474	0.14	0.13	0.16	0.21	0.21	0.21	0.08	0.03	0.08	0.06	0.06	0.03
KMT2C	0.0187423	0.0634895	1.46304	1.23552	0.81	0.91	0.85	1.2	1.32	1.24	0.8	0.94	0.85	1.06	1.09	1.05
JUN	0.0221637	0.00246079	1.46298	1.1915	29.42	24.95	28.96	39.12	41.77	41.02	40.61	40.57	40.75	48.77	48.27	48.24
ZBTB10	0.0656002	0.0283734	1.46205	1.41341	1.44	1.64	1.4	2.42	2.18	1.95	1.82	1.79	1.76	2.73	2.46	2.4
HSPA9	0.00640609	0.0895887	1.46186	1.07817	243.45	234.48	233.7	358.4	340.82	341.08	441.91	453.78	429.04	476.58	467.46	484.25
SRRM4	0.0112308	0.0625104	1.46078	1.72727	0.36	0.34	0.32	0.51	0.49	0.49	0.33	0.33	0.33	0.67	0.52	0.52
SYNE2	0.0476029	0.450073	1.45914	1.20377	0.8	0.99	0.78	1.25	1.31	1.19	0.65	0.96	1.04	1.08	1.07	1.04
SMTN	0.0137703	0.0905382	1.45694	1.18847	42.93	45.79	46.44	63.48	64.59	68.85	33.63	33.25	31.81	39.39	41.46	36.44
DUSP3	0.0171868	0.0140105	1.45499	1.26517	7.32	7.32	7.91	11.16	10.31	11.34	12.34	11.49	11.77	14.95	15.33	14.76
GADD45G	0.0154641	0.0334983	1.4544	1.55155	13.92	14.88	14.95	21.21	20.18	22.24	29.46	26.02	27.54	45.94	38.91	43.96
SNX30	0.0237065	0.0052775	1.45427	1.36872	1.94	2.26	2.36	3.23	3.19	3.12	2.93	3.01	3.01	4.16	4.04	4.05
PVR	0.0137097	0.0121945	1.45267	1.47601	7.36	6.57	7.41	10.13	10.6	10.27	10.2	9.98	9.42	15.2	14.43	14.06
KRT80	0.013227	0.0889843	1.45142	1.33254	9.11	7.91	8.61	12.4	12.52	12.28	13.72	12.53	11.67	15.57	18.48	16.48
SH3RF1	0.0250901	0.152171	1.45126	1.13059	2.76	3.01	2.54	4.08	3.82	4.16	2.68	2.76	3.06	3.15	3.19	3.27
FGL2	0.105091	0.0262222	1.45038	1.48155	1.6	1.96	1.68	2.91	2.27	2.42	3.73	3.55	3.56	5.16	5.1	5.8
PRRC2C	0.0149128	0.0880057	1.44868	1.2873	21.77	23.25	20.75	33.08	30.92	31.28	22.47	24.96	28.38	31.98	33.61	32
TRIO	0.0173098	0.0159033	1.44868	1.38775	5.69	6.49	5.65	8.4	8.73	8.7	9.81	10.25	11.12	14.71	14.33	14.23
NPC1	0.0106087	0.0386691	1.44689	1.32199	5.81	5.95	5.94	8.96	8.32	8.33	5.72	5.5	5.83	7.59	6.99	7.96
PSAT1	0.00458375	0.082889	1.44482	0.918521	162.45	164.22	159.48	231.26	240.51	230.63	292.26	310.47	309.53	279.53	279.78	278.62
CPEB1	0.0163931	0.131896	1.44444	1.40971	1.63	1.63	1.6	2.36	2.46	2.2	1.91	2.16	2.52	3.28	3.33	2.68
GM8615	0.0489231	0.0524375	1.44281	1.43241	10.01	10.81	11.18	14.5	14.58	17.09	11.26	8.73	11.3	14.82	14.93	15.07
LIPT2	0.0304935	0.315964	1.44281	0.802151	2.11	1.85	2.16	2.92	2.79	3.12	2.61	3.12	3.57	2.63	2.63	2.2
MSRB3	0.00454998	0.0137883	1.44224	1.47519	10.22	10.07	10.01	14.8	14.16	14.74	11.94	12.49	12.04	18.75	16.97	18.08
SLC7A5	0.00736024	0.0524151	1.44158	0.916671	28.57	30.12	31.17	42.35	43.79	43.4	71.21	73.1	72.9	68.11	66.25	64.75
BCAT1	0.0184953	0.200947	1.44077	0.929078	6.09	5.74	6.32	8.31	8.66	9.18	13.04	12.95	13.49	11.67	12.26	12.75
ISG15	0.0265543	0.0143034	1.44051	1.28692	19.19	17.96	18.15	28.27	26.81	24.58	30.22	32.7	31.74	39.7	40.71	41.41
TANC2	0.0141068	0.107626	1.43983	1.31807	1.62	1.68	1.52	2.39	2.33	2.22	1.31	1.41	1.43	2	1.86	1.61
GPR137B	0.0128074	0.0179161	1.43958	1.40996	14.71	15	16.22	21.27	22.53	22.32	13.1	14.01	12.04	18.58	18.49	18.13
SLC38A7	0.0227649	0.0171029	1.43698	1.50139	6.83	6.28	7.44	9.47	10.02	10.04	8.86	7.99	8.26	13.27	12.41	12.02
STX3	0.0441788	0.0118552	1.43679	1.46943	4.17	3.81	3.49	5.9	5.08	5.5	5.99	6.27	5.57	8.97	8.66	8.57
DPP7	0.00636676	0.016328	1.43664	1.55538	13.86	14.96	14.74	20.91	20.53	21.14	18.8	16.03	15.91	26.75	26.24	25.93
GALM	0.023868	0.0263487	1.43517	1.5118	14.92	13.68	14.9	19.41	21.18	21.84	7.53	6.95	6.7	10.83	11.3	9.89
HIVEP3	0.0394355	0.208074	1.43462	1.16114	1.86	1.79	1.78	2.38	2.57	2.84	1.85	2.22	2.26	2.42	2.48	2.45
TBC1D9	0.00853571	0.0284052	1.43339	1.54223	2	2.05	1.88	2.77	2.84	2.89	1.94	1.97	2.01	3.33	2.96	2.84
ATF5	0.0359181	0.11015	1.43294	1.12509	28.02	26.16	25.9	41.7	35.74	37.31	63.26	69.31	66.24	76.6	71.69	75.39
PXDC1	0.010028	0.117726	1.43219	1.09959	10.7	10.97	11.51	15.35	16.38	15.79	11.86	11.61	10.97	13	12.51	12.36
SAT1	0.0212027	0.0132681	1.43178	1.44567	36.88	36.64	34.22	54.56	51.02	48.68	52.1	51.42	47.31	75.52	71.55	70.98
CPEB2	0.0609038	0.04818	1.43103	1.39286	0.51	0.67	0.56	0.87	0.78	0.84	1.18	1.09	1.37	1.67	1.74	1.66
MT1	0.0233379	0.0126637	1.43074	1.37891	598.73	576.08	622.02	795.22	884.31	891.27	244.36	249.35	238.31	347.38	321.88	340.13
NEXN	0.0465202	0.0318593	1.43051	1.34407	5.56	5.19	4.72	8.06	6.98	7.09	9.63	9.24	9.06	12.46	11.77	13.31
CXCL1	0.0587094	0.00763028	1.42976	5.77928	96.06	90.82	84.69	143.45	127.51	117.32	6.47	6.8	5.17	38.65	32.67	35.25
DIXDC1	0.014783	0.777297	1.42845	1.03455	3.72	4.03	3.85	5.75	5.55	5.27	1.83	1.75	1.92	1.71	1.97	2.01
INHBA	0.036417	0.157444	1.4284	1.18885	5.11	5.04	6.19	7.7	7.65	7.99	15.28	13.6	12.74	17.25	16.54	15.69
PRUNE2	0.0343612	0.36471	1.42724	1.15287	5.65	6.82	5.81	8.69	9.05	8.35	5.01	5.59	6.67	6.51	6.59	6.81
FLNA	0.0179643	0.29786	1.42674	1.09577	187.78	213.34	193.29	287.57	288.73	271.77	293.48	321.2	343.35	345.04	354.79	349.95
HIVEP2	0.00685443	0.0302857	1.42447	1.30645	3.17	3.17	3.06	4.58	4.32	4.49	2.29	2.54	2.61	3.17	3.21	3.34
PREPL	0.00716544	0.00893452	1.42442	1.35624	13.01	12.92	13.63	19.24	18.26	18.85	17.69	18.75	17.85	25.11	24.05	24.47
3110043O21RIK	0.0385967	0.0583119	1.42373	1.26456	2.97	3.15	3.32	4.8	4.1	4.54	3.57	3	3.22	4.21	4.13	4.04
STAM	0.0217637	0.0135658	1.42187	1.3433	12.14	11.95	11.49	17.28	15.69	17.62	14.25	13.54	15.03	19.09	19.48	18.95
ELOVL4	0.0434438	0.0792783	1.42157	1.39344	2.9	2.93	2.33	4.01	3.77	3.82	3.47	3.34	4.17	5.53	4.84	4.93
ARL4D	0.144393	0.0471958	1.41916	1.89266	3.94	3.52	3.92	5.94	4.37	5.84	3.58	4.51	4.58	9.04	7.96	6.98
43533	0.0353237	0.642501	1.41911	1.0518	4.24	4.16	4.58	5.73	6.05	6.64	3.66	3.74	3.41	3.87	3.43	4.07
TBL2	0.0184615	0.0517864	1.41612	1.08434	19.8	20.85	20.15	27.03	30.14	28.93	14.63	14.39	14.02	15.4	15.43	15.84
HAS2	0.0173009	0.0447294	1.41538	1.33182	1.66	1.88	1.66	2.41	2.44	2.51	6.83	6.85	6.09	8.68	8.33	9.32
ZBTB18	0.0389697	0.0201128	1.41349	1.277	5.13	4.39	5.45	7	7.36	6.8	6.69	6.2	6.46	8.23	7.98	8.5
CTDP1	0.00310565	0.0147377	1.41308	1.26345	15.98	16.46	16.17	22.83	22.76	23.1	27.99	28.99	28.12	37.15	35	35.37
CARS	0.0135302	0.49468	1.41235	0.948368	30.5	29.09	28.37	39.52	42.49	42.22	40.08	43.64	41.59	41.61	39.68	37.55
SMG1	0.0369544	0.0808974	1.40792	1.27221	4.13	4.51	3.74	6.11	5.81	5.51	4.71	5.31	5.85	6.75	6.87	6.57
TRIM16	0.0158641	0.0859856	1.40767	1.08484	2.97	2.88	2.76	4.25	3.92	3.95	5.95	5.67	6.06	6.39	6.46	6.33
GPR137B-PS	0.00421317	0.0717776	1.40711	1.11218	12.54	12.34	12.26	17.01	17.59	17.66	13.62	12.76	13.29	14.29	15.02	14.81
OSTM1	0.0337048	0.0395989	1.40448	1.20541	6.11	5.4	6.34	8.09	8.87	8.11	5.65	5.18	5.43	6.51	6.33	6.76
FNIP1	0.0170668	0.0163127	1.40179	1.386	8.64	8.29	7.71	11.97	11.37	11.2	9.45	9.39	9.58	13.73	12.44	13.22
AK4	0.0193004	0.58729	1.4	0.867647	4.32	4.71	4.27	5.9	6.34	6.38	1.29	0.93	1.18	0.84	1.03	1.08
TMEM151A	0.0281917	0.0529353	1.39937	1.24558	2.06	2.15	2.1	2.77	2.89	3.17	1.7	1.58	1.81	2.11	2.19	2.04
SRF	0.0108612	0.0101672	1.39904	1.43523	22.79	20.99	22.98	30.79	30.72	31.89	42.52	41.74	40.25	60.84	60.66	57.2
STX11	0.0361377	0.429797	1.39847	1.09877	4.21	4.14	4.75	5.68	6.33	6.31	1.67	1.51	1.68	1.95	1.72	1.67
RSBN1	0.0182195	0.00677661	1.3984	1.4075	5.35	5.76	5.18	7.68	7.84	7.26	5.32	5.29	5.39	7.48	7.32	7.72
RPS6KA2	0.0376595	1.05266	1.39749	1.00465	3.25	2.87	3.44	4.51	4.2	4.65	8.64	7.94	9.21	8.76	9.1	8.05
WDR1	0.00960196	0.00883638	1.39634	1.2601	180.3	177.21	170.22	254.05	238.58	244.26	255.69	253.59	241.44	315.56	313.91	316.51
TNC	0.0316978	0.247967	1.39484	1.1157	7.32	8.84	8.28	11.58	11.58	10.93	11.33	11.59	13.12	13	13.68	13.53
DNAJC21	0.0336379	0.0266579	1.39484	1.23309	23.36	24.42	23.59	36.02	32.32	31.21	29.31	30.4	30.77	36.84	35.95	38.78
N4BP3	0.0173096	0.0594204	1.39136	1.2613	7.26	7.97	7.23	10.17	10.84	10.24	6.75	6.63	6.75	8.51	9.05	7.83
SOAT1	0.00364769	0.046804	1.39076	1.15238	26.21	25.68	25.6	36.46	35.95	35.36	22.45	21.73	23.35	25.23	26.6	25.99
RGS20	0.0322261	0.165151	1.39059	1.10486	6.12	5.16	5.72	8.28	7.71	7.65	6.52	6.88	6.34	7.6	7.01	7.2
RAB39B	0.0530213	0.011291	1.38922	1.49716	2.54	2.99	2.82	4.12	3.53	3.95	4.48	4.98	4.64	7.05	7.24	6.82
ARNTL	0.00765658	0.0186431	1.38678	1.35294	6.85	6.57	6.85	9.45	9.08	9.58	6.58	6.88	6.09	9.04	8.67	8.74
IGF2R	0.0331335	0.0358001	1.38632	1.31559	6.67	7.68	6.41	9.74	9.77	9.27	4.76	5.21	5.62	6.7	6.91	6.9
FOXO6	0.0361012	0.637016	1.38624	0.901575	2.36	2.65	2.55	3.31	3.41	3.76	1.81	1.72	1.55	1.25	1.69	1.64
TNFRSF9	0.0192023	0.111552	1.38607	1.17276	21.76	24.9	24.13	31.75	33.34	33.03	5.17	4.89	4.99	5.77	6.32	5.56
RREB1	0.00688672	0.241904	1.3856	1.15445	2.01	2.08	2.16	2.94	2.86	2.86	2.89	2.74	3.24	3.18	3.6	3.46
MAFK	0.0154826	0.0058111	1.38485	1.38838	6.45	6.93	6.29	9.27	9.24	8.73	10.05	10.41	10	13.91	14.35	14.03
APLN	0.0244054	0.167282	1.38447	0.878368	23.19	25.49	27.32	34.2	36	35.02	8.48	9.08	9.16	7.28	8.33	7.86
TXNRD1	0.00309804	0.0161461	1.38419	1.15239	38.38	38.7	38.28	53.47	52.29	53.92	52.55	52.67	50.5	59.76	59.14	60.55
FXYD5	0.0136923	0.0259301	1.38394	1.25042	21.78	22.35	24.24	32.22	31.42	30.98	41.17	38.55	40.52	50.69	51.61	48.05
MEST	0.611595	0.0263745	1.38333	0.5	0.28	0.17	0.15	0.28	0.17	0.38	0.37	0.4	0.35	0.19	0.22	0.15
MAST4	0.0161095	0.0413552	1.38327	1.23768	6.35	6.87	6.27	9.3	8.99	8.67	7.08	6.84	7.79	8.88	9.06	8.93
JAG1	0.118856	0.0266344	1.38272	1.44224	0.99	0.72	0.72	1.12	1.08	1.16	1.98	1.81	1.75	2.61	2.55	2.83
ETV4	0.00720708	0.177057	1.38244	1.11563	24.06	25.08	25.93	33.99	34.98	34.81	30.59	31.06	28.81	34.4	34.91	31.61
EAF1	0.0155164	0.00931286	1.38151	1.2648	15.34	14.02	14.23	20.83	19.47	19.92	23.27	23.81	23.2	30.43	29.26	29.2
EGLN1	0.0215305	0.932853	1.37845	1.0098	76.67	85.32	83.88	107.93	117.54	113.45	26.68	27.65	28.35	29.27	27.5	26.72
FKTN	0.0184847	0.314316	1.37838	1.08414	2.44	2.33	2.26	3.34	3.06	3.29	4.41	4.01	3.94	4.35	4.66	4.39
ZFP292	0.01509	0.0199682	1.37802	1.30019	6.11	6.1	5.99	8.76	7.97	8.35	5.35	5.17	5.67	6.86	6.95	7.24
CYR61	0.00966042	0.0222655	1.37652	1.32959	58.87	53.29	56.94	77.15	77.89	77.73	129.78	126.09	122.6	177	162.91	163.3
FNIP2	0.0201693	0.0128319	1.37598	1.24581	3.62	4.14	3.73	5.17	5.24	5.4	4.74	4.63	4.95	5.92	5.88	6.04
SMCR8	0.0288414	0.0219673	1.37595	1.43045	6.6	7.54	6.98	9.49	9.34	10.23	10.32	8.83	9.75	14.19	13.83	13.32
ADH7	0.00382839	0.118191	1.37568	1.14965	9.79	9.84	9.65	13.21	13.68	13.39	11.3	12.28	11.97	13.56	12.93	14.38
ASXL2	0.0136641	0.0260931	1.37535	1.29247	4.79	4.87	4.54	6.65	6.24	6.64	5.93	5.78	6.48	7.9	7.64	7.97
GDPD1	0.0123963	0.0288617	1.3745	1.35277	7.36	7.68	7.47	9.95	10.25	10.74	6.88	6.77	7.1	9.69	8.7	9.68
SYDE2	0.0694915	0.0336771	1.37316	1.31796	2.19	1.72	2.2	2.9	2.65	2.84	4.15	3.81	4.4	5.29	5.63	5.37
BCOR	0.00304997	0.0617282	1.37312	1.29384	5.77	5.73	5.76	7.76	8	7.94	5.3	5.47	5.94	6.65	7.45	7.52
GARS	0.0100277	0.258262	1.37299	0.957709	104.65	111.58	102.12	145.96	143.16	147.97	169.7	179.92	172.71	165.34	165.93	168.97
MYH9	0.018449	0.383879	1.37203	1.09743	142.75	161.54	148.82	209.71	211.01	200.96	198.67	209.95	232.59	220.69	243.84	239.15
GTF2E2	0.0175453	0.269857	1.37039	1.05603	33.74	38.15	33.97	47.92	48.6	48.55	28.48	28.34	26.89	30.32	28.63	29.45
DYRK2	0.0410093	0.992452	1.36988	0.987539	4.46	3.93	4.56	5.53	6.22	5.99	4	4.24	4.6	3.92	4.11	4.65
VPS13D	0.0343232	0.624006	1.36934	1.08567	1.86	2.11	1.77	2.66	2.68	2.52	1.75	2.02	2.3	2.17	2.23	2.19
CNN2	0.00294883	0.0340369	1.36856	1.16281	156.05	156.74	156.68	217.15	212.07	213.28	274.71	273.29	260.24	322.99	309.45	307.39
ETV5	0.0448124	0.349301	1.36814	1.08433	8.35	7.15	7.29	9.85	10.27	11.06	6.87	7.53	7.3	7.51	8.38	7.64
DPF1	0.0448271	0.994531	1.36801	1.01416	2.15	2	2.29	3.12	2.71	2.98	3.29	3.27	2.62	3.21	3.14	2.96
FLNB	0.0392918	0.175532	1.36621	1.1948	58.97	69.75	62.1	89.43	89.2	82.07	63.08	72.63	79.95	84.63	86.6	86.44
CPEB4	0.0682426	0.0487023	1.36592	1.60687	1.12	1.23	1.23	1.68	1.45	1.76	0.81	0.97	0.84	1.51	1.46	1.24
HIVEP1	0.0631807	0.0434866	1.36583	1.32833	3.59	4.48	3.93	5.08	5.63	5.68	3.97	4.06	4.64	5.44	5.83	5.56
TMA16	0.036477	0.114291	1.36484	1.26351	9.77	10.73	9.65	14.03	12.73	14.39	24.35	22.5	23.28	28.72	27.18	32.71
EIF4EBP1	0.0320947	0.312543	1.36451	0.943711	235.41	253.25	252.16	315.13	336.69	359.04	249.81	249.56	259.92	250.81	235.46	230.28
MFSD9	0.0421464	0.0112929	1.36431	0.687898	1	0.88	0.81	1.2	1.21	1.26	0.53	0.51	0.53	0.38	0.36	0.34
EREG	0.0655749	0.0162936	1.36374	1.44858	6.58	5.52	5.44	8.58	7.64	7.7	13.01	12.86	13.32	20.04	18.02	18.71
MPP2	0.0411273	0.887285	1.36303	0.98988	15.3	18.06	17.93	22.07	23.72	24.12	3.55	3.67	3.65	3.74	3.44	3.58
FAM57A	0.0405256	0.219436	1.36266	1.25705	10.54	11.5	10.58	13.83	14.67	15.95	7.9	7.43	9.14	11.55	9.83	9.38
ZFP800	0.0515244	0.021889	1.36184	1.31128	3.54	3.28	2.77	4.44	4.31	4.31	4.53	4.49	4.28	5.99	5.93	5.52
LIF	0.0455049	0.0769783	1.36172	1.3274	4.81	4.33	5.07	6.26	6.92	6.17	3.59	3.29	3.23	4.82	4.56	4.04
NOCT	0.0159437	0.00663243	1.35968	1.24735	15.84	16.67	15.31	20.82	22.34	21.86	20.01	20.88	20.32	25.62	25.46	25.27
ARHGAP29	0.0285629	0.588035	1.35864	0.954704	2.75	3.07	3.27	4.18	4.03	4.14	1.94	1.92	1.88	1.71	1.96	1.81
TRMT10C	0.0556339	0.0342173	1.35844	1.37118	15.02	14.84	14.08	21.99	18.69	19.01	26.78	28.92	26.04	36.77	39.83	35.48
GTF2H1	0.04229	0.0135187	1.35821	1.41318	19.45	18.71	17.84	27.55	24.48	24.03	31.39	30.73	30.26	45.25	41.37	43.93
BMP2K	0.0208621	0.0457293	1.35702	1.23183	5.56	5.75	5.58	7.22	8.04	7.66	6.73	5.85	6.27	7.75	7.66	7.81
URB2	0.00623797	0.0649653	1.3546	1.15771	5.63	5.39	5.28	7.38	7.29	7.41	10.37	10.66	11.18	12.41	11.97	12.91
RNF217	0.0116014	0.207803	1.35448	1.08382	19.2	18.1	18.02	24.35	25.77	24.81	14.79	13.47	14.69	15.7	15.71	15.14
GLCE	0.00744355	0.0972721	1.35431	1.16691	18.74	19.27	18.41	26.08	24.82	25.51	20.73	20.71	21.23	25.69	22.68	24.76
TMED8	0.00501117	0.0360957	1.35369	1.33192	2.85	2.9	2.93	4	3.91	3.84	2.44	2.31	2.33	3.36	2.96	3.11
EPHA2	0.0084901	0.0607313	1.35315	1.10409	25.14	23.35	23.83	32.73	33.07	32.06	53.31	52.59	51.94	59.93	58.05	56.29
FN1	0.0343316	0.301472	1.35233	1.19061	79.14	92.66	83.22	117.72	117.52	109.63	66.24	78.62	90.18	90.03	97.22	92.59
RPUSD2	0.0434777	0.0260441	1.35178	1.49784	0.91	0.77	0.85	1.09	1.21	1.12	1.7	1.45	1.47	2.43	2.26	2.23
UAP1L1	0.0145809	0.0301766	1.34982	1.25179	63.69	63.27	64.68	81.89	88.35	88.44	58.74	63.92	60.67	79.1	76.87	73.52
LMLN	0.00656525	1.0071	1.34935	0.991803	1.76	1.82	1.83	2.46	2.47	2.37	2.65	2.24	2.43	2.36	2.47	2.43
SOX9	0.037179	0.0242659	1.34853	1.4013	5.64	5.51	6.18	7.68	7.39	8.3	5.73	5.16	6.03	7.66	7.91	8.14
GADD45A	0.148613	0.0139041	1.34842	1.83319	6.22	7.48	6.85	9.3	10.44	7.97	7.62	8.04	8.2	15.71	13.63	14.4
PKP2	0.0132772	0.0104524	1.34789	1.30337	18.98	20.82	19.96	26.15	27.11	27.29	19.25	20.23	19.36	25.73	24.91	26.05
SDC3	0.0294851	0.594659	1.34732	1.03369	49.52	52.82	56.65	67.92	72.46	73.83	35.06	32.39	32.88	34.34	35.6	33.77
UTP14A	0.0404843	0.0398027	1.34654	1.22213	8.87	8.45	7.67	11.21	11.85	10.59	20.57	20.09	19.89	24.1	23.81	26.09
ITPR3	0.0381527	1.04651	1.34632	0.996537	25.05	29.65	26.67	35.22	38.13	36.2	26.33	27.69	29.73	27.33	28.34	27.79
NIP7	0.0112851	0.0307124	1.34608	1.17447	16.93	16.45	15.77	22.68	22	21.48	29.21	29.87	30.22	34.34	34.19	36.35
BIRC6	0.0235886	0.260351	1.34582	1.18716	8.89	9.52	8.28	12.34	11.85	11.73	10.03	11.82	13.36	13.7	14.02	14.08
TBC1D4	0.0108918	0.618123	1.34513	0.93007	1.54	1.45	1.53	2.09	2.01	1.98	0.97	0.83	1.06	0.94	0.86	0.86
RLF	0.00746221	0.00666285	1.3444	1.30199	8.28	8.57	8.76	11.5	11.23	11.7	7.36	7.31	7.45	9.82	9.49	9.49
AREG	0.0376555	0.0521447	1.34376	1.19821	11.2	11.14	10.59	15.68	14.96	13.61	16.29	18.29	16.68	20.7	20.11	20.61
SPATA5L1	0.314342	0.0293649	1.34362	1.34403	2.57	2.22	2.34	4.03	2.75	2.8	5.06	5.28	5.56	7.11	6.76	7.5
JMJD6	0.00927165	0.0747355	1.34356	1.14657	52.54	55.39	53.99	70.84	72.01	74.7	39.15	42.12	38.47	47.17	44.8	45.32
WDFY3	0.0201552	0.233527	1.34356	1.15017	6.05	6.5	5.7	8.27	8.26	7.99	6.01	6.85	7.45	7.71	7.89	7.76
CRY1	0.0296613	0.221746	1.34354	1.19636	5.01	4.68	5.01	6.52	6.23	7	4.42	4.28	4.49	5.56	5.64	4.58
FAM60A	0.0144255	0.051088	1.34301	1.12321	13.4	12.32	12.85	17.76	16.73	17.31	22.26	20.85	21.17	24.27	23.58	24.35
LY96	0.0353826	0.13932	1.34264	1.40217	5.99	6.69	5.94	8.68	7.85	8.47	6.04	6.58	4.86	7.79	7.51	9.21
CEP170	0.00637833	0.0118413	1.34216	1.15556	20.53	21.56	20.22	27.75	28.02	27.86	18.93	18.74	19.35	21.89	21.71	22.29
LARGE	0.0112928	0.138523	1.34129	1.09378	9.31	9.66	9.1	12.13	12.65	12.87	12.25	12.67	11.55	13.42	13.45	13.02
VCL	0.010423	0.0113019	1.34123	1.21213	66.31	69.52	70.54	95.07	91.34	90.38	106.74	108.31	111.87	130.67	131.29	134.31
TIMM8A1	0.0249602	0.0276148	1.34103	1.1578	44.14	40.22	44.34	59.75	58.07	54.77	87.5	93.28	88.74	104.13	102.53	105.39
LCORL	0.0816388	0.0156958	1.34055	1.36269	2.26	2.58	2.09	3.09	2.87	3.33	2.25	2.25	2.2	3.08	2.89	3.16
TGOLN2	0.00956859	0.0923541	1.34044	1.30459	4.09	3.87	4.23	5.45	5.41	5.48	4.53	4.36	3.75	5.16	5.41	5.92
NOP14	0.0344696	0.0216491	1.34008	1.26004	23.53	21.21	21.45	31.44	28.27	28.99	42.36	40.68	42.67	51.73	51.57	55.1
RIOK2	0.0242825	0.00876702	1.34001	1.27385	18.59	17.19	16.63	23.21	22.6	24.42	29.87	29.53	28.13	37.18	37.21	37.11
ARHGAP32	0.0265754	0.0940501	1.33923	1.18882	2.99	3.22	3.4	4.37	4.1	4.4	3	3.05	3.43	3.8	3.62	3.85
PLOD2	0.0166523	0.222139	1.33901	0.937477	76.77	86.24	80.85	108.69	110.8	107.04	27.73	25.8	27.72	25.62	24.94	25.61
FAM131B	0.0245748	0.563092	1.33735	1.08897	4.72	4.82	4.57	6.59	6.37	5.91	3.59	3.91	3.29	3.69	3.76	4.3
GYS1	0.0491608	0.146264	1.3372	0.95674	45.46	53.43	53.69	64.2	69.06	70.77	15.03	15.34	15.4	14.88	14.27	14.64
NT5DC3	0.0583471	0.0253792	1.33694	1.36601	3.36	3.61	4.13	4.68	5.13	5.03	5.15	5	5.56	7.52	6.91	7.03
ABCB6	0.01189	0.493946	1.33638	1.08448	9.39	9.55	9.51	13.16	12.21	12.65	11.15	9.34	9.93	11.57	10.48	10.94
CTSL	0.00384833	0.0155686	1.33603	1.11873	129.22	127.04	125.79	172.97	168.23	169.23	150.99	155.95	150.41	169.65	170.84	171.16
TRIM25	0.00902002	0.0137959	1.33575	1.23517	9.58	9.75	9.65	12.44	13.05	13.22	8.09	7.88	8.31	9.76	10.21	10.02
TOR3A	0.0320247	0.0620556	1.33476	1.081	12.14	13.18	14.38	17.45	17.43	18.11	9.8	10.17	10.03	10.61	11.05	10.77
IFI27	0.0268184	0.608506	1.33464	0.950355	32.15	28.8	30.7	41.41	38.69	42.22	16.89	16.05	15	15.74	15.53	14.29
PCGF5	0.0186938	0.0633219	1.33449	1.13403	25.62	23.44	22.9	31.32	32.7	32.01	31.61	29.71	29.11	34.6	33.41	34.54
CCDC58	0.0316936	0.500048	1.33439	0.965783	42.15	41.62	42.04	59.72	55.88	52.28	34.93	36.77	36.14	34.66	33.5	35.99
ATP6V1H	0.0161149	0.00958177	1.33418	1.36445	26.85	26.32	25.83	35.7	36.29	33.41	29.43	29.47	27.75	39.47	40.27	38.49
ACOT13	0.0252087	0.593256	1.33398	1.06489	48.49	52.4	53.49	70.71	70.15	65.08	30.36	32.42	34.62	38.03	33.52	32.17
APOL9B	0.0147608	0.440147	1.33397	1.05533	16.53	18.29	17.58	22.75	23.63	23.52	20.49	21.26	18.8	21.35	21.22	21.33
ATP6AP2	0.0151899	0.0286034	1.33321	1.28294	48.05	44.53	47.06	64.37	60.47	61.33	43.27	45.17	43.99	58.42	53.33	58.15
CDC42BPA	0.00898214	0.0138675	1.33321	1.15784	17.49	18.83	18.63	24.1	24.7	24.46	16.03	16.47	16.6	18.6	19.12	19.13
AMPD3	0.0450783	0.586149	1.33302	0.960578	10.04	10.79	11.06	13.41	13.78	15.32	2.69	2.45	2.47	2.48	2.47	2.36
RASSF1	0.021181	0.00527598	1.33288	1.34271	32.89	34.21	34.83	47.22	45.74	42.9	38.72	37.86	39.64	51.53	52.3	52.22
TRIB1	0.0461597	0.0127423	1.33127	1.32386	5.7	5.08	5.37	6.6	7.5	7.4	9.77	9.87	9.57	13.08	12.36	13.23
ARHGAP31	0.0232761	0.00776923	1.33107	1.41856	8.28	9.4	8.84	12.16	11.49	11.65	9.98	10.46	10.81	14.54	14.94	14.85
CTSA	0.00878026	0.00913958	1.33041	1.27299	108.97	111.7	115.22	145.39	152.38	149.1	85.4	89.41	87.87	109.61	113.78	111
LRP11	0.0355506	0.0867717	1.3304	1.22937	4.11	3.64	3.63	4.79	5.13	5.22	5.01	4.71	4.58	6.23	5.93	5.42
CGN	0.0341089	0.170573	1.33021	1.12814	4.37	5.01	4.49	6.44	6.01	6	4.91	4.84	5.39	5.42	5.9	5.76
FHL2	0.0402018	0.0130225	1.33011	1.39991	26.43	27.78	30.58	39.73	36.32	36.73	37.74	41.66	37.65	55.54	54.56	53.76
SNX25	0.0174549	0.418946	1.32969	1.05061	18.91	18.65	17.4	25.31	23.95	23.82	15.24	15.61	14.6	16.33	15.16	16.26
IL1RL1	0.0337209	0.87716	1.32881	0.990495	8.26	7.08	7.5	10.38	9.73	10.24	8.6	8.24	8.41	8.01	8.44	8.56
ESRRA	0.00916158	0.032737	1.3278	1.19486	10.5	10.02	10.78	13.61	14.06	13.89	10.62	10.44	10.09	12.93	12.16	12.13
UHRF1BP1L	0.0216959	0.0139704	1.32778	1.23867	8.37	8.53	8.33	11.72	10.55	11.23	9.46	8.8	9.1	11.46	11.23	11.2
ZCCHC2	0.0193388	0.0100997	1.32748	1.45808	6.35	6.68	6.33	8.83	8.13	8.74	9.72	9.12	9.67	14.36	13.74	13.47
GM3414	0.0309005	0.637726	1.32714	1.08029	0.86	0.91	0.92	1.19	1.26	1.12	1	0.83	0.91	0.97	0.88	1.11
ACKR3	0.0252395	0.0443661	1.3271	0.648595	13.07	14.62	15.08	18.55	19.02	19.19	5.98	6.93	7.38	4.31	4.43	4.42
MCOLN1	0.0524157	0.0217911	1.3263	1.35328	14.6	17.21	17.01	20.83	21.02	22.9	11.86	11.14	10.43	15.52	14.99	14.73
IFRD1	0.0201376	0.0245963	1.32582	1.19759	78.19	76.31	77.9	108.32	98.31	101.49	178.04	180.54	166.94	209.04	212.84	207.48
MPP3	0.0445411	0.787379	1.32558	1.04645	1.01	0.91	1.09	1.27	1.37	1.35	1.29	1.12	1.25	1.37	1.11	1.35
GOLGA4	0.0145496	0.106773	1.3241	1.21822	4.05	4.1	3.76	5.39	5.16	5.22	4.6	4.2	4.26	5.02	5.14	5.75
POLR3E	0.0201683	0.0236189	1.3238	1.17751	3.07	2.77	2.9	3.79	4	3.78	7.62	7.64	7.33	8.79	9.13	8.68
KLHL2	0.00802121	0.0312234	1.32377	1.21239	9.13	9.22	9.2	12.53	11.83	12.11	10.94	11.54	11.75	13.33	13.97	14.2
PICALM	0.0155024	0.0132336	1.32356	1.23629	44.3	42.83	41.84	58.95	57.09	54.66	47.76	45.26	47.4	56.88	57.62	59.1
ZFP622	0.0232416	0.009661	1.32353	1.62049	14.09	15.04	13.03	18.44	18.55	18.81	16.94	19.1	18.24	28.62	28.98	30.36
CDH13	0.0418682	0.0591481	1.32271	1.17855	4.02	3.73	4.49	5.25	5.42	5.52	10.1	10.51	10.25	12.8	11.62	11.95
HMGA1-RS1	0.0133851	0.35672	1.32122	0.949651	569.53	570.33	610.86	770.98	752.28	789.82	997.91	1009.48	1004.59	962.73	996.16	901.44
LARP1B	0.025084	0.00653642	1.32112	1.32685	6.5	6.27	7.16	8.86	8.55	8.92	17.2	17.45	17.3	23.23	23.29	22.41
ACTG1	0.00592053	0.0725121	1.3206	1.05945	1192.96	1163.64	1183.16	1533.61	1544.96	1596.04	2377.68	2358.4	2281.63	2494.74	2481.76	2458.39
RCOR2	0.034117	0.0803543	1.31972	1.08979	42.86	47.46	47.74	58.25	59.86	64.09	25.07	25.08	25.25	26.47	28.3	27.4
SLC6A9	0.0288534	0.206445	1.31954	0.878508	8.84	9.74	9.93	12.1	12.43	13.09	16.85	17.28	18.96	16.54	15.33	14.77
CHKA	0.0179286	0.0296795	1.3188	1.3047	14.21	13.18	13.2	18.41	17.9	17.22	26.2	24.24	23.24	33.2	31.06	31.87
BC030867	0.0470897	0.132192	1.31826	1.18109	10.84	12.69	11.41	14.48	15.61	15.97	11.71	10.08	11.95	12.91	13.35	13.59
SLC25A33	0.0223446	0.0129467	1.31755	1.21372	7.99	7.43	7.6	10.05	10.59	9.69	15.09	15.06	14.3	18.03	17.75	18.17
REST	0.0933337	0.0398684	1.31732	1.38757	4.14	4.57	3.99	4.97	6.01	5.75	4.12	4.37	4.54	6.53	5.78	5.77
MRPS18B	0.0068163	0.0117663	1.31693	1.30195	43.36	41.87	42.4	56.44	57.02	54.62	83.18	84.24	84.31	111.02	111.66	105.06
ISG20	0.0438841	0.704017	1.31678	0.955851	9.64	11.17	11.01	13.29	14	14.61	6.65	5.73	6.42	6.44	5.63	5.9
BNIP3	0.0150855	0.0159276	1.31622	0.671761	216.57	236.75	237.91	302.95	307.71	299.15	15.26	16.55	15.96	9.95	11.2	10.94
UBR5	0.0154783	0.0454084	1.31517	1.20626	35.55	37.88	34.64	48.68	46.94	46.51	40.43	43.39	45.82	52.18	52.45	51.75
ME2	0.00568219	0.81058	1.31453	1.00541	87.29	90.36	87.89	116.22	114.39	118.45	63.16	61.68	62	62.18	63.49	62.18
SPRTN	0.0305942	0.0496438	1.31369	1.21957	5.2	4.92	4.64	6.72	6.15	6.52	7.74	7.52	8.24	10.01	9.24	9.41
ITPRIP	0.00438056	0.0270395	1.31336	1.31493	13.74	14.22	14.42	18.61	18.59	18.46	20.84	21.11	18.54	27.02	26.41	26.11
HMGA1	0.0166011	0.832135	1.31285	0.979165	50.67	48.92	48.69	62.02	67.24	65.41	91.65	89.34	95.47	94.2	93.16	83.34
CARD19	0.0177058	0.124706	1.31265	1.11197	81.42	84.33	88.53	107.32	111.91	114.55	55.95	58.53	52.71	61.67	60.84	63.4
MYH2	0.84185	0.0296986	1.3125	0.461538	0.06	0.06	0.04	0.06	0.01	0.14	0.04	0.05	0.04	0.02	0.02	0.02
PTP4A1	0.0286585	0.0122095	1.3123	1.23151	26.59	24.91	25.51	35.8	32.46	32.8	35.04	33.87	33.42	41.9	41.23	42.89
4930447F24RIK	0.0320941	1.09694	1.31138	0.999635	22.38	23.94	24.59	30.87	32.67	29.45	9.17	9.28	8.97	8.83	8.27	10.31
UCKL1	0.0184858	0.147212	1.31057	1.05585	5.7	6.23	6.23	8.17	7.84	7.79	5.67	5.55	5.79	6.13	5.95	5.88
SDAD1	0.0316538	0.00862088	1.31002	1.19997	11.83	11.64	11.56	16.21	14.31	15.37	20.21	20	19.95	23.6	24.12	24.47
AGO2	0.0205168	0.035651	1.30979	1.2211	9.53	10.31	9.47	12.36	12.82	13.21	13.09	13.02	14.37	16.47	16.76	16.2
IPO7	0.00422494	0.0158593	1.30978	1.13582	38.71	37.66	39.13	50.43	49.86	50.99	64.4	67.19	66.62	75.7	74.64	74.79
IGSF3	0.0356333	0.65699	1.30832	1.06818	3.06	3.43	3.37	4.2	4.54	4.16	1.65	1.33	1.42	1.53	1.55	1.62
MAP4K3	0.010831	0.0187996	1.3082	1.38847	9.21	9.17	8.68	11.49	11.98	11.93	8.83	9.05	8.48	12.87	11.73	12
FRYL	0.0311384	0.256974	1.30779	1.21132	4.89	5.61	4.9	6.77	6.66	6.71	4.58	5.74	6.29	6.62	6.89	6.61
NF1	0.0412318	0.127391	1.30747	1.18455	6.93	6.95	6.74	9.54	9.13	8.29	6.41	6.93	7.63	8.12	8.13	8.59
KDM4C	0.0290488	0.0105139	1.30706	1.28132	5.31	5.35	5.2	6.57	6.8	7.36	5.65	5.42	5.85	7.22	7.24	7.22
ESD	0.020506	0.0124851	1.30646	1.15653	85.16	83.19	80.39	112.07	109.89	103.01	99.6	100.58	99.06	116.63	112.75	116.7
PRPF3	0.0446632	0.0271482	1.30516	1.33088	35.07	32.16	33.57	46.97	41.11	43.48	43.23	44.2	43.07	61.71	55.67	56.3
2410006H16RIK	0.00992337	0.0147135	1.3045	1.2383	104.05	105.12	99.93	131.38	133.88	137.96	109.65	112.55	118.04	139.64	142.39	139.29
1810032O08RIK	0.0816253	0.0227807	1.30423	1.50789	5.9	5.52	6.56	7.47	7.49	8.49	8.49	8.14	8.1	13.43	11.84	12.02
CDYL2	0.0485961	0.448513	1.3042	1.09091	1.94	1.85	2.16	2.73	2.51	2.52	2.27	2.03	2.41	2.49	2.29	2.54
SNHG1	0.0433799	0.00350618	1.30308	1.49179	65.78	59.59	56.33	82.62	76.8	77.35	107.87	111.43	107.28	160.78	162.31	164.1
ANKRD10	0.0311356	0.0851627	1.30305	1.14644	11.15	9.93	10.07	14.08	13.38	13.13	19.44	18.82	17.6	21.81	21.64	20.59
MAK16	0.0466588	0.0097154	1.30229	1.22469	33.13	31.56	30.55	44.62	40.2	39.21	66.26	68.93	66.64	81.23	83.73	82.22
SRXN1	0.0235896	0.0338135	1.30222	1.17698	27.87	26.19	25.22	35.16	35.08	33	30.88	31.7	29.24	35.9	35.4	36.77
TOLLIP	0.0242389	0.0377714	1.30204	1.29272	11.35	12.1	11.91	14.61	15.38	16.05	11.52	11.77	10.77	15.14	13.79	15.1
IFIH1	0.110682	0.0314182	1.30178	1.41061	0.55	0.64	0.5	0.77	0.68	0.75	1.15	1.14	1.29	1.62	1.64	1.79
CRIM1	0.0155166	0.0113342	1.30148	1.32807	5.29	5.73	5.2	6.99	7.11	7.01	11.29	11.03	11.85	15.33	14.75	15.3
NEPRO	0.0176172	0.0882251	1.30144	1.31123	6.85	6.91	6.41	8.56	8.62	9.07	15.42	15.47	15.7	21.32	17.99	21.78
HELB	0.0279123	0.16225	1.30026	1.099	6.48	6.87	6	8.62	8.24	8.3	4.52	4.15	4.36	4.94	4.78	4.6
ITGA5	0.00630396	0.00500692	1.29927	1.3817	61.56	63.78	62.35	80.2	83.05	80.61	74.59	73.05	74.21	102.96	103.27	100.3
PHLDA1	0.0308674	0.0112089	1.29917	1.3593	16.28	15.77	17.12	20.2	22.38	21.3	24.92	23.66	23.06	31.96	33.3	32.12
AK6	0.020191	0.128558	1.29907	1.09015	28.77	30.15	26.98	38.04	36.5	37.05	47.64	46.54	46.14	52.36	51.98	48.63
UTRN	0.0379715	0.914269	1.29889	0.971504	6.62	7.46	6.63	9.01	9.31	8.58	6.76	7.26	8.79	6.99	7.59	7.58
GLS	0.00768396	0.0452038	1.29848	1.1393	23.81	22.49	23.22	30.56	30.09	29.62	33.68	32.74	32	37.74	36.13	38.26
SOGA1	0.0259086	0.00888061	1.29847	1.21867	7.18	8.08	7.59	9.54	10.02	10.11	7.84	7.85	8.09	9.83	9.53	9.62
KLF9	0.0232897	0.0664844	1.29829	1.25035	5.04	5.09	5.09	6.24	6.6	6.92	7.41	6.81	7.03	9.47	8.8	8.3
ZSWIM6	0.0222991	0.0601029	1.29797	1.30393	4.74	4.62	4.4	6.23	5.87	5.76	3.72	3.52	4.21	4.88	4.84	5.21
MYBL2	0.018478	0.0435412	1.29792	1.13463	25.97	25.62	26.15	31.91	34.65	34.34	48.32	46.13	45.86	54.22	53.35	51.63
ZFP51	0.0334346	0.199309	1.29764	1.19188	4.69	4.63	5.06	6.37	5.86	6.43	4.98	5.23	5.06	6.03	5.46	6.71
WDR43	0.0159364	0.0118948	1.29714	1.32604	35.17	33.06	34.18	45.95	43.05	43.84	79.47	78.36	77.85	108.42	102.1	102
BRCA2	0.0249601	0.111713	1.2968	1.20182	3.84	4.24	3.78	5.25	5.02	5.11	3.09	3.34	3.48	3.68	4.08	4.15
RRAGC	0.00633973	0.00752604	1.29654	1.40862	41.86	41.55	39.81	53.03	52.87	53.86	43.2	45.21	44.5	63.46	60.58	63.18
PARVB	0.0176595	0.307157	1.29649	0.949893	33.52	33.65	36.51	44.3	44.13	45.99	39.09	38.29	39.37	35.18	38.01	37.71
FRRS1	0.0135123	0.0303605	1.2962	1.29388	6.13	6.31	6.5	7.92	8.39	8.24	9.45	9.27	8.91	12.02	11.25	12.48
SLC25A25	0.0063717	0.0296695	1.29615	1.17152	5.99	5.67	5.73	7.51	7.46	7.57	10.28	10.37	10.6	12.57	12.28	11.76
LIN54	0.0233279	0.0524353	1.2957	1.21326	12.18	11.32	12.28	15.97	14.8	15.59	13.52	13.27	14.1	17.52	16.06	16.03
MLLT4	0.0132133	0.122918	1.29568	1.1537	20.32	21.44	19.76	26.93	26.71	26.07	23.75	27.33	27.19	29.87	30.31	30.12
ZBTB40	0.0186027	0.0056337	1.29508	1.42497	2.16	2.3	2.25	2.81	2.86	3.02	2.82	2.73	2.78	3.98	3.88	4.01
MIB1	0.0306405	0.0234687	1.29449	1.25527	7.3	7.04	6.34	8.77	8.87	9.13	9.57	9.49	10.36	12.5	12.41	12.02
PDXP	0.0499415	0.1274	1.29398	1.13328	14.87	13.7	15.31	17.59	19.27	19.92	20.51	20.08	21.91	24.85	22.97	23.01
CLCN3	0.0255415	0.779907	1.29362	1.02364	9.51	10.11	8.92	12.54	12.41	11.97	7.92	7.32	8.03	8.33	7.58	7.91
TUBA4A	0.0174044	0.0375197	1.29318	1.16736	39.31	41.8	43.49	52.69	54.69	53.75	38.97	39.06	36.87	45.5	45.4	43.23
GAB2	0.025889	0.0216916	1.29289	1.3616	1.61	1.69	1.48	2.09	2.02	2.07	2.82	2.65	3.02	3.94	3.88	3.74
PRDM4	0.0284179	0.0460929	1.29275	1.21019	9.1	9.44	9.06	12.62	11.4	11.66	10.69	11.52	10.95	13.4	12.79	13.94
DYRK3	0.00957386	0.187511	1.28968	1.09032	8.57	8.56	8.45	10.78	11.37	10.84	11.13	11.09	10.33	12.29	11.45	11.75
FGFRL1	0.0182787	0.0520806	1.28967	1.20822	11.59	11.1	12.35	15.2	15.16	14.83	11.65	11.27	11.13	14.09	14.17	12.88
VOPP1	0.0262834	0.0892777	1.28964	1.15385	10.51	10.88	9.89	13.59	12.86	13.89	11.14	10.53	10.05	12.22	12.63	11.75
RCAN1	0.059018	0.0291261	1.28867	1.24874	10.37	10.6	10.45	14.57	12.35	13.57	11.75	12.17	11.9	15.32	15.3	14.11
ZFP948	0.0704368	0.0158083	1.28771	1.29293	15.91	16.31	13.66	20.03	20.53	18.52	15.54	15.4	14.19	19.38	19.27	19.7
RANBP2	0.0437083	0.0202364	1.28737	1.23151	18.17	18.17	16.38	23.91	21.47	22.49	20.64	22.36	22.31	26.94	26.52	26.97
SLC25A15	0.0270426	0.371116	1.28735	1.15416	3.44	3.71	3.36	4.59	4.62	4.32	5.49	4.74	4.56	5.9	6.12	5.05
L7RN6	0.0317397	0.0962556	1.28731	0.892778	60.63	64.92	60.8	82.22	82.42	75.25	33.19	34.27	32.24	31.01	28.59	29.41
GNL2	0.0116392	0.00886259	1.2866	1.25176	30.14	29.59	29.07	39.36	37.11	37.78	50.4	50.76	49.02	64	62.05	61.94
RUSC2	0.0264709	0.0130312	1.28628	1.46962	4.89	4.85	5.35	6.45	6.27	6.69	5.62	5.56	5.77	8.62	8.44	7.85
SLCO4A1	0.0345056	0.0694562	1.28613	1.36808	13.09	11.82	12.8	16.88	15.38	16.24	18.24	16.23	14.65	23.91	22.2	21.09
ACTR3	0.00918886	0.0107134	1.28594	1.19136	172.51	167.41	162.64	218.8	211.21	216.25	214.15	208.97	207.93	248.12	248.01	255.68
ARFGEF2	0.00766692	0.0445932	1.28501	1.26593	6.65	7.02	6.68	8.72	8.81	8.62	8.95	9.17	9.82	11.98	11.12	12.27
FAM162A	0.0100696	0.0580271	1.285	0.874442	522.36	544.46	548.54	698.36	703.66	673.71	115.67	107.19	108.7	94.88	97.93	97.12
GREM1	0.0198122	0.011479	1.28499	1.47387	118.92	109.23	115.26	148.52	142	150.76	129.96	132.48	142.33	193.93	206.15	196.5
MAP2K1	0.0147777	0.413283	1.28476	0.955687	62.59	64.24	67.79	85.38	82.26	82.4	47.16	47.49	45.94	42.55	46.64	45.17
FAM117B	0.0184904	0.659604	1.28413	0.974508	15.86	16.16	15	19.42	20.29	20.67	9.04	8.6	8.25	8.49	8.58	8.16
KMT2D	0.0488731	0.231075	1.28411	1.23686	3.02	3.55	3.25	4.39	4.14	4.08	3.89	4.3	5.32	5.52	5.78	5.41
NOC2L	0.0136783	0.0228236	1.28403	1.08168	49.35	48.34	49.23	62.18	61.11	65.36	99.84	99.06	96.9	107.59	106.26	106.11
ATP6V1B2	0.0187037	0.0104578	1.2836	1.35331	25.89	26.97	26.09	33.23	32.77	35.34	24.23	24.77	23.57	33.52	33.04	31.65
CPOX	0.0104749	0.366147	1.28345	0.967935	9.68	9.75	9.64	12.82	12.05	12.44	15.58	15.58	15.62	15.38	15.37	14.53
ANKHD1	0.00855433	0.0434911	1.28344	1.28515	9.33	9.66	9.27	12.1	12.34	11.83	10.44	11.02	11.54	13.37	14.89	14.15
GNS	0.0143074	0.0157347	1.28327	1.23081	28.42	29.67	28.26	36.33	36.23	38.25	31.51	31.42	32.69	39.95	37.99	39.75
VAT1	0.0147687	0.0196215	1.28314	1.14934	132.88	139.83	138.36	169.51	177.62	180.33	156.91	158.34	152.55	182.37	179.78	175.51
NAA16	0.036596	0.0393458	1.28059	1.1999	4.8	4.26	4.59	5.9	6.03	5.55	6.94	6.33	6.54	7.92	7.71	8.14
TGFB1I1	0.0297542	0.00620821	1.28003	1.65785	10.87	11.87	12.22	14.55	14.76	15.44	10.69	11.38	10.81	17.89	18.75	17.87
GCLC	0.025755	0.0252824	1.27984	1.19492	15.94	14.93	14.37	19.26	18.7	19.94	20.34	20.84	20.18	25.4	23.9	24.02
ZFP655	0.0117568	0.0196158	1.27927	1.49204	9.9	10.29	9.96	13.13	13	12.44	10.63	10.78	10.64	16.84	14.81	16.17
GPRC5A	0.0280335	0.0622745	1.27878	1.05515	17.54	16.2	15.69	20.52	21.76	20.93	25.71	26.06	25.29	26.72	27.33	27.26
CIRH1A	0.0230696	0.011433	1.27853	1.23385	41.28	43.27	42.4	56.05	51.36	54.9	78.45	78.37	77.56	93.53	98.52	97.14
LAYN	0.021211	0.86644	1.27756	1.01868	21.34	20.77	19.57	27.2	25.9	25.7	14.12	15.02	13.14	14.49	14.79	13.79
KCNN4	0.0392886	0.190907	1.27727	1.176	9.09	9.94	9.39	12.11	12.75	11.44	14.76	14.29	16.12	18.91	16.17	18.04
ANGPTL2	0.0121523	0.265672	1.27659	0.950614	44.84	47.57	46.39	58.09	58.45	60.65	49.92	49.19	51.54	48.39	48.79	46.03
BAHD1	0.046293	0.0549468	1.27605	1.18769	7.62	7.73	8.74	9.81	10.51	10.42	6.55	6.69	6.9	8.17	7.53	8.22
SCARB2	0.0417471	0.0147636	1.27583	1.29212	7.87	7.96	7.01	10.03	9.82	9.29	5.88	5.59	6.16	7.66	7.59	7.53
FOXJ2	0.0465926	0.417452	1.2755	1.04924	6.41	5.88	6.04	7.5	7.53	8.35	8.02	7.6	8.14	8.6	7.98	8.35
TNKS	0.0345173	0.022794	1.27508	1.25311	9.07	8.88	7.97	10.96	11.35	10.74	7.98	8.31	8.6	10.71	10.42	10.06
4932438A13RIK	0.0339431	0.209806	1.27487	1.13784	3.2	3.48	3.07	4.13	4.28	4.02	3.3	3.56	3.95	4.03	4.17	4.1
GTPBP4	0.0518513	0.0238636	1.27456	1.28183	26.53	25.46	24.57	34.91	30.53	32.14	56.13	55.87	53.31	70.63	67.6	73.67
KDM5B	0.0347383	0.116864	1.2743	1.875	1.49	1.64	1.5	2.02	2.01	1.87	0.03	0.02	0.03	0.06	0.04	0.05
ATP6V1G1	0.00312147	0.0521505	1.27331	1.1543	99.97	98.67	101.5	128.02	127.36	126.79	87.67	93.17	92.14	109.05	103.63	102.42
JMY	0.0266435	0.0176134	1.27312	1.28264	4.74	4.41	4.69	5.93	6.09	5.6	5.15	4.75	4.96	6.52	6.36	6.18
CLOCK	0.028616	0.0300448	1.27273	1.19168	7.62	7.86	6.96	9.77	9.43	9.36	12.59	12.38	12.07	15.16	14.13	14.85
ATP6AP1	0.0201854	0.0264039	1.27236	1.09239	90.64	89.45	94.73	121.56	114.48	113.63	101.17	101.15	98.25	107.97	109.83	110.54
SLC38A1	0.00590861	0.131624	1.27232	1.07863	10.69	10.41	10.26	13.31	13.13	13.46	18.7	18.45	19.7	19.96	20.75	20.61
DENND4A	0.0207601	0.0156762	1.27227	1.18924	3.47	3.24	3.17	4.31	4.14	4.12	3.47	3.47	3.47	4.01	4.13	4.24
CCNE2	0.00819485	0.0665182	1.27133	1.1244	21.01	20.51	21.65	26.34	26.87	27.1	22.45	22.11	22.48	25.13	24.11	26.14
WAPL	0.0160943	0.024324	1.27083	1.22846	20.79	21.34	20.53	27.61	26.18	25.84	22.82	22.68	22.87	29	26.74	28.25
P4HA1	0.00931947	0.00815686	1.2706	0.837161	117.51	125.39	121.62	152.39	155.94	154.83	33.87	33.27	33.45	28.43	27.48	28.3
LEMD2	0.0171917	0.0342291	1.27042	1.2638	19.01	17.69	18.14	22.48	23.68	23.51	23.51	22.25	22.36	30.21	28.52	27.36
YARS	0.0292324	0.138593	1.27032	0.955026	38.36	39.53	38.38	47.12	48.45	52.13	70.97	67.93	69	65.64	65.98	66.93
RBM15	0.091299	0.0301912	1.27027	1.25897	3.96	4.83	4.9	5.72	6.03	5.64	5.36	5.88	5.48	7.1	6.75	7.2
PHF10	0.00453954	0.898158	1.26995	1.00625	90.18	90.75	91.19	115.39	117.03	113.16	97.91	93.3	96.93	95.8	95.81	98.33
CRYBG3	0.0582879	0.012927	1.2696	1.35308	4.16	4.57	3.77	5.31	5.18	5.38	2.72	2.98	2.91	3.95	3.91	3.79
TTC7B	0.0253826	0.101227	1.26951	1.11096	6.97	7.2	6.72	9.27	8.58	8.67	7.9	7.3	7.6	8.2	8.69	8.44
ZC3HAV1	0.0213356	0.00544618	1.26872	1.25457	20.93	23.3	21.86	27.68	27.72	28.45	25.78	24.88	25.35	31.73	31.9	31.73
RIN1	0.0231138	0.027545	1.26809	1.13782	17.96	17.87	18.22	21.63	23.28	23.63	26.73	26.67	27.14	31.14	30.91	29.59
ARRDC3	0.0455718	0.401809	1.26803	1.10505	5.24	4.72	5.15	6.53	6.63	6	4.44	4.09	3.94	4.87	4.16	4.75
IGSF9	0.0301905	0.856415	1.26794	1.08333	1.4	1.33	1.45	1.68	1.82	1.8	0.34	0.27	0.23	0.23	0.37	0.31
KLHL25	0.0470227	1.04714	1.26697	0.994549	6.24	6.85	6.65	7.84	8.82	8.35	5.48	5.43	5.6	4.9	5.51	6.01
ALKBH5	0.00632911	0.532825	1.26605	1.0168	36.26	37.87	36.94	46.21	47.07	47.34	25.48	25.3	25.43	26.48	25.57	25.44
VPS37B	0.0063007	0.0229703	1.26603	1.20192	32.65	33.74	33.11	42.82	41.69	41.46	43.11	42.42	44.82	52.98	53.11	50.58
NAGA	0.0492558	0.0143313	1.2658	1.12635	22.09	21.26	24.07	26.85	28.97	29.52	15.52	15.06	15.64	17.48	17.32	17.26
HPSE	0.0498408	0.858507	1.26562	0.714286	2	1.79	1.97	2.34	2.58	2.37	0.01	0.01	0.05	0.03	0.01	0.01
KIF5B	0.0173164	0.0139912	1.26545	1.21664	28.96	28.33	26.68	36.08	34.55	35.63	43.13	42.14	42.59	52.21	50.26	53.09
GOLGB1	0.0452447	0.086301	1.26409	1.23994	7.42	8.04	7.6	10.36	9.26	9.53	6.14	6.79	7.2	8.09	8.81	8.06
BCL2L2	0.0314266	0.124807	1.26406	1.21999	5.03	5.34	5.46	6.66	6.38	6.97	5.4	4.99	4.52	6.1	6.39	5.7
SBF2	0.0392645	0.448396	1.26397	1.05804	7	7.63	6.66	8.67	9.07	9.17	5.86	6.65	6.27	6.58	6.77	6.52
TGOLN1	0.0134983	0.0147127	1.26349	1.24698	16.99	16.49	16.54	21.75	20.44	21.01	18	17.55	16.6	21.67	21.54	21.82
KRI1	0.0402972	0.119902	1.26343	1.09441	9.33	10.08	9.82	12.92	11.58	12.43	17.15	16.81	16.67	19.02	17.6	18.79
PIGA	0.0228563	0.773735	1.26186	0.962452	6.8	6.81	6.63	8.88	8.12	8.54	5.99	6.48	5.64	5.99	5.25	6.19
LAMC2	0.0348683	0.0631475	1.26127	0.817746	2.64	2.38	2.52	3.02	3.26	3.23	2.77	2.74	2.83	2.08	2.31	2.43
NAT6	0.0369427	0.889097	1.26119	0.990722	7.93	8.49	9.04	10.34	10.81	10.96	4.84	5.21	5.04	4.87	5.04	5.04
RAP1GAP2	0.0437906	0.0179534	1.26093	1.39024	2.5	2.22	2.14	2.87	2.9	2.88	1.77	2.04	1.93	2.62	2.7	2.66
ATP13A3	0.00799639	0.0112783	1.25996	1.26289	26.38	25.73	25.48	33.31	32.03	32.42	33.44	33.81	34.58	42.66	41.87	44.07
PLEKHB2	0.016861	0.118184	1.25964	1.14422	17.45	17.92	17.78	22.13	21.6	23.22	14.64	12.86	14.45	16.05	16.2	15.75
SOWAHC	0.0237843	0.133344	1.25961	1.15976	4.13	4.21	4.41	5.59	5.21	5.26	4.54	4.49	4.49	5.24	4.84	5.6
TSHZ3	0.0255275	0.222895	1.25926	1.09883	2.33	2.33	2.09	2.84	2.84	2.82	2.65	2.51	2.53	2.71	3	2.74
VASP	0.0154692	0.0179987	1.25914	1.09964	43.41	41.95	45.11	55.91	53.45	54.92	50.49	51.61	50.55	55.3	56.74	55.82
BAZ1A	0.0393237	0.00715698	1.25897	1.26895	7.12	6.92	6.31	8.71	8.18	8.73	11.21	11.42	11.8	14.46	14.6	14.63
ANKRD12	0.0238763	0.0316988	1.25843	1.31967	5.53	5.42	5.65	7.31	6.73	6.85	4.43	4.41	4.58	5.92	5.54	6.25
CCDC107	0.0262804	0.254443	1.25777	1.11629	22.8	22.24	21.57	26.73	27.85	29.2	25.83	27.24	25.01	31.25	28.51	27.4
DNAJC13	0.0176528	0.0508878	1.25763	1.16585	22.69	23.19	21.58	28.97	27.47	28.4	22.98	23.86	24.85	26.86	28.31	28.41
PCDH1	0.0418746	0.370945	1.25694	1.09682	4.55	5	4.5	5.6	6.06	6	8.71	8.14	9.28	8.97	10.18	9.51
STRIP1	0.0247865	0.809164	1.25688	0.969746	24.09	25.83	27.12	32	32.38	32.45	19.12	17.86	18.55	18.83	19.01	16.01
HSPA4L	0.0192867	0.111165	1.25661	1.10352	32.48	32.64	31.68	42.13	38.94	40.57	37.89	37.69	35.12	41.86	40.18	40.12
FBLIM1	0.0167752	0.0155987	1.25658	1.2151	26.65	25.77	26.93	32.18	33.14	34.39	28.18	28.12	28.22	35.08	34.57	33.05
EIF3A	0.0250992	0.0192763	1.25656	1.22298	111	106.09	101.27	138.17	130.76	131.11	152.98	157.06	156.69	188.17	185.18	197.45
FAM219A	0.046515	0.374618	1.25638	1.17412	2.6	2.46	2.78	3.43	3.13	3.29	1.54	1.29	1.42	1.72	1.43	1.84
GZF1	0.0466249	0.541326	1.25513	1.08525	9.85	10.28	9.11	11.74	12.85	12.11	7.36	6.84	7.97	8.2	7.3	8.56
TICRR	0.038585	0.291565	1.25503	1.05484	4.54	4.72	4.15	5.44	5.61	5.78	4.51	4.65	4.88	5.02	4.96	4.83
SLC39A6	0.0155309	0.00666351	1.25478	1.28131	23.75	23.65	22.74	30.35	28.59	29.07	40.33	38.47	39.22	50.74	50	50.48
USP24	0.0172255	0.0276923	1.25474	1.14186	8.98	9.33	8.58	11.37	11	11.37	14.39	14.6	15.28	16.66	17.01	16.88
NAF1	0.00838848	0.271162	1.2545	1.04999	15.79	15.63	16.36	20.34	19.79	19.81	27.02	25.98	27.21	28.4	27.15	28.67
FMN1	0.042388	0.31478	1.2541	1.28571	0.4	0.44	0.38	0.51	0.5	0.52	0.25	0.38	0.35	0.43	0.46	0.37
TAF1D	0.018623	0.0203708	1.25389	1.35926	25.07	24.12	24.7	32.12	30.67	29.86	32.66	31.4	28.91	43.38	41.05	41.94
PIM3	0.00980374	0.0476056	1.25374	1.25746	33.43	31.71	32.48	40.07	40.8	41.52	50.03	52.2	46.61	65.62	60.46	61.08
RHBDD1	0.0185058	0.584574	1.25361	1.0308	11.7	11.35	12.28	15.13	14.42	14.74	12.83	12.82	13.64	13.41	13.03	14.06
MYBL1	0.0142168	0.209382	1.25333	1.18766	3.49	3.47	3.54	4.47	4.47	4.22	4.41	3.58	3.84	4.67	4.43	4.95
LAMP1	0.00382762	0.00515647	1.25294	1.18955	378.05	371	374.43	475.67	465.84	466.14	356.21	351.51	348.49	416.47	422.45	417.49
LDLRAD3	0.0253233	0.00554613	1.25287	1.12464	9.64	9.64	10.38	12.54	11.92	12.7	13.97	13.99	14.08	15.81	15.64	15.83
CTIF	0.0372094	0.539211	1.25235	1.06137	4.02	4.59	4.15	5.32	5.42	5.24	3.59	3.79	4.19	4.21	4.05	4.02
USP53	0.0457961	0.0102264	1.25184	1.49354	2.39	2.29	2.11	2.7	2.87	2.93	2.35	2.3	2.32	3.57	3.3	3.54
ATG2B	0.0362755	0.487558	1.2506	1.06719	4.18	4.45	3.9	5.11	5.35	5.21	4.28	4.83	5.03	5.03	5.08	4.98
ZFP609	0.0329643	0.209417	1.2504	1.14641	8.25	8.47	8.2	10.64	9.76	10.76	8.15	8.43	9.58	9.53	10.21	10.25
FAM234B	0.0135639	0.969194	1.25026	0.98822	3.28	3.12	3.31	4.02	3.98	4.14	2.41	2.73	2.5	2.48	2.68	2.39
OTUD4	0.00734289	0.0728033	1.25023	1.07929	25.24	25.16	24.93	32.18	30.86	31.14	36.67	35.89	38.04	39.49	40.15	39.73
MEX3D	0.0213649	0.310482	1.25017	1.04087	22.94	24.21	24.88	29.09	30.68	30.28	20.73	19.38	20.33	21.17	20.93	20.81
NRBF2	0.0365324	0.494607	1.24953	1.06736	12.51	11.62	12.86	14.74	15.53	15.95	13.2	12.88	13.11	12.88	13.89	15.06
SHQ1	0.0453715	0.755609	1.24927	0.950873	3.42	3.16	3.65	4.25	4.39	4.14	5.64	5.29	4.54	5.15	4.45	5.11
ARPC5	0.0109914	0.00712681	1.24926	1.20387	109.65	103.35	103.29	132.5	132.2	130.43	124.88	124.29	124.16	152.53	149.18	147.73
PGRMC1	0.00692737	0.0334614	1.24919	1.1522	49.81	51.07	50.69	62.18	64.5	62.66	40.88	42.7	40.86	49.22	47.41	46.75
MACF1	0.0359236	0.383431	1.24893	1.1192	11.92	13.12	12.2	15.97	15.74	14.8	11.03	12.51	13.96	13.96	14.38	13.63
PDCD2	0.105523	0.011867	1.24869	1.36767	23.2	18.59	21.18	26.25	27.28	25.1	33.7	32.74	34.03	46.18	47.26	43.97
FLNC	0.0477082	0.605525	1.24859	1.07658	10.25	11.26	10.43	13.27	14	12.61	15.08	16.94	19.43	17.75	19.58	18.06
CERS6	0.0419797	0.0217409	1.24858	1.35297	5.16	5.4	5.33	6.93	6.18	6.73	8.46	7.59	8.4	10.74	11.41	10.93
UVRAG	0.0594412	0.0293651	1.24781	1.33733	7.5	8.35	8.16	9.9	9.45	10.61	8.5	8.12	8.37	11.67	10.4	11.35
AKAP1	0.0151628	0.016594	1.24759	1.27323	11.68	10.94	11.67	14.44	13.96	14.38	20.51	21.91	21.08	27.56	26.06	27.23
GPR176	0.0682984	0.00522039	1.24627	1.48356	4.35	4.77	4.97	5.49	6.14	5.93	6.54	6.65	6.58	9.75	9.56	10.02
CNST	0.0108273	0.0297905	1.2447	1.29794	7.84	8.05	8.18	9.91	9.81	10.24	9.6	8.86	9.7	12.69	12.21	11.65
FOXN2	0.0481113	0.015011	1.24447	1.2914	6.96	6.2	6.27	8.24	7.69	8.25	9.72	8.82	9.12	11.95	11.86	11.91
AKAP2	0.0230988	0.00748656	1.24445	1.398	21.33	22.57	22.78	28.72	27.3	26.96	31.51	30.66	33.03	44.41	43.82	44.86
NUFIP1	0.0574728	0.0163788	1.24399	1.2968	6.28	6.87	5.99	8.32	7.85	7.64	9.44	9.21	9.18	12.57	11.67	11.85
RLIM	0.0167506	0.00577881	1.24367	1.34136	17.27	17.1	16.6	21.91	20.87	20.61	15.96	15.72	16.51	21.69	21.31	21.64
PPP1R12A	0.0204522	0.0178634	1.24349	1.37604	15.19	14.79	14.54	18.74	17.68	18.94	16.4	16.31	16.62	22.83	21.38	23.67
RASGEF1A	0.513164	0.0226621	1.24299	2.13636	0.29	0.39	0.39	0.37	0.4	0.56	0.13	0.16	0.15	0.29	0.3	0.35
DCLK1	0.0577163	0.0185593	1.24147	1.45221	4.04	4.02	3.95	5.22	5.12	4.57	1.82	1.84	1.78	2.81	2.52	2.57
CMTR2	0.129139	0.0111114	1.24095	1.4092	3.33	3.03	3.31	3.97	3.63	4.4	4.39	4.09	4.13	6.1	5.92	5.75
PLK3	0.0509698	0.0239929	1.24036	1.56804	8.26	7.21	7.62	9.32	9.95	9.37	12.85	11.74	11.64	20.5	18.2	18.11
UBOX5	0.116418	0.0376908	1.24031	1.34746	2.1	2.29	2.06	2.91	2.65	2.44	2.97	3.43	3.04	4.44	4.18	4.1
ATP6V0D1	0.0228131	0.0088194	1.23998	1.34861	50.52	53.76	54.44	63.79	65.44	67.58	32.68	34.71	32.52	45.14	44.18	45.42
ABCC4	0.0248614	0.0147234	1.23914	1.29061	5.57	5.25	5.53	6.64	7.04	6.58	5.07	4.97	5.41	6.55	6.76	6.63
FLCN	0.0433681	0.0111734	1.23717	1.43036	8.36	7.71	7.5	9.32	9.76	10.08	10.53	9.86	9.98	14.9	13.94	14.6
USP36	0.0309195	0.00884009	1.23663	1.29515	4.45	4.8	4.4	5.45	5.62	5.81	9.81	9.43	9.83	12.26	12.76	12.63
CCDC57	0.170595	0.0206298	1.23434	1.3	3.1	3.17	2.99	3.69	3.44	4.3	2.07	2.01	2.02	2.59	2.78	2.56
NANOS1	0.0354239	0.0429115	1.23298	1.30553	4.62	4.5	4.1	5.39	5.36	5.55	3.47	3.4	3.44	4.69	4.64	4.13
TOM1	0.0307225	0.0142443	1.22817	1.31387	13.02	13.4	13.9	16.98	15.74	16.8	13.44	13.82	13.33	18.41	17.83	17.09
CCDC137	0.0759319	0.0182214	1.22762	1.32244	8.39	7.9	8.84	10.5	9.56	10.79	17.55	16.26	17.27	23.29	21.69	22.57
OSER1	0.0308409	0.00885862	1.22406	1.38845	43.13	42.67	43.45	54.69	49.92	53.6	44.98	45.67	44.09	61.64	60.89	64.55
CHD1	0.047639	0.00625603	1.22372	1.25358	13.41	12.92	12.29	16.45	14.92	15.89	19.93	20.68	20.16	25.14	25.51	25.53
MFSD1	0.0274157	0.00966985	1.22358	1.42201	30.53	28.9	29.04	37.35	36.24	34.66	24.98	24.18	23.35	35.36	33.36	34.39
PDE4D	0.329464	0.0443425	1.22333	1.73934	0.79	1.07	1.14	1.21	1.13	1.33	0.65	0.68	0.78	1.31	1.06	1.3
NEU1	0.0567692	0.0103844	1.22222	1.6803	3.96	3.99	3.84	4.9	5.05	4.46	3.13	3.17	2.99	5.42	4.91	5.28
CYB5R1	0.0491766	0.0179911	1.22137	1.31968	26.36	26.2	28.21	31.72	32.13	34.8	36.66	36.02	35.96	49.63	45.4	48.34
CCNT1	0.0976078	0.00577124	1.22088	1.29345	10.51	11.33	10.35	12.18	14.14	12.98	14.31	14.81	14.67	19.1	18.92	18.62
ZC3H8	0.223212	0.0364139	1.2187	1.43719	2.4	2.13	2.1	3.05	2.5	2.53	4.18	3.53	4.39	5.66	5.73	6
PIP4K2C	0.0433634	0.0181341	1.21813	1.33843	14.34	14.81	13.44	16.66	17.2	18.02	13.3	14.11	13.13	18.87	17.86	17.53
VPS26A	0.0382712	0.0167951	1.21751	1.25703	49.83	47.02	50.18	62.59	57.52	58.9	49.98	49.46	47.86	64.07	60.7	60.39
ARL8A	0.0151984	0.0156736	1.2171	1.26273	57.03	55.84	57.51	68.85	67.28	71.24	48.89	48.59	47.31	61.43	62.71	58.69
ZBTB21	0.0857082	0.00878022	1.21572	1.5082	3.61	3.71	3.62	4.25	4.22	4.83	4.19	4.14	4.48	6.64	6.32	6.36
SMNDC1	0.0176799	0.0181797	1.21517	1.29565	37.48	35.66	35.47	45.12	43.71	43.15	46.28	46.47	45.59	60.14	57.01	62.09
SRFBP1	0.0350124	0.0166078	1.21504	1.38918	14.37	14.13	14.05	17.4	17.98	16.32	25.74	26.87	23.73	35.62	36.05	34.38
SQSTM1	0.0133726	0.00507918	1.21285	1.49212	219.28	223.01	228.98	264.89	272.87	276.39	180.92	188.29	177.95	275.69	273.27	267.47
ZMYM6	0.0213483	0.0234476	1.21156	1.43123	2.58	2.76	2.79	3.3	3.32	3.23	3.32	2.97	3.38	4.69	4.38	4.77
ZXDC	0.0178595	0.00523238	1.21096	1.52407	6.2	5.93	5.93	7.19	7.51	7.17	6.92	6.43	6.59	10.14	10.05	10.2
EEA1	0.0291728	0.0114576	1.20774	1.26745	7.23	7.14	6.81	8.48	8.25	8.85	8.79	8.25	8.46	10.69	10.98	10.65
HSDL1	0.0516546	0.0471495	1.20433	1.25388	7.67	8.23	7.2	9.11	9.45	9.26	8.42	7.64	7.77	9.61	10.49	9.78
PDE12	0.121387	0.0341747	1.20385	1.27725	7.21	7.11	6.48	9.05	7.85	8.14	10.86	11.17	10.9	14.87	13.89	13.3
TOPORS	0.0420404	0.0105308	1.20234	1.32175	26.38	25.02	23.77	30.6	29.12	30.66	31.59	31.86	31.22	41.93	40.27	42.93
GLMP	0.0402519	0.00928765	1.20204	1.30097	121.4	124.67	127.72	141.8	154.34	153.17	87.9	87.83	83.83	115.13	111.03	111.52
ZHX2	0.0921441	0.0457195	1.20093	1.41789	4.12	4.31	4.51	5.51	4.82	5.21	4.75	4.09	4.8	6.33	6.92	6.09
CLN5	0.0539494	0.0178846	1.2	1.29362	8.55	9.18	8.97	10.15	10.66	11.23	5.88	6.18	5.82	7.47	8	7.66
TADA1	0.0174533	0.0373529	1.19394	1.30679	6.71	6.66	6.43	7.95	7.66	8.03	6.41	6.73	7.33	9.3	8.82	8.63
RMND1	0.121633	0.043708	1.19389	1.28585	8.57	8.83	9.11	11.06	9.56	11.03	7.1	6.67	7.85	9.43	9.11	9.26
NDEL1	0.104929	0.0239328	1.19279	1.29763	24.63	26.08	25.54	32.69	30.11	28.15	26.69	25.13	23.61	32.63	33.21	32.04
CBX4	0.189766	0.0272731	1.19218	1.29645	4.54	4.85	5.7	5.88	5.86	6.25	4.06	4.03	4.29	5.35	5.6	5.1
IDUA	0.179576	0.0232832	1.19174	1.50833	1.06	1.26	1.07	1.31	1.29	1.44	0.38	0.41	0.41	0.64	0.56	0.61
PPIL4	0.173735	0.00666358	1.19128	1.29136	14.56	14.03	13.39	18.12	14.98	16.91	18.56	18.12	18.2	23.25	23.53	24.09
UTP3	0.0463102	0.0156807	1.18941	1.27997	60.99	59.09	57.42	73.96	67.8	69.36	63.85	60.52	62.01	80.7	76.6	81.26
RAD9A	0.0437279	0.0220264	1.18839	1.33839	27.15	25.63	28.33	31.3	32.03	33.06	30.18	29.11	27.65	40.46	37.22	38.68
PHF3	0.0182678	0.0143928	1.1882	1.27271	20.51	21.06	19.96	24.81	23.8	24.5	17.4	17.14	18.52	22.18	22.48	22.87
PALLD	0.0194822	0.00571983	1.1876	1.38057	39.26	39.81	40.65	48.94	46.8	46.44	29.72	29.04	30.58	40.49	41.5	41.35
KLHL11	0.0852196	0.0279788	1.18319	1.33281	3.74	3.46	3.39	4.26	4.34	3.93	4.33	4.5	4	5.76	5.45	5.89
AP3D1	0.0243204	0.0163974	1.18269	1.28927	17.42	18.25	18.52	21.46	21.81	20.82	16.98	15.88	15.71	20.84	20.4	21.38
GBA	0.0742958	0.0129852	1.17973	1.25399	26.01	25.21	27.4	31.89	29.07	31.79	21.79	20.57	20.91	25.92	26.38	27.04
KIF13A	0.108257	0.0240831	1.17878	1.27611	4.89	5.37	5.29	6.15	5.71	6.47	5.49	5.71	5.75	6.95	7.12	7.56
DNTTIP2	0.0434983	0.00256727	1.17854	1.36632	44.05	42.18	40.13	50.94	49.74	48.24	55.99	56.55	55.73	77.4	75.85	76.66
PDIK1L	0.151358	0.0127829	1.17817	1.2617	2.94	2.46	2.57	3.26	3.1	3.03	2.75	2.83	2.75	3.59	3.39	3.53
ZFP319	0.0312042	0.0336444	1.17659	1.3591	4.86	5.1	5.16	6.13	5.83	5.83	4.4	3.74	4.28	5.78	5.44	5.66
SENP5	0.0355873	0.00716912	1.17622	1.30269	11.85	12.92	12.91	14.62	14.85	14.85	17.8	17.61	17.45	23.47	22.45	22.94
PPP1R10	0.0377715	0.0263847	1.17577	1.30184	23.29	22.56	22.65	27.46	25.57	27.51	26.27	24.16	26.3	34.67	33.13	32.09
CREBZF	0.0340061	0.0253621	1.1746	1.29793	8.6	8.12	8.71	9.81	10.26	9.8	8.5	8.14	8.5	11.42	10.37	10.84
MGA	0.0699826	0.0457981	1.17372	1.25957	3.63	3.99	3.49	4.35	4.35	4.34	3.89	3.83	4.3	5.12	5.19	4.83
CTNS	0.0813479	0.0488612	1.17316	1.36178	6.03	6.24	6.21	7.55	6.72	7.41	5.07	4.55	4.56	6.92	6.03	6.36
KBTBD2	0.0226826	0.0124714	1.17172	1.25659	13.46	12.86	13.22	15.84	15.04	15.45	14.96	14.16	14.53	18.68	18.3	17.87
PLSCR2	0.00642956	0.0133375	1.17042	1.35203	31.87	31.22	31.56	36.92	37.39	36.47	38.06	37.1	36.08	51.7	50.6	48.1
RSF1	0.00632891	0.0130539	1.16835	1.2841	3.97	4	3.91	4.64	4.67	4.57	3.55	3.41	3.67	4.55	4.64	4.46
DEPDC7	0.287105	0.0293606	1.16739	1.36313	2.23	2.23	2.41	2.96	2.71	2.35	1.23	1.16	1.19	1.55	1.59	1.74
PDLIM5	0.0505996	0.00979277	1.16655	1.39613	15.07	14.55	14.63	18.1	16.59	16.93	22.23	21.51	20.86	31.01	29.8	29.38
SGK1	0.00711891	0.00887161	1.1656	1.50168	25.93	26.14	25.83	30.77	29.89	30.14	50.58	50.53	47.61	77.17	73.48	72.68
ZFP62	0.250893	0.0234376	1.16529	1.29167	8.13	7.23	7.57	9.83	8.79	8.1	6.26	5.72	5.78	7.62	7.43	7.89
SELO	0.0248959	0.0163991	1.1648	1.26676	12.65	12.46	13.3	14.67	15.11	14.96	11.68	11.38	10.94	14.25	14.8	14.02
PER1	0.152182	0.0367879	1.16064	1.29816	7.03	7.75	8.19	8.47	9.32	8.87	4.84	4.69	4.59	6.49	5.76	6.08
PRPF4B	0.239384	0.0179756	1.16058	1.25774	16.42	15.46	16.01	20.58	16.91	18.09	21.25	21.6	20.74	27.64	25.76	26.58
SLC30A1	0.374146	0.049081	1.16049	1.42478	1.99	1.8	1.88	2.44	1.86	2.28	2.18	2.29	2.31	3.13	3.55	2.98
RPF1	0.0445846	0.0104856	1.15943	1.26309	35.82	34.86	37.39	42.09	40.31	42.9	54.21	54.2	51.88	67.29	68.92	66.25
DNMT3A	0.143341	0.0400369	1.15732	1.26128	1.72	1.8	2.01	2.14	2.06	2.2	1.84	1.73	1.75	2.36	2.12	2.23
FOSL2	0.0465884	0.0121024	1.15718	1.31457	17.4	17.81	18.74	20.48	20.42	21.53	17.74	17.24	16.71	23.36	22.37	22.22
METTL16	0.198897	0.0105044	1.15705	1.25659	16.97	15.91	13.92	18.75	17.74	17.66	25.46	26.39	24.81	32.41	32.25	31.67
RGS3	0.312954	0.0387027	1.15688	1.26465	8.96	8.82	9.82	9.54	11.92	10.47	6.76	6.79	7.27	8.38	8.71	9.24
RBM27	0.0279724	0.0158992	1.15584	1.3348	8.38	8.13	7.81	9.49	9.23	9.39	11.61	10.99	11.57	15.41	14.55	15.65
CDC42EP3	0.0623114	0.018285	1.15494	1.25403	32.28	32.74	29.79	35.77	37.6	36.13	34.51	33.69	31.79	42.6	41.84	40.95
DCN	0.0841796	0.0476517	1.15436	1.49689	12.57	11.08	12.11	13.91	13.91	13.46	4.98	4.81	6.29	7.82	8.19	8.06
FOXJ3	0.0420919	0.0178815	1.15436	1.28693	13.53	13.22	13.48	16.19	15.05	15.2	14.14	13.45	14.79	18.42	17.75	18.37
ATP6V1D	0.0248982	0.0457459	1.15366	1.28382	39.47	40.95	40.43	47.67	46.56	45.19	29.84	32.3	27.6	39.58	38.27	37.36
GRN	0.0339406	0.00728834	1.15148	1.24953	132.96	135.36	142.11	153.86	159.01	159.73	101.64	100.03	98.5	125.56	126.67	122.84
AFF1	0.0548702	0.031403	1.14688	1.27121	10.91	11.82	12.06	13.28	13.32	13.3	11.18	11.53	12.65	15.2	14.67	15.08
SNX8	0.0465706	0.0238003	1.14638	1.25644	19.64	19.62	19.56	21.39	23	23.04	24.76	22.89	22.58	29.99	29.43	28.82
IFITM10	0.780712	0.0318705	1.14545	1.76	0.23	0.15	0.17	0.13	0.27	0.23	0.09	0.08	0.08	0.16	0.13	0.15
TSR1	0.14987	0.00526948	1.14473	1.28515	23.84	22.35	21.04	26.51	24.19	26.26	52.55	51.48	50.45	66.46	66.16	65.91
KIF21B	0.215487	0.0413797	1.14253	0.653929	7.96	9.08	9.34	9.49	10.17	10.48	4.44	4.29	5.14	2.91	3.02	3.14
IMPACT	0.0554633	0.0123637	1.14115	1.26924	9.46	8.72	9.38	10.52	10.24	10.69	9.89	10.11	10.53	12.93	12.65	13.17
ARHGAP24	0.430113	0.0316772	1.14114	1.30879	3.28	4.26	3.3	4.33	3.99	4.05	5.82	5.2	5.82	7.17	7.22	7.65
ZFP35	0.170162	0.0348606	1.14065	1.28857	7.23	7.37	7.44	9.1	8.14	7.9	9.67	8.51	8.85	11.9	11.2	11.73
SNX16	0.138909	0.0395263	1.13951	1.31595	3.69	3.35	3.64	3.85	4.05	4.27	4.23	4.45	4.17	6.05	5.41	5.45
PUS3	0.222319	0.0237148	1.13903	1.25009	5.87	6.89	6.66	6.96	7.48	7.68	9.28	8.74	8.49	11.32	11.03	10.79
MFSD11	0.0549434	0.0196646	1.13854	1.38258	8.61	8.08	8.79	9.53	9.9	9.58	7.95	7.74	8.07	10.66	11.61	10.58
UBN2	0.088084	0.0354954	1.13746	1.26642	1.93	2.06	1.83	2.17	2.22	2.23	1.78	1.8	1.9	2.43	2.2	2.31
ZSWIM8	0.162451	0.0065954	1.13572	1.3436	15.97	17.31	18.15	20.39	19.4	18.62	18.8	19.62	19.67	25.65	26.38	26.02
ZFP644	0.298084	0.0136156	1.13063	1.28692	11.45	11.62	10.92	13.99	11.54	12.9	11.21	11.29	11.9	14.76	14.38	15.13
DNAJB9	0.332633	0.0199561	1.12625	1.47174	8.13	7.54	9.36	9.13	9.24	9.82	8.49	7.41	7.63	11.44	12.05	11.14
TDRD6	0.90251	0.0297692	1.125	0.533333	0.04	0.03	0.01	0.02	0.03	0.04	0.05	0.05	0.05	0.03	0.02	0.03
COG8	0.0778442	0.0312153	1.12451	1.33009	14.91	15.3	15.57	17.81	17.3	16.37	12.94	14.02	13.15	18.83	16.93	17.59
CMTM3	0.0551568	0.00894375	1.12296	1.2881	39.26	39.41	42.1	44.77	46.09	44.76	43.58	42.59	45.45	56.8	56.79	55.95
ZCCHC7	0.168423	0.026172	1.12138	1.28946	7.84	7.56	7.42	9.14	8.18	8.27	9.7	9.3	9.57	12.77	11.61	12.46
SIK1	0.223442	0.0222971	1.12059	1.53177	7.41	7.63	8.51	8.95	8.38	9.06	4.3	3.58	4.08	6.39	6.04	5.89
TTC17	0.459173	0.0168681	1.11765	1.26996	5.37	5.16	4.94	5.41	5.3	6.58	5.14	5.41	5.23	6.48	6.64	6.92
NOL8	0.399626	0.0344454	1.11637	1.32861	4.93	4.14	4.25	5	4.57	5.3	11.67	11.15	11.75	14.23	15.64	16.06
CLCF1	0.2947	0.0488822	1.11608	1.25398	6.66	7.95	7.1	8.36	8.11	7.76	12.6	11.43	11.17	15.35	14.37	14.42
ZFR	0.0505291	0.00616422	1.1137	1.319	30.37	29.98	29.36	33.75	32.11	34.05	33.5	31.72	32.9	43.19	43.1	43.13
ZFP777	0.0548728	0.0349421	1.11337	1.3021	8.03	8	7.61	8.62	8.68	9.02	9.32	8.26	8.57	11.14	11.87	11.04
ACOT2	0.694119	0.0220426	1.11284	4.125	0.68	0.84	1.05	0.85	0.91	1.1	0.28	0.28	0.16	0.88	0.94	1.15
CXCL10	0.31433	0.0201363	1.11232	2.01968	12.42	11.73	10.66	13.81	12.6	12.31	12.24	8.78	10.99	21.03	20.6	23.02
WDR81	0.288408	0.0120036	1.11204	1.38487	6.98	7.95	7.92	7.93	8.75	8.73	6.03	6.14	6.07	8.78	8.1	8.38
ZFP568	0.367935	0.0442	1.10624	1.2574	2.03	1.85	2.05	2.39	2.14	2.03	2.76	2.56	2.45	3.2	3.17	3.4
1110038B12RIK	0.0616839	0.016287	1.10598	1.32413	149.99	149.74	140.56	161.63	160.37	164.95	152.88	152.9	148.17	209.79	197.44	193.86
THUMPD1	0.174286	0.024255	1.10538	1.34682	8.29	7.34	7.62	8.76	8.48	8.46	11.92	12.58	11.34	16.41	15.31	16.55
SETD2	0.267284	0.0448222	1.10381	1.27559	14.22	15.09	14.23	17.16	14.95	15.95	12.87	13.25	14.81	16.93	17.36	17.92
1500015A07RIK	0.70873	0.0374846	1.10333	1.49686	0.82	1.08	1.1	1.17	0.88	1.26	1.13	1.1	0.95	1.46	1.64	1.66
COQ10B	0.176735	0.0206152	1.1016	1.25468	23.19	21.42	20.84	24.84	23.7	23.56	30.31	30.53	28.88	36.37	37.34	38.86
ATAD2B	0.212128	0.0243027	1.09839	1.25645	2.01	2.12	2.07	2.22	2.42	2.17	2.14	2.18	2.27	2.84	2.64	2.8
VPS18	0.157836	0.0257038	1.09792	1.29541	9.47	9.71	8.7	10.22	10.33	10.06	7.59	8.04	8.54	10.5	10.66	10.15
ZC3H3	0.242077	0.0122285	1.09575	1.34445	14.11	14.22	15.01	15.72	14.96	16.81	12.54	12.26	13.29	17.03	17.47	16.71
SLC25A44	0.37993	0.011227	1.09547	1.28813	11	9.83	10.07	12.1	10.45	11.3	13.33	13.4	12.87	17.42	17.06	16.53
CDCA7	0.0694592	0.00661296	1.09546	1.25181	33.22	31.44	32.13	34.38	35.94	35.71	37.43	36.57	37.95	46.36	46.51	47.27
SLC36A1	0.28022	0.0462233	1.09435	1.31767	4.47	4.71	4.28	4.68	4.83	5.22	3.59	3.17	3.03	4.44	4.18	4.28
P2RX7	0.0958024	0.00889957	1.09409	1.62928	15.39	14.19	15.06	16.47	16.06	16.31	16.88	16.54	14.81	26.63	26.32	25.63
MTSS1L	0.218295	0.00835737	1.09161	1.36995	5.68	6.26	6.29	6.4	6.75	6.75	8.12	7.94	8.43	11.15	11.43	10.97
CEP126	0.94723	0.037257	1.09091	2.19048	0.12	0.22	0.1	0.13	0.1	0.25	0.08	0.05	0.08	0.14	0.15	0.17
ZFP74	0.38799	0.0341608	1.08974	1.25617	2.17	2.17	1.9	2.3	2.13	2.37	2.21	2.26	2.01	2.65	2.71	2.78
ZFP451	0.212355	0.0398044	1.08662	1.35476	11.91	12.17	11.94	12.83	12.46	13.85	11.18	11.31	10.18	15.34	13.69	15.23
PLEKHM2	0.487662	0.0386953	1.0855	1.24982	8.46	9.98	9.63	9.4	10.45	10.62	9.61	9.03	8.82	11.53	11.89	10.9
PLK2	0.209844	0.0126358	1.08366	1.35648	48.78	45.86	46.16	53.32	48.96	50.3	59.04	58.56	56.49	81.78	76.06	78.31
METTL4	0.276748	0.0156803	1.08199	1.26404	4.04	3.7	4.09	4.24	4.12	4.44	4.9	5.16	4.9	6.48	6.3	6.13
ANKS3	0.426636	0.0226834	1.0808	1.26632	9.24	9.4	9.33	10.85	10.23	9.15	10.41	11.64	11.03	14.03	13.82	14.04
EIF4A2	0.247345	0.0155527	1.08013	1.34349	71.95	68.84	68.75	79.94	72.88	73.51	85.22	78.83	78.78	111.17	105.23	109.84
PLEKHO2	0.0678529	0.0178406	1.07986	1.27692	13.07	13.49	13.76	14.48	14.29	14.77	14.14	13.3	13.51	17.71	16.78	17.8
LIMS1	0.173897	0.00881028	1.07982	1.28029	41.82	41.41	40.3	46.68	43.36	43.35	37.87	37.02	35.46	47.16	47.02	47.1
ITPRIPL2	0.105252	0.00953261	1.07977	1.393	21.17	21.24	21.65	23.9	22.94	22.33	16.27	15.59	16.74	21.97	22.67	23.06
ZFP142	0.23035	0.00875752	1.07959	1.33001	7.99	7.63	7.75	8.48	7.96	8.79	7.55	7.59	7.92	10.43	10.24	10
KANSL1L	0.207195	0.044606	1.07943	1.28261	4.55	4.38	4.29	4.98	4.71	4.58	3.17	3.41	3.08	4.26	4.25	3.88
CRTC3	0.34924	0.00955793	1.07657	1.31356	4.28	4.45	4.2	4.39	4.56	4.97	3.99	3.87	3.94	5.29	5.2	5.01
CCNL1	0.312885	0.0104909	1.07616	1.40173	23.2	22.57	21.59	25.36	22.73	24.4	26.94	25.62	25.95	36.91	35.33	37.81
NFIL3	0.461336	0.0145225	1.07545	1.44558	14.11	13.72	14.85	14.42	16.65	14.83	10.42	11.12	10.89	15.73	16.3	14.85
LRRC8D	0.357582	0.0202129	1.07385	1.28354	16.24	14.83	14.97	16.25	15.79	17.4	12.97	13.43	14.3	17.72	17.52	17
MFSD7B	0.611865	0.0210073	1.07001	1.33333	6.8	5.84	5.93	7.13	6.18	6.56	10.77	10.13	10	14.36	13.58	13.26
MB21D1	0.612218	0.0252685	1.06878	1.29611	6.24	6.08	6.29	7.33	5.94	6.62	8.99	8.11	9.14	11.19	11.28	11.54
1810026B05RIK	0.752271	0.0464508	1.06774	1.54545	1.19	0.83	1.08	1.08	1.04	1.19	0.87	0.83	1.05	1.43	1.31	1.51
NELL2	0.665535	0.0427464	1.06725	1.84211	1.28	1	1.14	1.18	1.32	1.15	0.78	0.91	0.78	1.72	1.34	1.49
DIRC2	0.571559	0.0432451	1.06371	1.35157	4.58	4.93	4.46	5.4	4.97	4.49	4.22	4.61	4.51	6.19	6.31	5.53
NIFK	0.531931	0.00676858	1.06327	1.31306	33.09	31.95	29.63	36.07	32.39	32.2	50.3	51.46	50.03	66.2	65.32	67.79
GGNBP2	0.392975	0.0104061	1.06234	1.29227	32.96	31.98	30.83	35.94	32.3	33.5	28.67	28.54	29.9	38.46	36.85	37.26
ZFP746	0.386842	0.0213476	1.05957	1.37283	5.84	6.42	6.54	6.78	6.52	6.62	6.94	6	6.64	9.12	8.88	8.88
ARID5B	0.270161	0.0052931	1.05906	1.44008	7.63	7.54	7.18	7.64	8.17	7.86	4.79	4.73	4.75	7	6.85	6.7
CCDC88C	0.705115	0.0420917	1.05036	1.33766	0.41	0.49	0.49	0.45	0.49	0.52	1.17	1.4	1.28	1.72	1.66	1.77
2810013P06RIK	0.800613	0.0113169	1.04752	1.46286	3.61	2.88	2.77	3.17	3.43	3.1	2.97	3.03	2.75	4.4	4.16	4.24
SCNM1	0.527899	0.0435505	1.04701	1.26757	16.51	17.65	16.04	17.89	17.98	16.69	12.64	11.13	12.52	15.01	15.89	15.1
FOXC1	0.702233	0.0315998	1.0462	1.31301	3.12	3.07	2.9	3.18	2.85	3.48	3.55	3.5	3.94	4.62	4.87	4.94
FGD3	0.569232	0.0220663	1.0421	1.27347	6.66	6.23	6.35	6.73	6.25	7.07	12.8	11.63	12.1	15.69	15.76	15.07
DVL2	0.566052	0.0112636	1.04199	1.29092	32.09	36.21	35.07	36.37	35.79	35.55	26.88	27.22	26.23	35.06	35.2	33.44
RRP8	0.493152	0.0174313	1.04067	1.25143	12.16	11.47	11.78	12.61	11.68	12.56	22.45	21.37	20.85	27.59	26.95	26.39
LIMA1	0.0619051	0.00908901	1.04055	1.3362	41.22	41.52	40.33	42.81	42.66	42.59	37.55	39.75	36.74	50.7	50.72	50.96
ZFP384	0.241168	0.0342405	1.03562	1.25374	22.89	23.5	22.39	23.43	23.87	23.93	23.93	21.22	22.44	28.17	28.97	27.6
ZFP768	0.903446	0.0131898	1.03145	1.28828	7.31	8.07	9.1	7.31	8.49	9.45	7.23	7.39	7.65	9.84	9.31	9.54
AP5B1	0.915038	0.0362038	1.03045	1.29161	2.68	2.68	2.85	2.46	2.63	3.37	2.32	2.61	2.34	3.03	3.12	3.24
CREBRF	0.571496	0.0122361	1.02951	1.48096	3.9	3.91	3.71	3.87	4.14	3.85	2.53	2.23	2.33	3.54	3.41	3.55
PIM1	0.839782	0.0072231	1.02578	1.57624	15.76	17.91	17.54	16.06	18.61	17.86	16.02	15.7	16.68	25.42	26.23	24.64
HIST3H2A	0.948009	0.0222675	1.02548	1.50216	6.41	4.61	5.07	5.01	5.98	5.51	4.21	3.52	3.86	5.57	5.83	6.01
PPP1R16B	0.994153	0.0356369	1.02439	0.676056	0.16	0.15	0.1	0.17	0.13	0.12	0.23	0.25	0.23	0.18	0.15	0.15
ATG14	0.876626	0.0164139	1.02206	1.43954	4.44	5.04	4.57	4.36	5.04	4.96	4.49	4.58	4.08	6.47	6.05	6.41
ZFP629	0.894788	0.0318008	1.02147	1.4	1.96	1.64	1.99	1.98	1.9	1.83	1.25	1.29	1.26	1.92	1.72	1.68
NQO1	0.643139	0.0097545	1.01956	1.3361	33.61	34.26	34.37	34.2	33.8	36.24	21.87	22.06	22.27	30.53	29.15	28.77
MGME1	0.737063	0.0157993	1.01879	1.30951	5.52	5.93	5.58	6	5.69	5.66	5.95	5.77	5.63	7.87	7.51	7.34
ALKBH1	0.954803	0.00819012	1.01741	1.38077	4.56	3.58	3.92	4.3	3.77	4.2	6.34	6.19	6.09	8.47	8.41	8.83
ZC3H6	1.02552	0.0135876	1.00769	1.34759	1.48	1.3	1.12	1.26	1.23	1.44	0.64	0.59	0.64	0.82	0.86	0.84
PRMT6	1.00122	0.0398126	1.00441	1.32371	5.07	5.56	5.25	5.5	5.35	5.1	6.86	6.5	6.72	9.54	8.61	8.43
MANNR	1.05901	1.16397e-59	1	0.2	0.09	0.09	0.01	0.09	0.05	0.05	0.05	0.05	0.05	0.01	0.01	0.01
GM15455	NA	0.0130441	1	4.66667	0.01	0.01	0.01	0.01	0.01	0.01	0.01	0.01	0.01	0.05	0.05	0.04
SVOP	1.05025	0.0296517	1	0.3	0.03	0.01	0.01	0.01	0.03	0.01	0.03	0.04	0.03	0.01	0.01	0.01
BIRC3	1.00693	0.0450493	0.995768	1.40707	8.05	7.65	7.93	7.93	8.25	7.35	5.21	5.31	4.76	6.8	6.89	7.81
ROR2	1.00382	0.0153398	0.992593	1.27424	4.54	5.28	5.03	5.05	5.19	4.5	4.3	4.3	4.6	5.74	5.55	5.53
GPI1	0.947406	0.00622652	0.991715	0.748638	347.63	365.16	383.13	345.37	367.66	373.81	153.06	148.41	149.99	112.02	115.16	110.8
2810474O19RIK	0.821091	0.0313505	0.98744	1.32289	24.19	23.89	22.78	24.22	22.94	22.81	21.22	21.07	23.12	27.72	28.42	30.39
SIRT1	0.916681	0.00582249	0.977768	1.3839	7.96	7.79	8.09	8.87	6.79	7.65	11.43	10.78	10.95	15.21	15.28	15.4
PFKL	0.710357	0.0196245	0.976241	0.71223	168.58	180.22	188.26	171.65	179.46	173.19	37.94	40.47	36.96	25.99	28.04	28.14
CDAN1	0.627083	0.0149955	0.969194	1.31668	4.29	4.16	4.21	4.29	4.17	3.81	4.21	4.49	4.31	5.86	5.5	5.77
ARC	0.889442	0.0337531	0.967857	1.44626	1.05	0.84	0.91	1.02	0.88	0.81	1.46	1.51	1.31	2.18	2.09	1.92
PNRC1	0.695486	0.0163639	0.966767	1.29792	56.19	62.7	60.75	54.48	61.04	58.15	18.35	17.78	17.61	24.02	23.44	22.29
KLF11	0.882096	0.0205095	0.966309	1.55592	3.84	4.38	4.84	3.65	4.34	4.63	1.91	2.21	1.96	3.27	3.22	2.97
NARF	0.598573	0.0435861	0.963807	0.749057	7.05	7.79	7.54	6.99	7.17	7.41	3.23	3.72	3.65	2.63	2.64	2.67
PCYT1B	0.131605	0.0129313	0.960715	0.731295	26.9	27.34	27.98	26.43	26.49	26.07	11.11	11.49	11.08	7.77	8.27	8.59
PHGDH	0.144381	0.00571721	0.954182	0.737908	190.15	185.32	180.43	176.9	176.69	176.84	299.93	309.32	297.72	224.32	220.45	224.49
EGR1	0.622817	0.020245	0.939817	1.34424	58.82	50.84	53.51	55.42	48.74	49.19	70.51	64.61	73.92	92.84	93.38	94.78
ACSL6	0.214932	0.0214805	0.932584	0.615815	6.21	6.41	6.07	5.7	6.09	5.64	4.26	4.16	4.1	2.55	2.26	2.9
QPCT	0.543796	0.049616	0.926471	1.51475	3.97	3.61	3.98	3.46	3.29	3.96	1.41	1.27	1.05	1.83	1.83	1.99
NFKBIA	0.21359	0.023748	0.925888	1.33575	98	99.48	105.44	92.92	97.28	90.27	31.82	32.62	29.17	43.27	41.2	40.57
ZFP503	0.236045	0.0186606	0.919227	1.47861	6.38	6.66	7.14	6.33	6.07	6.15	5.13	5.09	4.74	6.91	7.53	7.68
GPR39	0.125253	0.0163749	0.914977	0.688987	12.14	11.85	11.53	10.97	10.34	11.19	7.81	7.48	7.41	5.38	5.47	4.79
MSLN	0.0770571	0.00811247	0.908567	0.7095	41.73	43.78	44.75	39.54	40.04	38.77	86.6	83.9	81.72	58.37	60.42	60.16
CEBPB	0.217288	0.0166607	0.892896	1.33646	57.83	60.27	63.5	50.09	57.3	54.76	52.86	51.8	55.06	72.2	73.31	67.95
CCNG1	0.121155	0.00370059	0.892639	0.73617	18.36	19.24	18.1	17.3	15.63	16.79	35.63	34.98	35.14	25.54	26.26	26.05
PUS7L	0.608609	0.0356355	0.890591	1.25312	3.38	3.07	2.69	3.14	2.12	2.88	7.48	6.75	6.59	8.68	8.66	8.75
GM996	0.0991772	0.0296751	0.890411	0.626667	1.01	0.93	0.98	0.84	0.86	0.9	0.48	0.47	0.55	0.3	0.31	0.33
FABP5	0.0860449	0.011317	0.89006	0.747486	221.32	226.47	215.21	203.6	200.24	186.27	235.9	248.44	242.71	174.34	185.79	183.33
CDH3	0.808659	0.0134886	0.882353	0.433333	0.42	0.31	0.29	0.27	0.43	0.2	0.21	0.21	0.18	0.09	0.09	0.08
TNNT2	0.380553	0.0102237	0.881429	0.688195	21	23.97	24.44	20.61	22.47	18.1	14.93	15.84	15.99	10.56	11.04	10.58
SSC5D	0.130554	0.0218154	0.865455	0.660714	2.9	2.72	2.63	2.3	2.29	2.55	1.5	1.44	1.54	1.03	1.05	0.88
AW549542	0.918833	0.0433347	0.862745	4.22222	0.27	0.1	0.14	0.26	0.14	0.04	0.01	0.04	0.04	0.14	0.14	0.1
WNT7B	0.702166	0.0464363	0.851429	0.579487	0.65	0.41	0.69	0.4	0.66	0.43	0.67	0.56	0.72	0.4	0.37	0.36
CCL2	0.0543898	0.011281	0.845086	1.4085	268.02	258.75	284.13	236.75	222.48	226.05	166.23	172.21	154.51	233.97	231.93	228.42
ANGPTL4	0.0100246	0.0166107	0.840215	1.36294	30.31	29.07	29.99	25.17	25	24.92	26.03	25.72	24.82	33.15	36.29	34.92
CXCL5	0.0485865	0.0185412	0.837197	1.71406	154.41	142.48	150.89	130.91	123.46	120.51	4.07	4.65	3.94	7.67	7.24	6.79
LY6E	0.024395	0.00629675	0.831187	0.695128	74.07	77.75	78.02	61.74	63.52	65.78	79.86	77.15	76.76	52.73	54.77	55
1700128F08RIK	0.871912	1.00454e-59	0.830189	0.285714	0.22	0.23	0.08	0.06	0.27	0.11	0.21	0.21	0.21	0.06	0.06	0.06
CREB3L1	0.0954409	0.0235305	0.826331	0.652646	8.66	9.76	10.14	7.82	7.86	7.92	5.21	4.83	4.7	2.96	3.18	3.48
OLFML2B	0.0374083	0.0194384	0.824188	0.720372	8.87	9.22	9.61	7.35	7.55	7.93	4.26	4.46	4.19	2.94	3.05	3.31
CCL7	0.124576	0.00873217	0.824101	1.54249	74.91	64.22	65.76	58.27	57.39	53.19	46.45	44.99	42.35	70.24	69.46	66.67
TLX2	0.393551	0.0494146	0.820864	0.734848	2.92	2.76	3.81	2.46	2.86	2.47	4.02	4.07	3.79	2.64	3.23	2.86
OAZ3	0.795087	0.0297456	0.814286	3	0.32	0.19	0.19	0.31	0.07	0.19	0.07	0.07	0.07	0.25	0.19	0.19
TEF	0.0152941	0.00526642	0.810814	0.695198	32.57	31.74	33.9	26.68	26.54	26.41	21.15	20.79	20.33	14.67	14.21	14.41
LGALS9	0.0236029	0.0233386	0.807211	0.707878	42.22	40.08	43.07	33.35	34.85	33	28.52	30.04	26.61	20.7	19.7	19.89
MGLL	0.135318	0.0449491	0.805556	0.55414	1.58	1.66	1.44	1.24	1.39	1.14	0.51	0.53	0.53	0.34	0.32	0.21
43713	0.0381372	0.0179313	0.801177	0.742671	71.31	76.67	79.76	60.61	62.11	59.74	50.33	49.24	49.5	36.24	39.52	34.95
METRN	0.0341686	0.00836138	0.797501	0.750433	75.87	76.37	74.28	57.19	64.88	58.58	78.07	77.89	75.2	56.36	59.24	57.87
HDLBP	0.00408401	0.00523189	0.795268	0.749851	166.33	170.82	166.68	133.18	133.25	134.25	128.95	128.78	128.52	94.21	99.19	96.23
S100A16	0.0618835	0.0433293	0.795218	0.673824	16.6	16.67	18.59	12.93	14.28	14.03	12.33	14.19	12.6	7.91	9.39	9.06
GM7104	0.595425	0.0232469	0.794118	0.333333	0.1	0.1	0.14	0.1	0.05	0.12	0.04	0.04	0.04	0.01	0.02	0.01
GLRX3	0.0276014	0.00452931	0.793986	0.733422	64.29	59.77	63.16	47.3	51.55	49.8	77.44	77.87	77.68	56.8	58.28	55.8
MLKL	0.0205317	0.0261633	0.784568	0.689224	22.97	21.71	23.23	18.16	17.05	18.07	17.54	16.82	19.28	12.53	12.28	12.16
TFRC	0.0131283	0.0225131	0.783422	1.26199	39.88	39.26	40.54	32.12	31.77	29.87	44.14	42.9	41.86	55.4	51.79	55.48
PAPSS1	0.0171749	0.00511297	0.775881	0.731404	68.2	72	71.83	53.11	57.13	54.27	42.49	42.22	43.14	31.48	31.68	30.35
STK25	0.00764022	0.00881141	0.768412	0.752087	35.02	34.63	34.63	27.04	27.41	25.68	22.55	22.75	21.78	16.66	17.28	16.51
CES1G	0.0266286	0.0164845	0.766897	0.703454	17.84	18.06	19.14	13.43	13.85	14.93	8.01	7.94	7.79	5.95	5.62	5.13
HCFC1R1	0.0192231	0.01225	0.76569	0.751934	139.09	140.06	146.27	103.95	114.62	107.17	90.76	96.71	96.93	71.29	70.79	71.77
S100A13	0.0489	0.035521	0.765366	0.734813	39.75	43.25	43.58	33.33	34.18	29.37	16.7	19.03	17.44	13.45	13.07	12.55
CPT1A	0.00731829	0.00794177	0.765123	1.32951	34.01	35.06	35.24	27.02	25.86	26.93	25.85	27.47	26.89	36.06	35.5	35.08
CELA1	0.115341	0.0321327	0.763862	0.751765	10.72	10.82	9.12	8.6	7.79	7.03	7.92	8.8	8.78	6.15	6.56	6.46
CAPN5	0.0584069	0.0275898	0.756015	0.668008	12.1	12.4	13.74	9.2	10.49	9.22	6.87	6.48	6.53	4.02	4.31	4.95
ROBO3	0.582379	0.0210506	0.75	0.454545	0.02	0.01	0.01	0.01	0.01	0.01	0.07	0.07	0.08	0.03	0.03	0.04
HSP90AB1	0.00417951	0.0027299	0.743043	0.737864	2226.84	2283.96	2291.34	1656.47	1689.93	1707.88	2520.51	2513.92	2529.32	1829.2	1872.23	1879.59
RAB7B	0.00938349	0.0252357	0.740675	0.741601	15.08	15.37	14.59	11.27	11.35	10.74	6.96	6.41	6.87	4.9	4.81	5.3
COL4A5	0.016413	0.0124833	0.737895	0.722354	15.15	16.36	15.99	11.93	11.95	11.17	12.87	13.07	12.13	9.36	8.94	9.2
WFDC3	0.718169	0.0232707	0.735849	2.80645	0.08	0.22	0.23	0.08	0.23	0.08	0.08	0.08	0.15	0.29	0.29	0.29
TECR	0.0170264	0.0164015	0.735112	0.751315	201.08	201.21	213.97	144.65	149.81	158.56	151.65	146.76	154.21	109.28	119.78	111
CAR5B	0.0274091	0.0186574	0.734727	0.743734	8.72	7.78	8.38	6.35	6.1	5.83	5.16	5.24	5.56	4.08	4.01	3.78
ARHGEF9	0.0285345	0.0354017	0.732929	0.72973	2.17	2.08	2.34	1.62	1.54	1.67	1.32	1.34	1.41	1.05	0.89	1.03
AI467606	0.166732	0.0218951	0.731618	0.628319	3.1	2.45	2.61	2.14	2.18	1.65	1.88	1.89	1.88	1.05	1.34	1.16
DIAPH1	0.00404011	0.0145259	0.72869	0.751928	16.96	16.54	17.18	12.14	12.38	12.41	21.07	20.57	21.89	15.25	16.25	16.27
PLCD1	0.0584157	0.0386937	0.727167	0.727306	12.81	14.43	15.57	10.19	10.79	10.15	8.91	9.46	9.06	6.2	7.39	6.36
CD248	0.0344502	0.00778505	0.726766	0.723631	37.34	41.75	42.93	28.48	30.34	29.86	25.47	24.65	26.01	18.43	18.63	18.03
CPNE8	0.0266262	0.0123442	0.726396	0.689572	9.89	9.49	9.64	7.08	7.61	6.39	13.5	14.44	13.68	9.5	9.18	10.02
SREBF2	0.0134826	0.00540029	0.725776	0.714515	168.12	173.84	173.24	116.68	129.48	127.76	128.41	127.31	130.15	91.86	94.13	89.72
HSPB1	0.0422886	0.00738663	0.725183	0.74792	21.3	21.3	21.77	13.47	16.69	16.52	24.9	23.8	24.61	18.62	18.15	18.06
FAS	0.114594	0.0496672	0.72499	1.58507	9.15	6.91	8.23	5.83	5.74	6.04	1.85	2.21	1.7	3.26	2.78	3.09
S1PR3	0.132735	0.0117808	0.71978	0.63964	1.26	1.15	1.23	0.68	1.03	0.91	1.15	1.06	1.12	0.68	0.75	0.7
SLC40A1	0.00956867	0.00732797	0.718069	0.677866	8.37	8.78	8.53	5.88	6.37	6.19	3.31	3.43	3.38	2.39	2.25	2.22
MOV10	0.0110027	0.00896739	0.714964	0.649055	33.63	35.36	36.33	25.62	24.58	25.1	24.89	26.24	26.09	15.79	17.35	16.98
NAALADL2	0.616045	0.0297221	0.714286	2.16667	0.05	0.02	0.07	0.03	0.04	0.03	0.02	0.02	0.02	0.05	0.04	0.04
PKNOX2	0.393799	0.0287685	0.711111	0.545455	0.48	0.57	0.3	0.34	0.29	0.33	0.61	0.63	0.74	0.34	0.38	0.36
JAK1	0.00691287	0.00138976	0.70838	0.634138	55.37	56.88	57.08	38.94	41.78	39.23	47.64	46.96	47.53	29.53	30.27	30.33
0610007P14RIK	0.0230656	0.0119781	0.707175	0.708926	34.74	30.93	33.57	22.48	24.37	23.33	25.06	26.42	26.61	17.61	18.97	18.78
AK3	0.00359359	0.00620743	0.706988	0.718342	43.59	44.3	44.05	31.92	30.5	30.86	39.11	40.39	40.61	28.26	28.67	29.35
SH3GLB1	0.018943	0.00838802	0.706658	0.706036	54.48	49.15	49.57	36.57	36.15	35.54	46.26	44.7	47.05	31.39	32.93	33.12
IVD	0.0331841	0.0170829	0.70421	0.748188	8.81	10.01	8.97	6.8	6.11	6.66	8.97	8.93	8.31	6.48	6.4	6.73
TM7SF2	0.0986257	0.0386629	0.703942	0.607256	4.55	3.58	4.3	2.66	3.23	2.86	2.1	2.07	2.17	1.44	1.02	1.39
CRABP1	0.0142799	0.00843192	0.700764	0.73	347.09	326.55	346.66	224.28	248.22	242.49	179.59	186.49	176.55	134.2	130.19	131.73
CNOT8	0.00388376	0.0228426	0.696284	0.73234	35.04	35.02	34.61	24.97	23.55	24.36	31.86	29.7	31.73	23.68	23.37	21.27
SLC25A1	0.0174359	0.00997777	0.691744	0.710536	80.9	78.95	81.67	50.97	60.01	56.09	48.57	48.2	46.46	34.64	32.33	34.8
MED17	0.00637273	0.00571224	0.690507	0.712641	12.55	13.06	12.84	8.51	8.94	9.1	16.46	17.1	16.83	11.89	11.78	12.24
RCAN2	0.0136592	0.00726664	0.688644	0.641916	11.72	10.82	11.89	7.89	7.81	8.01	10.42	10.4	10.29	6.24	6.8	6.93
TRAP1	0.00624896	0.0122083	0.684377	0.692447	85.92	89.08	84.55	58.17	60.78	58.68	95.18	99.15	91.8	66.96	63.33	67.84
HEG1	0.0109127	0.016845	0.681023	0.735054	11.52	12.54	11.93	8.02	8.08	8.41	7.18	7.34	7.56	5.56	5.61	5.06
RHOF	0.0342889	0.0327167	0.678836	0.711321	6.57	6.09	6.24	3.82	4.82	4.19	1.89	1.68	1.73	1.17	1.3	1.3
POSTN	0.00972746	0.00720525	0.676889	0.663934	21.34	20.75	21.17	13.52	15.23	14.07	16.58	17.19	17.47	11.41	10.95	11.66
CASP12	0.0133905	0.0375002	0.67687	0.689033	19.64	19.82	18.04	13.19	12.82	12.91	11.49	13.27	12.35	8.28	8.09	9.2
ACLY	0.00530903	0.00533349	0.675856	0.727416	100.48	101.99	99.34	65.9	70.97	67.11	82.34	83.14	82.15	58.16	61.3	60.67
UQCRC1	0.0107586	0.00576932	0.668236	0.652531	162.3	151.13	153.95	98.8	107	106.52	179.92	179.69	175.46	115.22	121.28	112.65
FADS1	0.00683071	0.0052108	0.659726	0.733355	124.8	128.17	129.31	79.33	86.68	86.19	92.99	94.23	94.24	66.94	70.15	69.32
COL1A2	0.0113413	0.00480774	0.658792	0.662122	220.1	239.78	228.44	145.2	157.36	150.9	164.72	170.63	169.3	109.29	112.13	112.72
CAPN6	0.00368625	0.00895624	0.657688	0.716958	38.72	39.22	37.89	24.74	25.69	25.75	24.71	25.5	24.62	18.26	17.07	18.32
VWA5A	0.00413013	0.00839879	0.652569	0.715006	14.46	14.49	15.03	9.82	9.5	9.38	6	6.08	5.78	4.13	4.33	4.31
CCDC88B	0.243599	0.0242494	0.648148	0.25	0.13	0.22	0.19	0.12	0.13	0.1	0.14	0.11	0.11	0.04	0.02	0.03
FAM20A	0.0146851	0.00875677	0.647946	0.560234	4.03	3.89	4.01	2.43	2.84	2.46	2.73	2.9	2.92	1.7	1.59	1.5
PACSIN2	0.00222771	0.00145131	0.646561	0.664102	64.74	63.33	64.41	41.8	41.17	41.48	75.92	75.19	75.03	49.69	50.81	49.68
CTPS2	0.00384497	0.0122397	0.645725	0.737873	16.59	16.62	16.61	10.84	11.06	10.27	10.79	10.68	10.69	7.71	7.63	8.39
LPIN1	0.0112821	0.017981	0.644832	0.646974	5.32	5.59	5.73	3.34	3.69	3.7	2.46	2.31	2.17	1.55	1.44	1.5
9930111J21RIK1	0.186784	0.0267275	0.64433	0.491039	1.14	1.63	1.11	0.79	0.79	0.92	0.96	0.92	0.91	0.34	0.55	0.48
CHRDL1	0.0175365	0.0179975	0.642749	0.74253	6.29	6.47	7.03	4.49	4.02	4.21	9.29	8.77	9.05	7	6.31	6.82
GBP2B	0.0116219	0.0397924	0.640821	1.45586	7.65	8.16	8.05	5.22	4.72	5.35	2.06	1.95	2.22	2.8	3	3.27
SEC16B	0.0486793	0.0141967	0.64	0.603376	1.54	1.35	1.61	1.1	0.89	0.89	0.78	0.77	0.82	0.43	0.48	0.52
MRPL38	0.0130576	0.00884033	0.639413	0.611233	58.69	60.14	63.65	36.25	40.76	39.67	82.11	80.95	78.55	47.69	52.9	47.09
TAP2	0.0152071	0.0217024	0.63876	0.676804	14.11	15.08	14.05	9.01	8.61	10	6.2	6.56	6.64	4.64	3.96	4.53
PDE6A	0.606091	0.0130697	0.636364	3.75	0.04	0.02	0.05	0.01	0.04	0.02	0.01	0.01	0.02	0.05	0.05	0.05
TMEM119	0.0201885	0.0057445	0.629692	0.69713	35.77	36.79	39.59	21.29	25.38	23.95	18.09	17.47	17.4	12.07	12.36	12.49
AFAP1L2	0.0124861	0.00679415	0.621717	0.563029	10.55	9.78	10.89	6.5	6.66	6.25	8.29	8.3	8.24	4.32	5.01	4.65
MEDAG	0.0109898	0.0365052	0.620182	0.46434	4.67	4.97	4.63	2.98	3.12	2.75	1.99	2.23	2.37	0.76	1.02	1.28
ARHGAP18	0.00343133	0.011801	0.616104	0.616889	15.88	15.36	15.83	9.53	9.94	9.53	10.19	10.59	9.89	5.8	6.46	6.66
FLII	0.0117905	0.00449306	0.61581	0.565508	50.75	55.98	56.08	32.62	33.5	34.14	51.72	52.2	52.93	28.15	30.41	30.14
CROT	0.00461858	0.0276361	0.610822	0.697835	14.16	13.65	14.51	8.69	8.72	8.44	7.34	7.59	6.78	4.7	5.15	5.3
SCD2	0.00496936	0.00138179	0.608704	0.478498	522.06	536.59	533.29	306.08	338.82	324.12	276.96	275.38	277.11	127.37	134.92	134.6
MEF2C	0.0184933	0.0237933	0.601253	0.663043	4.54	5.12	4.71	2.62	3.05	2.97	3.54	3.8	3.7	2.35	2.26	2.71
HSF2BP	0.748708	0.0358064	0.6	3.57143	0.01	0.03	0.11	0.03	0.05	0.01	0.01	0.03	0.03	0.09	0.09	0.07
SH3GLB2	0.00450344	0.00730454	0.596794	0.569619	42.83	44.1	41.59	24.83	25.78	26.09	41.04	44.53	42.34	23.67	24.66	24.53
ETHE1	0.008966	0.0132706	0.593764	0.553521	14.07	15.11	14.44	8.33	9.26	8.31	12.68	11.66	11.16	6.91	6.24	6.5
LDLR	0.00632621	0.00623977	0.592616	0.634216	52.24	56.11	53.07	31.62	32.94	31.1	46.81	47.82	48.05	28.59	31.09	30.81
STARD4	0.00575229	0.00862431	0.591587	0.626215	19.83	20.5	19.34	11.21	12.19	11.9	11.72	12.48	11.81	7.53	7.21	7.81
PMVK	0.00762405	0.0070901	0.59009	0.67471	42.46	42.74	44.17	25.67	27.16	23.51	21.28	21.48	21.06	14.3	15.02	13.74
SPP1	0.00411486	0.00814585	0.588381	0.74279	825.42	795.91	789.08	482.26	482.12	453.86	444.67	463.99	443.35	333.72	329.95	340.59
WISP1	0.00424983	0.00493324	0.581761	0.745544	33.73	32.41	32.44	18.77	20.03	18.55	30.96	31.2	31.53	22.81	23.46	23.58
DHCR7	0.0103393	0.00998704	0.57995	0.724698	27.15	27.48	29.86	15.46	16.67	16.87	15.9	16.57	15.55	11.7	11.77	11.33
ASPA	0.0103319	0.0108369	0.568023	0.744505	10.72	10.94	9.8	5.93	6.17	5.77	14.01	14.32	13.98	9.97	10.78	10.75
VSIR	0.0511284	0.021075	0.56701	0.478261	0.99	1.08	0.84	0.59	0.6	0.46	0.08	0.07	0.08	0.03	0.04	0.04
OLFML3	0.00267169	0.0129409	0.562409	0.650827	55.28	54.48	54.8	30.15	32.1	30.3	28.06	26.28	25.42	16.69	17.54	17.68
HMGCR	0.00585191	0.00422486	0.561704	0.655523	49.92	47.45	46.3	26.46	27.8	26.44	30.46	30.27	30.8	19.61	19.76	20.63
VMN1R43	0.0732431	0.031844	0.557692	0.361301	1.42	1.83	1.43	1.03	0.87	0.71	1.98	1.72	2.14	0.76	0.44	0.91
LSS	0.0063093	0.00231769	0.555863	0.530698	25.05	25.05	25.89	13.26	15.21	13.77	13.36	13.44	13.43	6.83	7.23	7.29
DHCR24	0.00457428	0.00138182	0.551744	0.5129	75.16	76.62	76.75	39.92	45.1	41.07	48.8	48.14	48.41	24.21	25.41	24.93
HSD17B7	0.0233085	0.00845694	0.551411	0.722958	18.33	15.31	15.96	8.56	9.59	9.2	13.41	13.14	13.48	9.24	9.73	9.97
FDFT1	0.00656703	0.00883792	0.551163	0.550589	49.82	51.03	52.19	25.78	29.94	28.63	29.64	30.19	27.64	15.18	16.64	16.34
NCF4	0.0477417	2.32794e-59	0.543478	0.2	0.28	0.28	0.36	0.16	0.17	0.17	0.05	0.05	0.05	0.01	0.01	0.01
FADS2	0.00637025	0.00270604	0.539801	0.611216	140.49	141.76	150.78	73.82	80.33	79.6	90.14	92.04	92.78	55.39	57.24	55.43
SCD1	0.00506799	0.00731059	0.528695	0.671247	102.25	99.54	105.06	52.45	57.8	51.98	61.31	62.93	64.96	41.28	43.25	42.47
PADI3	0.03929	0.0269033	0.519525	0.432432	1.88	2.12	1.89	0.79	1.28	0.99	0.44	0.53	0.51	0.21	0.26	0.17
SQLE	0.00372555	0.00114679	0.516413	0.49351	159.17	157.67	159.31	79.17	87.48	79.24	108.4	108.06	108.64	51.83	54.21	54.4
CYP51	0.00404967	0.00277489	0.513278	0.549217	36.48	36.41	35.18	18.14	19.7	17.63	21.65	21.78	21.08	11.52	12.06	11.85
MVK	0.00271468	0.00922091	0.500769	0.600859	45.31	45.76	45.48	21.77	23.87	22.74	27.41	28.93	27.49	16.65	17.93	15.79
HMGCS1	0.00315992	0.00282662	0.500256	0.517878	136.61	138.79	134.21	65.91	71.78	67.22	68.81	70.73	70.22	34.88	36.29	37.46
MSMO1	0.00277341	0.00542457	0.493403	0.51338	146.73	144.3	147.03	69.99	74.17	71.98	103.8	102.52	100.47	50.21	55.91	51.38
NSDHL	0.00369847	0.00423991	0.489245	0.489427	88.69	84.68	89.3	41.09	43.92	43.5	53.31	52.48	50.74	24.76	26.33	25.52
CDKN2B	0.00581553	0.00881383	0.481814	0.602553	67.75	63.87	68.81	30.71	34.45	31.41	39.63	38.88	39.77	23.43	25.68	22.16
ACAT2	0.00402834	0.00352199	0.479285	0.521976	156.6	150.77	153.9	68.97	79.16	72.95	82.2	83.28	80.01	41.32	43.58	43.24
GSTM7	0.0830019	0.0422498	0.472678	0.12963	1.25	1.45	0.96	0.43	0.61	0.69	0.22	0.14	0.18	0.01	0.01	0.05
ELOVL6	0.00314445	0.0063431	0.467413	0.5319	18.86	17.99	18.54	8.53	8.95	8.41	13.91	14.62	14.73	7.66	8.07	7.28
MVD	0.00281051	0.00660535	0.467183	0.487196	45.39	44.12	46.09	20.56	21.23	21.56	24.91	27.22	25.58	12.27	12.98	12.61
IDI1	0.0037152	0.00588723	0.461231	0.471526	116.29	111.74	112.19	51.6	55.83	49.49	69.27	71.83	65.93	31.64	32.73	33.25
FDPS	0.00382216	0.00280549	0.456757	0.441495	322.67	320.65	330.02	140.44	160.8	143.34	184.04	192.87	192.02	82.47	84.26	84.45
IDH1	0.00280836	0.00876223	0.452404	0.540746	41.63	41.26	41.07	18.73	19.5	17.85	14.28	15.65	14.86	7.86	8.53	7.83
COL3A1	0.0027238	0.00985832	0.447235	0.702691	95.48	99.41	100.1	44.09	44.85	42.99	47.56	48.89	45.49	33.43	32.61	33.7
INSIG1	0.00419874	0.00575578	0.434353	0.581978	72.63	73.38	73.65	29.28	35.26	30.87	31.82	31.26	31.58	17.79	17.74	19.56
ADAMTS5	0.00632108	0.00639903	0.425203	0.692918	4.46	4.77	4.34	1.77	2.07	1.93	5.81	5.86	5.98	3.93	4.11	4.19
LY6A	0.0189484	0.0121865	0.415205	0.532215	13.61	14.41	16.44	5.1	6.41	6.95	4.93	5.17	4.8	2.75	2.87	2.31
ISLR	0.0465323	0.0487265	0.388535	0.214286	1.05	1.22	0.87	0.51	0.43	0.28	0.04	0.06	0.04	0.01	0.01	0.01
LRRC19	0.272248	0.0456193	0.368421	0.304348	0.07	0.09	0.03	0.01	0.03	0.03	0.09	0.07	0.07	0.03	0.01	0.03
SLC29A4	0.356175	9.31177e-59	0.333333	0.714286	0.03	0.05	0.01	0.01	0.01	0.01	0.07	0.07	0.07	0.05	0.05	0.05
OGN	0.0197099	0.0093127	0.279539	0.556765	2.39	1.97	2.58	0.8	0.54	0.6	2.12	2.19	2.12	1.31	1.18	1.09
