# Supplementary material for: Cryptosporidium uses CSpV1 to activate host type I interferon and attenuate antiparasitic defenses
Source: Nat Commun. 2023 Mar 16;14:1456. doi: 10.1038/s41467-023-37129-0 (PMC10020566; doi:10.1038/s41467-023-37129-0)
Supplement: Supplementary file 6 — Supplementary Data 3 [file 41467_2023_37129_MOESM6_ESM.xlsx]

## Sheet: Sheet1
List of genes whose expression levels are altered (Fold Change > 1.25 or < 0.75, Adjusted p value < 0.05) in IEC4.1 cells after transfection of CSpV1-dsRdRp or CSpV1-dsCA or in combination (Excel file). P values were calculated based on two-tailed Wald test followed by Benjamini-Hochberg procedure for multiple comparison correction.
	Adjusted p value			Fold Change			Expression Level
Gene Symbol	dsCA vs Control dsRNA	dsRdRp vs Control dsRNA	dsCA+dsRdRp vs Control dsRNA	dsCA vs Control dsRNA	dsRdRp vs Control dsRNA	dsCA+dsRdRp vs Control dsRNA	Control dsRNA 1	Control dsRNA 2	Control dsRNA 3	dsCA 1	dsCA 2	dsCA 3	dsRdRp 1	dsRdRp 2	dsRdRp 3	dsCA+dsRdRp 1	dsCA+dsRdRp 2	dsCA+dsRdRp 3
MADCAM1	1.09344e-11	1.13015e-13	2.30093e-13	43.7895	53.2105	54.5263	0.04	0.15	0	2.9	3	2.42	3.41	3.41	3.29	3.37	3.7	3.67
IFI205	0.000249933	4.70964e-12	9.3265e-09	23	153.333	114	0.04	0.05	0	0.6	0.56	0.91	5.16	4.31	4.33	2.9	3.03	2.04
OAS2	2.80613e-30	1.87377e-259	8.61814e-203	21.8171	143.159	118.171	0.45	0.16	0.21	6.87	4.47	6.55	41.36	36.28	39.75	27.76	29.39	26.64
OAS1A	4.33003e-42	2.19751e-171	1.73138e-137	17.437	139.341	109.948	0.53	0.23	0.59	8.72	6.27	8.55	67.3	58.35	62.46	40.13	45.84	48.51
PHF11D	1.50678e-08	5.45964e-34	3.96555e-24	17.2857	135.071	96.6429	0.06	0.04	0.04	0.94	0.63	0.85	7.06	5.61	6.24	3.6	3.69	2.93
IFIT3B	2.99864e-27	0	0	16.2164	78.9649	67.7164	1.39	0.92	1.11	22.66	11.48	21.32	94.69	81.81	93.56	69.11	68.92	64.63
IFI44	6.46195e-19	2.32948e-267	9.23636e-203	16.1429	201.846	146.527	0.34	0.19	0.38	6.21	3.08	5.4	66.24	54.7	62.74	33.44	37.16	36.4
GM46714	0.0657724	0.00267728	0.0593307	15.6667	28	28	0	0.03	0	0.18	0.2	0.09	0.26	0.26	0.32	0.2	0.32	0.03
LOC101055758	0.123441	1.47468e-05	0.000558564	15	61.6667	52.6667	0	0.03	0	0.24	0.07	0.14	0.75	0.44	0.66	0.49	0.43	0.35
NPHS2	0.0868609	0.000871135	0.00147038	14	35.5	46	0.02	0	0	0.16	0.08	0.04	0.24	0.08	0.39	0.33	0.2	0.29
TGTP1	0.0558566	5.61279e-09	2.51463e-06	13	143	100.667	0	0.03	0	0.23	0.16	0	2.09	0.88	1.32	0.91	0.79	0.65
A230050P20RIK	0.384532	9.63558e-05	0.00231931	13	62	57.5	0	0.02	0	0.15	0.07	0.04	0.51	0.4	0.33	0.4	0.42	0.28
OAS1G	1.41733e-05	1.25998e-27	2.9143e-22	12.8235	146.294	104.941	0.06	0.07	0.04	1.09	0.37	0.72	10.32	6.67	7.88	5.01	4.95	5.59
USP18	2.01128e-59	0	0	12.5836	42.9236	37.8199	2.67	2.18	2.09	31.7	22.5	33.13	104.18	91.53	102.18	82.18	78.11	82.12
IFIT3	4.60538e-32	2.44161e-301	0	12.4139	80.2178	67.0778	3.88	2.6	3.16	46.2	27.07	46.4	274.27	228.5	270.53	185.4	190.7	179.94
PRAMEF25	0.13764	0.0147027	0.0833577	12.3333	19.6667	12	0	0	0.03	0.22	0.08	0.07	0.23	0.2	0.16	0.05	0.15	0.25
OLFR99	0.232428	0.0120641	0.0419752	10.5	22	18.8333	0	0.06	0	0.19	0.44	0	0.32	0.5	0.5	0.32	0.31	0.57
GM4951	0.202056	1.15652e-09	2.57711e-05	9	218	120	0	0	0.02	0.09	0.07	0.02	1.56	1.36	1.44	0.55	0.41	0.47
FAM3B	0.249781	0.0349444	0.152421	8.71429	16.5714	17.5714	0	0	0.07	0.2	0.07	0.34	0.48	0.07	0.61	0.21	0.41	0.21
GM10696	0.0410443	0.110425	0.039714	8.42857	6	7.71429	0.05	0.02	0	0.17	0.22	0.2	0.1	0.2	0.12	0.22	0.2	0.22
ZBP1	7.36745e-27	0	3.07302e-236	7.94082	50.6775	41.2754	3.09	2.12	3.07	26.71	17.04	22	152.97	127.35	139.29	97.89	104.58	84.75
OAS3	1.33552e-82	0	2.08331e-201	7.78988	36.9767	31.1712	1.1	0.76	0.71	7.59	5.69	6.74	31.31	32.1	31.62	23.74	24.75	19.53
AXDND1	3.17894e-09	2.30879e-37	7.11807e-23	7.78571	29	26.8214	0.06	0.16	0.06	0.78	0.62	0.78	2.7	2.66	2.76	2.39	2.36	1.32
CYP26A1	0.00207708	1.39892e-09	4.98155e-06	7.36364	19.6364	16.8636	0.11	0	0.11	0.54	0.43	0.65	1.27	1.36	1.69	0.79	1.23	1.01
OASL2	1.36495e-93	0	0	7.03075	17.6071	16.0604	16.76	13.97	15.77	117.48	90.49	118.96	272.39	268.15	278.19	233.06	235.56	188.99
IIGP1	8.65375e-07	6.42626e-68	8.34722e-44	7.0303	81.8485	54.5455	0.18	0.06	0.09	0.97	0.39	0.96	9.87	8.24	8.9	4.45	4.65	4.33
PTPRT	0.125089	0.00893861	0.0656162	7	15	19	0	0.01	0	0.02	0.02	0.03	0.04	0.02	0.09	0.02	0.08	0.02
IFIT1BL2	4.80058e-08	7.31368e-30	6.30406e-23	6.72727	20.8788	18.4848	0.07	0.18	0.08	0.7	0.67	0.85	2.3	2.3	2.29	1.99	1.82	1.67
MISP	0.00119083	1.91948e-14	1.21877e-08	6.5	22.8	16.25	0.07	0.11	0.02	0.39	0.34	0.57	1.83	1.53	1.2	1.28	0.77	0.89
IRF7	1.28493e-36	1.93184e-205	1.40672e-272	6.45441	18.624	17.1035	7.04	5.13	7.35	46.16	33.98	45.85	124.37	114.93	124.24	100.48	109.14	99.78
GM45944	0.0575602	0.00520635	0.0117905	6.22222	9.11111	10.5556	0.02	0.07	0	0.25	0.11	0.2	0.21	0.18	0.43	0.25	0.27	0.29
TGTP2	8.26349e-07	2.10259e-54	1.94929e-34	6.17949	48.8462	34.1795	0.14	0.03	0.22	0.86	0.65	0.9	7.08	5.69	6.28	3.47	3.58	3.39
IFNb1	0.543165	0.00244404	0.0105564	6	29	18.6667	0	0	0	0	0.15	0	0.53	0.31	0.38	0.23	0.15	0.15
RTP4	7.02085e-210	0	2.97083e-210	5.90521	10.2347	9.79176	13.08	12.99	12.54	78.83	66.43	82.74	129.96	129.63	135.57	121.93	120.56	102.21
GM45978	0.0088951	5.52634e-05	0.0869631	5.87246	10.2569	11.1442	3.8	0.89	0.72	7.12	12.69	11.96	16.82	21.04	17.63	15.52	27.14	1.31
GM40275	0.151821	0.00352663	0.0049293	5.6	11.9	13.3	0	0.03	0.07	0.26	0.17	0.13	0.36	0.53	0.3	0.5	0.53	0.32
TRIM34B	1.9914e-06	1.43499e-17	3.90812e-13	5.5	11.4615	10.0769	0.34	0.17	0.27	1.62	1.03	1.64	2.94	2.75	3.25	2.4	2.21	2.75
TMEM151B	0.479377	0.0497313	0.228223	5.5	11	11	0.02	0	0	0	0.05	0.06	0.08	0.06	0.08	0.07	0.07	0.02
IFIT1	6.2541e-33	0	2.78293e-284	5.3825	14.4227	13.2302	8.98	7.15	9.02	51.5	35.12	48.75	122.72	114.27	125.74	107.57	99.43	95
XAF1	1.08204e-93	0	1.00177e-239	5.32739	10.7548	10.0539	8.34	7.42	8.34	46.3	36.19	45.9	87.62	82.92	88.65	75.66	77.99	77.42
GBP3	9.77148e-47	0	0	5.26028	16.4523	14.4727	9.21	8.01	9.29	53.61	37.67	48.17	154.9	132.85	148.4	113.09	122.18	119.43
TNFSF10	0.24275	0.0012303	0.0840616	5.25	12	10.5	0.01	0.01	0.02	0.07	0.05	0.09	0.18	0.11	0.19	0.12	0.11	0.05
MAMDC2	0.0844369	0.0268373	0.121129	5.25	5.625	5.625	0.03	0.03	0.02	0.2	0.12	0.1	0.15	0.1	0.2	0.1	0.15	0.13
TRIM30A	3.47699e-31	2.60583e-223	1.57694e-163	5.10891	27.7327	21.6634	0.69	0.6	0.73	3.99	2.74	3.59	21.37	17.02	17.63	12.87	13.26	12.43
H2-T24	5.74656e-64	2.18161e-209	1.32715e-111	5.07204	11.0049	10.4103	2.38	2.94	2.87	13.86	12.16	15.52	29.64	29.72	30.77	27.62	26.87	22.3
NDUFA4L2	0.0437344	0.0872331	0.511378	5	3.97222	2.66667	0.12	0.06	0.18	0.42	0.66	0.72	0.48	0.59	0.36	0.36	0.24	0.3
IRGM2	2.54242e-89	0	1.39195e-218	4.97764	12.3067	10.9627	3.57	2.83	2.99	16.82	12.84	17.08	38.84	38.76	37.96	32.14	32.84	30.08
GM38510	0.703101	0.00792839	0.200293	4.71429	22.4286	16.2857	0	0	0.07	0.12	0.07	0.14	0.48	0.61	0.48	0.52	0.14	0.14
FBXO39	0.103406	0.00508063	0.0261542	4.6875	7.875	7.4375	0.03	0.03	0.1	0.23	0.26	0.26	0.6	0.46	0.2	0.53	0.46	0.16
GM13078	0.582783	0.0262025	0.0400227	4.66667	15.6667	19.3333	0	0	0.03	0.03	0.08	0.03	0.16	0.05	0.26	0.13	0.19	0.18
TMEM266	0.407014	0.00785165	0.371908	4.57143	11.2857	8	0	0	0.07	0.11	0.17	0.04	0.26	0.21	0.32	0.1	0.14	0.1
MPEG1	0.0873502	3.19932e-08	0.00184936	4.57143	20.4286	10.4286	0.04	0.03	0	0.14	0.05	0.13	0.67	0.39	0.37	0.14	0.22	0.29
DDX60	2.02672e-17	1.24825e-78	1.86117e-62	4.53774	13.5	11.3396	0.41	0.34	0.31	1.59	1.21	2.01	5.39	4.58	4.34	3.65	4.03	4.27
RNF213	0	4.98569e-74	1.28838e-295	4.52671	11.9986	9.67681	5.34	4.47	4.98	21.71	22.53	22.71	53.61	73.12	50.73	43.13	49.26	43.14
BATF2	0.420266	0.000130872	0.0137594	4.5	28.875	20.625	0.04	0	0.04	0.08	0.12	0.16	1.08	0.53	0.7	0.37	0.58	0.33
KLF15	0.0180689	0.00183636	0.0304456	4.47619	5.66667	5.80952	0.06	0.05	0.1	0.31	0.19	0.44	0.33	0.44	0.42	0.34	0.46	0.2
PARP14	6.21773e-171	0	0	4.4748	12.0918	10.5812	3.02	2.89	3.02	13.86	11.99	14.11	36.43	36.64	34.91	29.27	30.31	27.64
STAT1	1.1776e-54	0	0	4.46376	13.194	11.4582	10.57	9.74	10.46	50.4	37.73	49.22	138.84	130.44	136.7	109.42	106.45	109.42
LGALS3BP	8.27557e-231	0	6.57684e-172	4.45586	11.8266	10.698	25.12	22.44	25.16	111.89	96.4	115.74	284.37	286.01	289.65	230.37	257.94	187.76
GPNMB	0.0484849	0.141987	0.322949	4.41667	3.25	3.08333	0.07	0.01	0.04	0.12	0.19	0.22	0.16	0.1	0.13	0.12	0.12	0.12
GDAP1L1	0.0158519	0.0221611	0.118122	4.41667	4.04167	3.5	0.13	0.03	0.08	0.35	0.33	0.38	0.33	0.41	0.23	0.35	0.26	0.2
IGTP	5.95551e-71	0	3.24561e-275	4.36523	12.2305	10.8001	5.23	4.98	5.15	24.67	18.01	24.37	65.62	58.55	63.69	50.12	52.08	53.54
SP100	4.22307e-32	1.74015e-275	4.21936e-112	4.33884	18.1504	14.8231	2.56	1.52	1.97	10.05	6.95	9.25	39.3	34.43	36.08	25.23	28.37	23.87
GBP6	3.98141e-19	7.42875e-116	1.88055e-80	4.32414	15.8138	13.0138	0.6	0.51	0.34	2.32	1.7	2.25	8.6	7.1	7.23	5.77	5.87	5.54
AVIL	7.13676e-06	7.85425e-07	3.77832e-06	4.2807	4.36842	4.33333	0.22	0.15	0.2	1.12	0.76	0.56	0.64	0.86	0.99	0.72	0.76	0.9
RASGEF1B	0.0107666	5.94119e-06	7.63654e-06	4.2381	7.7619	8.19048	0.04	0.11	0.06	0.31	0.3	0.28	0.69	0.33	0.61	0.63	0.48	0.59
TRIM34A	1.03667e-12	9.73389e-41	5.0096e-36	4.19708	9.43066	8.94161	0.44	0.48	0.45	1.87	1.74	2.14	4.85	3.65	4.42	3.76	4.07	3.73
IFI27L2B	0.475824	0.0326978	0.00466379	4.10526	8.05263	12.7368	0.05	0.05	0.09	0.26	0.26	0.26	0.62	0.7	0.21	0.98	1.23	0.58
GBP5	0.000136944	1.54909e-23	9.62652e-16	4.09091	13.5227	10.6818	0.13	0.2	0.11	0.55	0.59	0.66	2.18	1.83	1.94	1.4	1.36	1.55
OASL1	1.19492e-20	8.42163e-120	6.92118e-63	4.02703	13.3423	11.2973	1.11	1.05	1.17	4.88	3.57	4.96	15.66	14.21	14.56	10.07	12.99	9.54
GM4070	9.65397e-103	0	0	4.02149	13.3752	10.9736	2.18	1.85	2.02	9.18	7.38	7.77	26.93	27.85	26.14	20.24	20.01	19.61
SRMS	0.308502	0.0238804	0.087409	4	11.4	9.4	0	0	0.05	0.09	0.09	0.02	0.23	0.07	0.27	0.13	0.07	0.13
CD209C	1.16521e-16	1.44807e-32	1.7866e-23	3.95082	5.93169	5.15574	1.43	1.25	0.98	4.95	4.79	4.72	7.94	6.98	6.79	5.51	6.57	6.53
GBP10	6.37776e-12	5.38685e-85	8.18088e-63	3.92414	14	12.3241	0.48	0.32	0.65	1.89	1.41	2.39	7.2	5.95	7.15	5.27	5.45	6.34
CAR6	2.01038e-07	2.33105e-11	2.83183e-06	3.91935	4.97849	4.52151	0.75	0.41	0.7	2.34	2.68	2.27	2.83	2.84	3.59	2.37	2.45	2.15
MNDAL	5.65991e-24	3.8249e-123	3.08751e-51	3.88565	11.3251	9.37444	1.46	1.38	1.62	5.32	5.36	6.65	17.71	15.57	17.23	12.28	12.3	9.23
VWF	0.0256833	0.09621	0.291608	3.75	2.875	2.625	0.04	0.02	0.02	0.12	0.09	0.09	0.07	0.07	0.09	0.04	0.08	0.09
GBP7	8.00779e-71	0	1.2986e-215	3.68361	9.27827	8.2122	2.44	2.52	2.91	10.63	8.13	10.23	25.79	23.22	24.01	20.41	20.21	19.61
COX6A2	0.0199323	0.00193288	0.00531478	3.67717	4.51969	4.23622	0.73	0.09	0.45	1.79	1.17	1.71	2.71	1.6	1.43	1.98	1.97	1.82
SPATS2L	0.585792	0.00209047	0.0737352	3.66667	20.6667	16.6667	0	0.03	0	0.05	0.03	0.03	0.12	0.18	0.32	0.06	0.12	0.09
BST2	6.17165e-38	0	1.2968e-115	3.64645	8.20533	7.28257	70.81	60.81	74.49	280.58	208.66	262.33	605.62	526.77	558.81	485.59	456.61	703.21
DHX58	1.38638e-45	2.2079e-304	1.20005e-188	3.63433	10.4532	8.82318	4.15	3.58	3.92	14.71	11.32	16.31	43.28	38.85	39.65	32.71	30.43	32.39
ISG15	3.62413e-23	3.12032e-91	8.95986e-96	3.58859	7.79293	6.91156	51.3	37.92	46.24	180.89	131.33	173.89	389.25	315.82	350.56	296.32	289.36	434.34
APOL9B	7.6221e-171	0	1.038e-160	3.48184	5.82803	5.67642	41.98	36.35	41.98	145.38	127.08	146.44	236.89	223.31	240.97	215.07	226.89	196.21
H2-Q2	0.442443	0.0028432	0.139968	3.47059	11.3529	9.35294	0.12	0	0.05	0.16	0.07	0.36	0.48	0.74	0.71	0.41	0.47	0.16
OAS1C	2.46246e-06	7.07731e-31	7.11807e-23	3.44785	8.69939	7.45399	0.44	0.36	0.83	2.2	1.69	1.73	5.27	5.01	3.9	4.13	4.12	4.02
LY6E	3.1206e-56	0	3.32333e-154	3.41842	14.6252	12.4187	38.84	36.75	35.16	131.49	108.09	139.01	560.43	527.19	532.12	397.58	445.67	292.19
RSAD2	3.3258e-05	6.53089e-78	2.94555e-46	3.37705	27.2951	20.0492	0.25	0.16	0.2	0.81	0.54	0.71	5.67	5.22	5.76	2.9	3.57	3.77
GM46918	6.69008e-20	9.35225e-07	0.300798	3.33148	3.73523	3.25643	6.15	3.33	4.91	14.39	18.51	15.04	18.06	23.06	12.63	16.46	17.77	2.69
CYP26C1	0.193683	0.000718847	0.0310873	3.30769	6.38462	6	0.07	0.04	0.15	0.5	0.14	0.22	0.47	0.54	0.65	0.44	0.47	0.36
HELZ2	1.02856e-208	0	2.41482e-231	3.21024	6.50841	5.87156	9.17	7.92	9.07	27.7	27.21	29.07	55.47	58.89	55.9	47.59	50.11	46.72
TRIM5	0.131238	0.00361623	0.109919	3.17857	6.10714	4.57143	0.12	0.08	0.08	0.44	0.08	0.37	0.28	0.73	0.7	0.27	0.31	0.5
IRF9	3.17e-99	1.5135e-192	5.29189e-110	3.14364	4.41623	4.17501	12.64	10.82	11.28	36.92	33.75	38.54	54.2	49.29	49.93	47.69	47.42	45.22
SAMD9L	1.84927e-94	0	6.3819e-291	3.12487	7.55283	6.6254	6.25	5.95	6.54	21.63	17.02	19.91	49.25	45.61	46.68	39.33	38.15	39.24
AMHR2	0.492924	0.0144025	0.0724027	3.11111	8.88889	9.88889	0.03	0.06	0	0.06	0.11	0.11	0.17	0.2	0.43	0.14	0.32	0.19
DDX58	1.74376e-177	0	2.79211e-233	3.09469	5.62894	5.14823	17.12	16.72	16.96	55.84	47.23	54.14	95.15	95.63	95.17	82.68	83.68	77.04
CMPK2	0.105509	3.11333e-11	1.9062e-07	3.08333	26.0833	20	0.05	0.02	0.05	0.14	0.07	0.16	0.88	1.16	1.09	0.73	0.58	0.62
ABI3BP	0.177844	1.59006e-08	6.50896e-05	3	19.1429	16.5714	0.03	0.01	0.03	0.06	0.04	0.11	0.42	0.42	0.5	0.37	0.29	0.2
NCKAP5	0.0906766	0.0192571	0.0150505	3	3.85714	5	0.03	0.02	0.02	0.06	0.08	0.07	0.12	0.09	0.06	0.14	0.15	0.08
CXCL9	0.848279	0.0441903	0.121122	3	14.5	14.5	0	0	0.02	0.04	0	0.02	0.12	0.06	0.11	0.08	0.1	0.08
SSPO	0.5825	0.0492766	0.0571634	3	7	6	0	0	0.01	0	0.01	0.02	0.03	0.02	0.02	0.03	0.01	0.06
TRIM14	7.08725e-25	1.19809e-113	4.21143e-74	2.98464	7.28215	6.55662	1.85	1.89	1.47	5.15	5.44	4.96	13.46	11.31	13.17	10.11	10.88	9.58
IFITM3	1.60738e-44	0	8.20676e-169	2.93556	5.68229	5.32364	221.31	181.97	202.21	634.03	527.01	616.41	1145.48	1176.19	1118.9	1038.89	1065.62	990.62
STAT2	4.75839e-88	0	5.52495e-157	2.93026	7.21974	6.51151	10.29	9.27	10.84	30.97	26.01	32.1	74.79	69.54	75.15	58.57	64.23	54.27
IFI27L2A	3.59333e-08	5.35578e-41	3.47223e-29	2.92975	7.20165	6.34545	3.91	4.32	3.87	12.94	9.51	13	32.68	26.28	28.18	24.05	24.55	40.47
ALOXE3	0.0103976	0.0911431	0.00246364	2.91228	2.15789	3.31579	0.13	0.15	0.29	0.5	0.51	0.65	0.38	0.35	0.5	0.68	0.71	0.55
GBP4	9.15312e-16	4.51259e-115	7.20481e-68	2.90826	9.17431	8.03976	0.97	1.33	0.97	3.14	2.83	3.54	10.26	9.13	10.61	7.15	8.53	6.8
IFI207	1.3809e-08	4.18205e-112	1.81178e-28	2.90517	11.7328	9.14655	0.82	0.64	0.86	2.14	1.51	3.09	8.77	9.88	8.57	5.73	6.92	3.59
PARP12	5.34363e-111	0	6.29237e-285	2.89047	6.3428	5.91176	14.44	13.38	14.45	44.17	36.67	41.34	90.61	83.53	93.97	76.47	79.45	78.32
LOC100862473	0.0134659	3.99472e-16	4.22022e-11	2.85507	8.86957	7.7971	0.15	0.3	0.24	0.75	0.44	0.78	2.02	1.75	2.35	1.63	1.4	1.8
CCRL2	0.124051	7.58107e-11	1.85849e-06	2.85	11.475	9	0.22	0.08	0.1	0.52	0.29	0.33	1.83	1.3	1.46	1.12	1.02	0.99
APOL9A	1.47476e-125	0	1.10579e-115	2.7878	4.55123	4.38885	61.71	52.17	59.35	166.6	148.59	167.74	269.57	249.02	269.82	244.99	245.47	218.41
PARP9	2.35842e-52	4.23076e-271	2.84465e-173	2.75658	5.31037	4.89822	9.01	8.08	8.75	27.43	19.92	23.88	48.38	43.16	45.68	40.42	40.47	41.47
DTX3L	2.80264e-85	0	4.16163e-222	2.74663	5.70674	5.22642	6.18	6.16	6.21	18.13	15.21	17.61	34.59	35.35	35.92	31.13	29.9	30.5
EIF2AK2	1.2573e-125	0	2.51514e-184	2.74432	4.8012	4.43649	18.16	17.04	19.83	53.31	46.61	51.1	88.26	86.44	89.51	76.94	77.69	75.84
IRGM1	8.79624e-23	3.35256e-270	5.77121e-137	2.7288	5.19023	4.84931	14.14	13	14.6	42.71	31.18	40.01	77.21	66.82	72.61	66.67	63.13	78.6
GBP9	3.72541e-40	5.74373e-277	7.70753e-188	2.69992	7.34721	6.36842	3.82	4.22	4.69	13.02	10.17	11.18	33.84	27.55	32.14	23.78	25.15	26.18
IFIH1	1.5304e-31	1.98311e-202	2.64596e-115	2.69846	6.38632	5.70231	3.9	3.16	3.32	10.34	7.43	10.24	22.95	21.48	21.86	18.63	18.7	18.33
TRIM21	5.88388e-15	1.26535e-59	3.05765e-47	2.67523	5.6986	5.3715	1.58	1.29	1.41	3.95	3.69	3.81	8.54	7.04	8.81	7.11	7.07	6.94
TENT5A	3.80948e-05	2.07678e-37	1.15529e-24	2.67123	8.06849	6.90411	0.3	0.22	0.21	0.7	0.52	0.73	1.89	1.94	2.06	1.41	1.57	1.59
SP110	0.450253	5.63088e-07	0.0018802	2.66667	14.7778	10.2222	0.06	0.09	0.03	0.18	0.19	0.11	1.1	0.83	0.73	0.51	0.6	0.37
OLFR56	0.17598	1.52352e-09	2.31368e-05	2.60526	10.0263	9.02632	0.15	0.06	0.17	0.32	0.41	0.26	1.26	1.16	1.39	0.73	1.31	0.75
GM41035	2.07423e-10	5.91128e-36	0.287541	2.58742	2.71659	2.99332	5.81	6.94	5.21	12.43	17.04	17	15.45	17.89	15.45	16.55	21.76	3.81
GM12185	0.0120703	5.94889e-22	9.90544e-15	2.54054	10.1892	8.51351	0.11	0.16	0.1	0.39	0.24	0.31	1.51	0.85	1.41	0.88	0.86	0.83
LOC102641031	9.41774e-83	0	7.28068e-112	2.53279	4.92716	4.62275	10.94	11.85	11.67	31.26	26.84	29.18	56.94	53.24	59.61	51.36	48.33	43.73
UBA7	1.95733e-26	8.51002e-222	6.11642e-138	2.53116	6.96522	6.16884	3.95	4.91	4.94	13.47	9.38	12.08	34.07	28.98	33.07	25.95	26.11	26.34
LGALS9	4.30012e-79	0	7.39094e-92	2.53019	6.23906	5.64871	29.43	27.96	26.9	68.3	67.1	77.87	170.26	178.41	177.22	144.55	154.36	116.58
TAP1	2.37462e-27	7.378e-245	1.17439e-147	2.50094	7.73019	6.61604	3.58	3.48	3.54	9.12	7.65	9.74	27.79	25.96	28.19	21.21	20.73	21.64
IFI208	0.818931	0.00361409	0.215023	2.5	20.5	13	0	0.04	0	0.06	0.04	0	0.26	0.23	0.33	0.11	0.08	0.07
CFB	0.31854	1.054e-05	0.0478544	2.5	8.1	5.15	0.06	0.12	0.02	0.2	0.18	0.12	0.49	0.52	0.61	0.2	0.22	0.42
CDSN	2.30376e-10	4.94873e-18	1.76007e-08	2.49259	3.28704	3.22222	2.23	1.16	2.01	4.98	4.01	4.47	5.61	5.09	7.05	4.71	5.64	4.01
CD74	2.29878e-11	6.52102e-15	2.14867e-08	2.46987	2.73214	3	3.14	2.6	3.22	7.46	7.01	7.66	7.97	7.87	8.64	8.32	9.92	5.93
KRT16	0.513435	0.000115949	0.043989	2.45455	9.63636	8.81818	0.11	0	0.11	0.14	0.29	0.11	0.76	0.57	0.79	0.54	0.61	0.14
TLR3	2.46875e-19	1.31685e-200	3.22708e-102	2.43994	7.36037	6.5663	2.05	2.04	2.32	5.63	4.11	5.9	16.49	14.92	15.77	13.5	12.82	11.61
MYOM2	0.24275	0.00788509	0.150729	2.42857	4	3.5	0.04	0.06	0.04	0.12	0.12	0.1	0.17	0.19	0.2	0.17	0.12	0.11
PHF11B	0.23914	3.43328e-13	1.16106e-06	2.37879	12.2273	9.01515	0.37	0.15	0.14	0.45	0.35	0.77	2.98	2.65	2.44	1.63	1.88	1.54
ADAR	3.50962e-103	0	2.26376e-162	2.37756	3.84015	3.57551	14.52	13.68	14.84	35.19	31.17	35.97	54.93	54.87	55.48	48.41	50	48.59
PPP1CCB	0.00657852	0.802571	0.371975	2.37388	2.08619	2.04328	11.35	5.67	9.78	25.05	14.48	24.09	32.43	23.48	0	25.33	29.43	5.29
HAP1	4.22158e-33	3.37132e-215	3.51436e-122	2.3463	5.35587	5.02679	5.47	4.76	5.45	12.57	10.55	13.67	29.1	26.02	28.86	23.96	26	23.43
IFI203	1.49838e-54	8.03244e-272	2.90611e-100	2.34513	4.61087	4.18162	7.96	8.12	7.1	19.09	16.36	18.91	35.99	34.96	35.93	32.85	28.15	29.35
PLEKHA4	2.02152e-09	4.45815e-45	2.38464e-27	2.32338	4.80846	4.38806	1.55	1.1	1.37	3.17	2.9	3.27	6.74	6.14	6.45	5.58	5.61	4.97
ATP6V1G2	0.0555408	0.0180421	0.119705	2.29197	2.55474	3.0292	0.69	0.26	0.42	0.71	1.11	1.32	0.9	0.98	1.62	1.03	1.5	0.67
TREX1	2.96259e-16	1.44664e-79	4.05145e-36	2.28109	4.51318	4.10032	7.96	6.77	6.9	16.5	14.66	18.18	32	32.27	33.35	28.16	27.18	23.06
GM1966	0.0630233	3.36207e-12	1.94372e-07	2.26316	6.68421	5.68421	0.07	0.06	0.06	0.15	0.13	0.15	0.38	0.51	0.38	0.37	0.33	0.26
GRHL1	0.263564	0.00271657	0.204626	2.26087	4.13043	3.3913	0.08	0.07	0.08	0.13	0.21	0.18	0.25	0.27	0.43	0.16	0.19	0.21
ZFP980	0.684959	0.0255553	0.615063	2.25	5.375	4	0.02	0.06	0	0.08	0.05	0.05	0.13	0.09	0.21	0.09	0.02	0.08
CHCHD10	0.0600028	0.0616581	0.0346159	2.21348	2.08427	2.35955	0.8	0.24	0.74	1.15	0.91	1.88	1.1	1.33	1.28	1.71	1.21	1.53
TRIM12C	1.09854e-14	3.70884e-92	1.63976e-64	2.21047	4.20592	4.02389	2.91	2.64	3.24	7.38	4.92	7.13	12.59	11.45	12.93	11.56	10.88	13.12
C3AR1	0.704182	0.04679	0.504302	2.2	6	3.4	0.03	0.01	0.01	0.05	0.05	0.01	0.12	0.09	0.09	0.05	0.03	0.08
TOR3A	2.78088e-53	0	4.7051e-179	2.19628	5.00221	4.52609	21.2	20.02	22.21	51.47	39.97	47.87	105.19	102.45	109.65	89.06	88.38	84.29
GBP2B	1.30163e-23	3.19246e-193	1.98227e-116	2.19219	5.76823	5.27448	6.65	6.58	5.97	15.47	11.42	15.2	39.39	32.36	39	31.78	30.49	28.49
NR1H3	0.459663	0.0217704	0.679765	2.17073	3.70732	2.29268	0.03	0.1	0.28	0.33	0.16	0.4	0.45	0.59	0.48	0.2	0.26	0.3
GBP2	7.75672e-31	7.27e-277	1.70186e-106	2.16096	5.25311	4.64201	10.48	10.92	11.59	25.99	19.8	25.5	61.38	55.62	56.3	48.65	48.19	42.65
ATP2A3	0.0152166	9.27184e-05	0.00957138	2.15873	2.85714	2.71429	0.29	0.17	0.17	0.43	0.49	0.44	0.51	0.64	0.65	0.51	0.55	0.44
44077	0.0466634	0.00134913	0.00757364	2.15	2.5	2.65	0.23	0.12	0.25	0.34	0.42	0.53	0.43	0.67	0.4	0.55	0.64	0.35
TRIM25	2.83271e-62	4.70008e-267	3.28796e-125	2.14213	3.48694	3.31546	14.37	13.46	15.44	33.28	27.66	31.75	49.75	49.96	51.17	46.06	46.23	50.27
UBE2L6	8.07415e-26	3.18564e-269	1.21668e-96	2.139	5.69856	5.06607	14	14.07	14.16	31.47	25.32	33.54	82.35	76.7	81.6	63.93	68.41	57.38
KCNMA1	0.150903	0.0187464	0.094362	2.1	2.7	2.65	0.06	0.07	0.07	0.19	0.11	0.12	0.17	0.15	0.22	0.14	0.17	0.15
IFI35	3.97327e-09	1.10644e-140	9.49662e-69	2.09972	3.9141	3.63566	17.52	15.91	17.21	40.19	27.75	38.39	71	60.6	66.61	59.39	58.11	75.92
GM7609	0.141838	1.52073e-14	1.62891e-09	2.05882	11.7059	10.7059	0.11	0.15	0.08	0.15	0.21	0.34	1.3	1.29	1.39	1.03	1.22	0.81
HERC6	3.20173e-38	5.26488e-255	4.69023e-148	2.03799	4.49328	4.11631	5.76	5.76	5.59	12.23	10.48	12.16	25.28	24.77	26.83	21.66	21.94	22.03
MITD1	7.19893e-31	2.50336e-107	5.31222e-77	2.02044	3.19304	2.98341	21.64	22.46	23.4	49.7	39.78	46.9	78.57	65.96	71	67.47	62.91	66.61
PARP10	1.36746e-42	7.13601e-229	4.58037e-149	2.01292	4.02736	3.74797	13.29	12.62	13.57	28.44	23.58	27.45	55.82	48.6	54.58	47.39	46	50.26
IFI211	8.80206e-45	2.38743e-203	7.87222e-41	2.00434	3.70863	3.48826	18.58	18.21	18.57	38.11	35.47	37.38	68.35	68.44	68.52	59.2	65.39	47.62
TCTE2	0.350851	0.0290985	0.797137	2	2.95588	2.17647	0.16	0.24	0.28	0.44	0.36	0.56	0.57	0.8	0.64	0.24	0.6	0.16
ART3	0.923462	0.0186609	0.37863	2	18.75	16.75	0	0.04	0	0	0	0.08	0.25	0.17	0.33	0.34	0	0.04
CLIC5	0.923462	0.0162566	0.073928	2	19	19	0	0.01	0	0	0	0.02	0.04	0.05	0.1	0.06	0.03	0.07
CXCL10	4.08476e-20	5.55671e-241	1.78101e-109	1.99641	6.25193	5.04076	19.63	16.08	17.28	36.46	30.37	38.96	114.34	100.66	116.29	77.28	73.54	78.06
NMI	0.000367928	6.50483e-18	9.68881e-14	1.98495	3.6505	3.301	1.66	2.68	1.64	4.42	3.33	4.12	8.28	6.84	6.71	6.73	6.3	6.89
SULT6B1	0.277154	0.0230475	0.494224	1.97727	3.02273	2.02273	0.16	0.12	0.16	0.36	0.24	0.27	0.42	0.62	0.29	0.22	0.38	0.16
USP17LA	0.283098	0.00581707	0.198226	1.97561	3.2439	2.58537	0.13	0.13	0.15	0.37	0.21	0.23	0.36	0.46	0.51	0.36	0.19	0.38
EXTL1	0.134548	0.00607345	0.22457	1.97368	2.65789	1.84211	0.13	0.13	0.12	0.2	0.24	0.31	0.35	0.35	0.31	0.23	0.16	0.35
B2M	1.19948e-132	0	1.1142e-34	1.97116	3.63858	3.3275	581.58	530.39	557.69	1106.91	1063.91	1120.34	2015.62	2020.19	2039.38	1662.69	1853.73	1277.77
TGFBR3L	0.12455	0.000201162	0.185943	1.95694	3.11005	2.32057	0.97	0.64	0.48	1.22	1.01	1.86	2.31	1.69	2.5	1.39	0.96	1.66
CD274	4.1646e-05	8.75985e-32	4.56296e-18	1.95349	4.22093	3.59302	0.88	0.84	0.86	1.69	1.64	1.71	3.78	3.57	3.54	2.87	2.86	2.72
MOAP1	0.029424	0.117474	0.566048	1.94643	1.65179	1.28571	0.24	0.32	0.56	0.66	0.95	0.57	0.71	0.49	0.65	0.55	0.24	0.84
ARHGAP26	0.00312008	5.77931e-08	1.85803e-06	1.93902	2.65854	2.59756	0.26	0.33	0.23	0.61	0.51	0.47	0.72	0.67	0.79	0.63	0.71	0.77
IFI202B	1.16615e-24	1.61089e-106	1.31304e-37	1.91051	3.36675	3.16931	14.54	16.82	14.12	28.99	26.47	31.43	52.14	46.58	54.4	45.26	44.48	37.48
GM12250	0.561538	2.70877e-14	2.16647e-05	1.90909	18.1818	11.8182	0.06	0.08	0.08	0.1	0.14	0.18	1.58	1.06	1.36	0.7	0.54	0.51
FLRT1	0.00194251	7.62845e-05	0.0122494	1.90323	2.19355	2.01075	0.27	0.32	0.34	0.54	0.51	0.72	0.71	0.65	0.68	0.54	0.65	0.61
LCK	0.0183759	1.74022e-06	0.00330211	1.9	2.77727	2.28636	0.95	0.64	0.61	1.58	1.23	1.37	1.97	2.08	2.06	1.46	1.51	1.98
SHISA5	1.016e-49	2.72251e-244	8.25536e-41	1.89249	3.36624	3.31158	60.88	55.78	60.63	104.69	111	119.83	191.13	201.14	204.53	180.87	201.71	143.94
PHF11A	0.923462	0.0200731	0.0706039	1.875	11.375	10.125	0	0.03	0.05	0.09	0.06	0	0.48	0.13	0.3	0.3	0.21	0.17
PSMB9	0.00719334	1.02996e-31	1.75245e-19	1.86269	5.34326	4.41062	2.92	2.16	2.64	4.66	4.89	4.83	13.39	14.57	13.29	9.67	11.09	12.4
NLRC5	2.32535e-05	5.36707e-52	4.49162e-30	1.85635	4.65746	3.86188	0.54	0.66	0.61	1.23	0.99	1.14	2.95	2.68	2.8	2	2.19	2.34
RNASEL	0.026485	2.08917e-07	0.000633557	1.84783	2.86957	2.54348	0.26	0.33	0.33	0.66	0.46	0.58	0.86	0.85	0.93	0.78	0.63	0.71
LRP2	0.388639	0.022222	0.341709	1.83333	2.58333	2.33333	0.05	0.02	0.05	0.08	0.08	0.06	0.09	0.12	0.1	0.11	0.07	0.06
SLFN10-PS	3.72656e-05	1.04867e-13	1.74092e-06	1.83191	2.54986	2.31909	1.15	1.26	1.1	2.35	1.96	2.12	3.17	3	2.78	2.88	2.48	2.13
NGF	1.51643e-07	5.42695e-17	1.43077e-05	1.81167	2.365	2.39958	7.42	9.93	6.65	14.09	13.91	15.48	17.33	18.8	20.63	19.21	17.75	12.04
H2-K1	6.11323e-71	0	3.36032e-165	1.8046	3.75747	3.36472	192.54	179.98	188.52	340.04	313.5	358.91	729.45	660.58	718.06	566.62	603.06	579.22
ANK2	0.079549	0.00152859	0.162991	1.80392	2.07843	1.62745	0.12	0.15	0.24	0.31	0.31	0.3	0.4	0.31	0.35	0.22	0.26	0.48
C130026I21RIK	0.889185	0.0115788	0.077	1.8	8.9	8.7	0.07	0	0.03	0.05	0	0.13	0.34	0.22	0.33	0.11	0.43	0.19
CLEC2D	0.167227	4.83292e-08	7.02168e-06	1.79275	4.25389	3.50259	0.71	0.61	0.61	1.07	1.17	1.22	3.49	2.47	2.25	2.21	2.3	2.54
ABCB1A	0.146108	0.0340543	0.302098	1.79245	1.96226	1.71698	0.24	0.15	0.14	0.37	0.26	0.32	0.34	0.36	0.34	0.27	0.3	0.32
ISG20	6.48829e-12	1.30482e-103	2.18061e-34	1.77718	4.19609	3.74197	13.79	12.27	12.85	22.88	23.11	23.16	55.31	53.09	54.87	44.18	46.55	35.87
9930111J21RIK2	0.459294	0.00144087	0.0135698	1.76923	3.5	3	0.21	0.19	0.12	0.24	0.34	0.34	0.64	0.52	0.66	0.46	0.44	0.82
TMEM198	0.670258	0.042685	0.0336988	1.76923	3.53846	3.73077	0.13	0.03	0.1	0.18	0.13	0.15	0.26	0.38	0.28	0.36	0.33	0.38
LY6A	4.19521e-06	2.48342e-228	6.62662e-96	1.76514	11.0621	8.36534	6.54	6.4	6.22	12.2	9.4	12.22	75.73	67.56	68.66	41.91	49.71	42.57
ELMO1	0.215573	0.0204081	0.295294	1.7619	2.28571	2	0.26	0.21	0.16	0.38	0.41	0.32	0.51	0.46	0.47	0.32	0.47	0.34
FLVCR2	0.501479	0.245009	0.0366124	1.7619	2.28571	3.80952	0.11	0	0.1	0.11	0.16	0.1	0.11	0.1	0.27	0.25	0.28	0.27
MYO7A	0.193208	0.0253915	0.241474	1.75758	2.15152	1.90909	0.12	0.11	0.1	0.25	0.14	0.19	0.22	0.27	0.22	0.13	0.28	0.18
RNF31	2.6175e-27	3.56962e-75	2.84101e-25	1.74766	2.43449	2.40029	9.4	9.27	9.11	16.13	16.09	16.33	22.02	23.01	22.6	21.98	22.1	17.9
GM2808	0.00707937	0.0449076	0.167595	1.7377	1.61475	1.45082	0.37	0.48	0.37	0.71	0.67	0.74	0.86	0.66	0.45	0.72	0.6	0.51
H2-Q9	6.01181e-14	1.56066e-77	1.29444e-25	1.71922	3.06902	2.80889	14.21	11.36	12.68	22.82	20.46	22.48	38.43	39.21	39.75	30.73	36.96	29.86
HECW2	0.0732245	0.0359119	0.0912476	1.71875	1.29688	1.5625	0.2	0.18	0.26	0.3	0.31	0.49	0.23	0.29	0.31	0.42	0.27	0.53
LCAT	0.103725	0.000318814	0.0114781	1.71863	2.45247	2.25095	0.84	1	0.79	1.69	1.33	1.5	2.18	1.86	2.41	1.88	1.63	2.16
F830016B08RIK	0.357492	0.000738712	0.311261	1.71429	2.85714	2.01587	0.23	0.17	0.23	0.23	0.3	0.55	0.78	0.55	0.47	0.38	0.42	0.28
AGRN	7.73771e-62	7.97822e-158	7.74295e-99	1.71135	2.63745	2.51487	19.71	18.23	19.57	33.65	32.85	31.92	48.86	53.2	49.62	46.71	48.3	48.62
ATF3	1.14116e-05	1.48886e-16	6.83961e-11	1.7001	2.44032	2.23671	3.64	2.79	3.54	5.85	5.73	5.37	9.01	7.01	8.31	6.54	7.45	8.16
GM45935	0.140815	9.6292e-09	1.79224e-05	1.69298	3.35088	2.77193	0.27	0.49	0.38	0.64	0.33	0.96	1.13	1.6	1.09	1.06	1.01	1.05
LETM2	0.0362245	0.00194612	0.0645851	1.69293	1.94837	2.09239	1.56	0.96	1.16	2.31	1.83	2.09	2.14	2.35	2.68	2.43	2.59	1.52
IFI204	2.60231e-28	1.98469e-249	1.15916e-95	1.68575	3.21054	2.85187	37.83	40.17	40.41	68.75	58.34	72.52	133.28	121.14	125.74	107.32	104.63	102.32
ENDOD1	0.0266375	1.41472e-05	0.0378603	1.67485	2.20245	1.87117	0.62	0.6	0.41	0.97	0.8	0.96	1.15	1.23	1.21	1.13	0.71	0.98
H2-Q4	2.39342e-34	4.02197e-205	6.65459e-86	1.67187	3.10617	2.90429	72.74	63.79	67.11	116.48	103.71	120.27	215.83	196.37	220.34	184.29	186.8	178.51
PPP1R15A	2.94965e-19	3.17586e-27	6.61246e-10	1.66875	1.92321	1.91786	15.82	13.17	15.81	24.87	23.96	25.93	29.2	25.6	31.36	26.27	28.29	22.68
METTL7B	0.00552714	2.19755e-05	0.0643542	1.66074	1.91934	1.75682	2.71	2.97	2.75	4.93	3.65	5.42	5.09	5.12	5.97	4.7	4.14	3.76
GM7030	0.505277	8.07753e-05	0.00110426	1.65909	4.35606	3.5303	0.41	0.58	0.33	0.75	0.54	0.9	2.43	1.77	1.55	1.67	1.44	2.21
PARP11	2.52335e-06	4.04732e-101	9.30613e-47	1.65854	4.57182	3.85637	2.4	2.6	2.38	4.69	3.52	4.03	11.13	11.15	11.46	7.84	9.16	8.63
MAATS1	0.229092	7.92693e-05	0.0263783	1.65556	3	2.45556	0.35	0.22	0.33	0.5	0.57	0.42	0.93	0.92	0.85	0.68	0.68	0.7
PSMB10	8.44235e-14	4.81456e-109	5.17625e-47	1.64397	3.39714	3.03235	19.52	19.75	16.68	32.56	28.44	30.98	67.79	59.98	62.3	50.34	57.02	51.7
MSH5	0.036776	4.60665e-05	0.00653476	1.64091	2.16364	2.19091	0.68	0.76	0.76	1.01	1.09	1.51	1.52	1.37	1.87	1.26	1.69	1.23
GFRA1	0.0642367	0.000159079	0.00147248	1.64029	2.11511	2.05755	0.51	0.4	0.48	0.72	0.81	0.75	0.9	1.08	0.96	0.93	0.97	1.01
EPB41L4B	0.0320726	0.0048647	0.0601338	1.63721	1.80465	1.66512	0.77	0.82	0.56	1.3	1.19	1.03	1.25	1.55	1.08	1.47	1.03	1.1
PSMB8	0.00339239	5.41464e-65	5.58152e-38	1.63339	5.5245	4.51996	3.28	3.86	3.88	6.94	4.46	6.6	22.31	18.59	19.98	15.7	14.13	17.34
PLCXD2	0.000955762	6.69511e-06	9.60867e-06	1.63243	1.83784	1.85946	0.59	0.59	0.67	0.98	1.01	1.03	1.18	1.04	1.18	1.14	1.12	1.27
P2RX7	1.63597e-22	8.91824e-38	6.93781e-27	1.62412	1.85522	1.82429	11.67	12.05	11.85	20.35	19.28	18.14	22.79	21.2	22	20.88	22.01	22.83
PIGL	0.00537962	7.5946e-05	0.0067158	1.62037	1.86111	2.04475	2.52	2.07	1.89	3.46	3.61	3.43	3.5	4.17	4.39	4.16	4.7	2.86
TDRD7	1.81058e-22	2.25946e-100	1.35433e-39	1.61857	2.52117	2.33696	10.88	11.26	10.92	18.73	16.72	18.06	28.8	26.94	27.61	25.03	24.62	30.89
P2RX3	0.166709	0.0225048	0.112472	1.61261	1.94595	2.32432	0.32	0.25	0.54	0.56	0.52	0.71	0.66	0.6	0.9	0.71	0.97	0.43
OGFR	8.49034e-25	4.39482e-120	9.04329e-52	1.60886	2.41901	2.33959	34.32	32.47	35.45	56.34	49.23	58.92	84.84	77.34	85.14	77.73	76.33	72.2
ZNFX1	1.43389e-36	1.9675e-164	3.40614e-57	1.59913	2.71825	2.45071	15.89	14.96	14.9	24.23	23.03	25.9	41.38	43.31	39.67	36.69	35.76	32.8
LOC547349	9.93797e-08	3.36546e-49	4.60003e-28	1.59741	3.07405	2.63839	9.15	9	9.67	15.75	14.46	14.23	31.52	26.35	27.65	22.2	23.55	23.58
QTRT1	1.27861e-05	3.43714e-07	4.78898e-05	1.59372	1.65996	1.72473	7.11	6.07	7.2	9.91	11.31	11.26	11.03	10.95	11.85	11.33	11.97	10.28
H2-Q1	1.52297e-06	1.62469e-54	1.09721e-35	1.59323	3.29622	3.10779	8.78	8.12	8.52	14.15	11.58	14.77	27.75	25.48	30.56	23.06	25.38	24.03
LAMA3	0.73177	0.000707961	0.0216937	1.58824	4.17647	3.64706	0.02	0.08	0.07	0.06	0.1	0.11	0.29	0.2	0.22	0.21	0.19	0.17
INPP4B	0.459663	0.0128033	0.104157	1.58621	2.27586	2.03448	0.06	0.11	0.12	0.2	0.2	0.06	0.18	0.23	0.25	0.2	0.14	0.25
TRIM26	1.33203e-18	1.65932e-90	5.86627e-28	1.5856	2.48693	2.40533	13.04	12.45	12.01	19.88	18.44	21.14	31.12	29.68	32.46	28.77	28.97	24.25
IRF5	2.47134e-08	3.06256e-60	4.37989e-24	1.58485	2.99573	2.60939	6.12	6	6.62	9.44	9.86	10.4	19.52	17.64	18.98	15.14	14.78	13.27
NRG1	0.000534894	5.3419e-10	0.0008491	1.5795	1.91459	1.94481	2.77	2.74	2.1	3.79	4.7	3.53	4.67	5.06	4.84	5.03	4.93	3.26
9930111J21RIK1	9.23256e-07	4.87212e-43	2.12771e-27	1.57768	3.05293	2.56847	2.66	3.02	3.01	4.91	4.49	4.31	8.64	9.97	7.92	7.45	6.95	7.23
TAPBP	6.47629e-49	0	2.49e-66	1.57758	2.77854	2.61817	155.15	145.22	153.16	251.29	222.19	242	419.03	406.83	434.29	367.7	385.43	339.72
NLGN2	5.74854e-33	2.03542e-98	7.56595e-19	1.56786	2.17556	2.19675	22.53	20.88	23.12	33.31	35.07	35.93	46.02	48.13	50.59	47.57	47.99	37.26
MOV10	3.42075e-35	4.37888e-139	6.8676e-42	1.56442	2.41899	2.24785	34.06	31.1	31.31	51.02	48.65	51.25	76.38	79.71	77.27	68.28	71.3	63.57
RUNX1T1	0.26634	0.0145483	0.0403747	1.5625	2	2.16667	0.15	0.14	0.19	0.28	0.28	0.19	0.28	0.31	0.37	0.35	0.32	0.29
MDN1	9.29174e-09	2.36405e-18	1.45976e-07	1.55988	2.08383	1.77545	1.09	1.07	1.18	1.53	1.93	1.75	2.03	2.84	2.09	1.66	2.18	1.77
PNPT1	5.84035e-16	4.91222e-137	7.61907e-81	1.55655	3.10584	2.73239	16.78	16.14	15.36	28.17	22.81	24.17	54.54	46.12	49.29	41.98	40.65	43.34
TMEM150A	0.0180987	9.84035e-06	0.000633557	1.55603	1.97557	1.98994	2.55	1.94	2.47	4.08	3.21	3.54	4.29	4.35	5.11	4.39	4.35	4.11
TAP2	1.9068e-15	9.06101e-99	1.96068e-60	1.54947	2.85937	2.58061	13.58	13.5	12.74	21.47	19.25	20.98	40.79	34.98	38.09	31.98	32.69	33.93
PIEZO2	0.00140927	2.04318e-07	0.000965676	1.54717	1.87421	1.8805	0.52	0.56	0.51	0.9	0.8	0.76	0.88	1.03	1.07	0.94	0.98	0.74
APOBEC1	0.00142038	1.35282e-23	3.58594e-11	1.53664	2.65953	2.42503	3.17	2.58	3.12	5.39	4.01	4.23	7.53	7.94	8.12	7.21	6.18	6.2
GM46221	1.01666e-05	0.000870725	0.486827	1.53425	1.55859	1.55355	55.52	48.14	47.13	67.46	83.71	80.18	65.77	92.8	76.45	76.34	81.47	42.96
ASCC3	1.62631e-29	7.45995e-129	1.27081e-54	1.53222	2.33421	2.16448	11.94	12.98	13.26	19.93	19.27	19.3	29.62	29.29	30.21	26.33	26.1	27.67
GLRP1	0.660681	0.00789075	0.240528	1.51667	3.1	2.96667	0.23	0.2	0.17	0.34	0.34	0.23	0.55	0.54	0.77	0.46	0.55	0.29
IFI47	0.00180528	7.66304e-44	1.68042e-21	1.51636	3.6481	3.16092	3.61	3.58	4.12	6.68	4.87	5.6	14.75	12.36	14.15	11.15	10.45	15.75
REEP6	0.0137657	0.00162699	0.140611	1.51536	1.64106	1.81844	2.05	2.71	2.4	2.99	3.7	4.16	3.21	4.75	3.79	4.16	5.07	1.99
HMOX1	8.48375e-08	1.93835e-24	2.61911e-26	1.50833	2.48348	2.30931	98.83	81.44	99.45	145.54	129.75	146.62	223.54	209.93	261.21	192.78	191.97	175.75
DAXX	3.5288e-17	9.6276e-150	3.60659e-51	1.50781	2.8497	2.652	18.52	19.15	18.02	27.4	26.79	29.78	53.3	51.19	54.21	45.92	47.56	42.27
POU3F1	0.867698	0.000263671	0.0859837	1.5	9.6	7.4	0.04	0.04	0.02	0.07	0.02	0.06	0.35	0.24	0.37	0.06	0.31	0.15
GM39701	1.00685e-18	1.96787e-06	0.363697	1.49852	1.51058	1.51632	41.05	38.96	38.56	53.8	64.76	59.12	56.65	68.14	54.32	60.75	64.72	35.78
TCF7L1	0.00386504	0.0165496	0.562095	1.49611	1.35233	1.3329	2.69	2.33	2.7	2.96	4.24	4.35	3.56	3.61	3.27	3.48	3.54	2.18
NOS2	2.14953e-17	5.63053e-119	1.41905e-40	1.49501	2.54574	2.26881	17.29	14.89	15.92	22.57	24.29	25.05	39.73	40.87	41.85	33.85	33.43	32.68
HIVEP3	1.72044e-10	0.0024196	0.00231931	1.49327	1.52404	1.47692	3.39	3.4	3.61	4.66	5.79	5.08	4.82	6.44	4.59	4.92	5.85	4.12
IDUA	0.128397	0.000335199	0.0506765	1.4887	1.81638	1.62712	1.31	1.11	1.12	1.48	2.26	1.53	2.28	2.34	1.81	1.69	2.26	1.73
SETD1B	9.20765e-09	6.02471e-12	0.00299805	1.48641	1.61762	1.59794	3.62	3.24	3.81	4.8	5.95	5.11	5.3	6.61	5.35	5.23	6.47	4.09
MAP1B	3.37336e-06	2.91513e-06	1.35952e-05	1.47705	1.65163	1.57177	12.55	11.86	13.28	16.79	20.9	17.98	18.45	24.3	19.5	18.84	20.9	15.51
AKNA	0.00106333	1.6983e-07	0.0104904	1.47516	1.71429	1.64752	2.35	1.64	2.45	3.51	2.99	3	3.63	3.57	3.84	3.36	3.41	2.83
DDX24	1.12031e-20	2.29671e-59	5.66218e-29	1.47316	1.8506	1.77772	24.19	23.3	23.86	37.28	34.08	33.75	45.11	43.79	43.14	40.13	43.57	41.94
SCNN1A	0.193353	0.0310192	0.144421	1.47244	1.56693	1.64567	0.84	0.78	0.92	1.26	1.21	1.27	1.16	1.29	1.53	1.2	1.45	1.18
ITPR2	5.61963e-07	3.04518e-15	6.5784e-08	1.4718	1.80451	1.58835	1.93	1.67	1.72	2.45	2.92	2.46	2.87	3.66	3.07	2.64	2.74	2.78
GM10499	0.00148276	9.79518e-28	2.17317e-18	1.47172	2.73202	2.5832	5.83	6.69	5.69	9.26	8.22	9.32	17.07	15.43	17.25	16.11	13.68	15.87
ASB5	0.923462	0.904752	0.923818	1.47059	0.705882	1.70588	0.13	0.04	0	0.21	0.04	0	0	0.04	0.08	0.13	0.08	0.04
PRRC2C	1.91287e-05	1.06178e-06	2.92513e-06	1.46935	1.70613	1.65309	24.55	23.35	23.56	31.56	39.91	33.53	36.65	47.65	37.62	38.79	41.72	29.66
UBR4	0.00204358	0.00293629	2.33862e-07	1.4672	1.64988	1.44795	16.22	13.43	15.02	19.07	25.35	21.12	21.51	30.92	21.27	20.72	22.69	20.16
CCDC173	0.0804937	0.00837687	0.0394854	1.46626	1.57515	1.48926	2.04	2.49	1.99	2.33	3.89	3.34	4.04	3.19	3.04	3.31	3.36	3.2
ACOT2	0.0277914	0.00624069	0.0351153	1.46472	1.5611	1.68158	1.66	2.07	2.08	2.98	2.73	2.8	2.86	2.6	3.61	3.25	2.91	2.65
AAK1	1.20091e-05	5.06278e-08	0.0471888	1.46163	1.51432	1.46048	3.03	2.67	3.03	3.64	5.01	4.11	4.13	5.02	4.07	4.18	4.5	3.02
E030030I06RIK	0.0482877	0.0105461	0.220513	1.4612	1.66519	1.44789	1.55	1.43	1.53	2.16	2.1	2.33	2.94	2.04	2.53	2.18	1.82	2.1
LOC100044068	6.94842e-18	1.16421e-93	1.93811e-41	1.46071	2.34301	2.16627	51.49	57.85	52.26	83.48	71.76	80.81	136.31	116.45	125.87	117.9	106.3	127.15
SLFN9	4.75918e-21	2.30081e-107	1.69576e-35	1.45947	2.21381	1.99194	16.84	15.32	16.2	25	23.07	22.51	36.59	35.93	34.54	30.73	31.06	29.33
IFIT2	5.36268e-12	1.62345e-109	5.02109e-47	1.45944	2.65585	2.38963	12.57	13.42	14.69	20.9	17.67	20.8	38.01	33.94	36.09	31.23	29.89	30.24
CMTR1	5.27146e-28	1.54328e-160	3.01223e-64	1.45001	2.24077	2.10226	20.58	19.99	20.94	30.86	28.19	30.14	46.36	45.72	45.75	42.1	41.46	41.39
ZFP287	0.0579571	0.0130264	0.0299635	1.44979	1.49372	1.5251	1.78	1.56	1.44	2.5	2.14	2.29	2.15	2.49	2.5	2.22	2.57	2.65
H2-T10	0.0390333	6.81311e-15	3.90329e-08	1.44939	2.73279	2.42105	2.04	1.38	1.52	2.53	1.98	2.65	5	3.64	4.86	3.38	3.72	3.91
LRP1	0.0245855	0.047652	0.00120238	1.44336	1.59167	1.37315	52.96	43.65	44.38	58.1	81.94	63.46	63.1	100.5	60.81	62.81	69.98	55.69
H2-T22	3.80478e-20	2.12946e-124	2.5286e-57	1.43409	2.43217	2.23164	80.77	77.82	75.74	118.24	101.92	115.89	201.09	172.33	196.51	164.27	162.16	187.56
ALG3	0.0001876	2.20231e-12	0.00816468	1.43313	1.86214	1.71776	10.43	8.61	10.12	12.76	14.18	14.85	17.5	19.2	17.6	14.49	18	11.68
PIWIL4	0.612574	1.09126e-09	0.00356255	1.43056	5.18056	3.40278	0.12	0.34	0.26	0.37	0.3	0.36	1.38	1.36	0.99	0.66	0.8	0.69
LOC100862455	0.000407641	0.951948	0.743484	1.42969	0.997176	1.04985	456.11	452.67	451.21	772.48	558.48	613.4	563.14	520.53	272.48	572.32	582.99	368.71
KLF5	2.68897e-10	2.43539e-11	0.0941899	1.42626	1.44631	1.46874	23.06	20.88	23.39	30.61	34.04	31.38	30.79	34.18	32.41	31.34	35.14	21.23
FOSL1	6.3679e-14	9.88403e-29	0.116975	1.42347	1.59263	1.636	83.3	75.24	75.03	99.41	116.95	116.12	114.7	129.77	127.52	122.09	132.51	80.44
PLEKHN1	0.00857291	1.3558e-08	0.0011657	1.42055	1.85805	1.69386	3.32	3.17	2.95	3.94	4.86	4.61	6.44	5.3	5.8	4.56	5.63	4.76
SLC24A3	0.0470035	7.80506e-05	0.0235302	1.41927	1.76302	1.6875	1.45	1.15	1.24	2.01	1.71	1.73	2.45	2.15	2.17	1.7	2.61	1.84
ATP8B3	0.12847	0.0124368	0.00100144	1.41912	1.66176	2.16176	0.48	0.48	0.4	0.61	0.67	0.65	0.79	0.61	0.86	1.09	0.99	0.75
PML	8.5701e-30	2.34213e-129	4.29229e-36	1.41819	2.04267	1.9385	38.71	35.79	37.53	51.5	52.92	54.46	74.98	78.59	75.27	70.3	71.6	64.21
ALDH1L2	7.47207e-16	4.14938e-28	1.43511e-10	1.41788	1.61908	1.54196	18.02	16.16	18.85	25.92	23.82	25.45	28.26	27.04	30.56	25.24	25.97	26.28
RNF114	1.0045e-18	1.12449e-104	9.92981e-45	1.41749	2.16946	2.01242	33.95	34.2	33.29	49.14	45.04	49.61	76.86	71.04	72.17	68.17	63.8	65.62
CNBD2	0.0211177	4.92088e-06	0.000636343	1.41745	1.62721	1.59502	3.18	3.05	3.4	5	4.39	4.26	5.15	5.06	5.46	4.39	5.51	5.01
PCDHGA8	0.110734	0.00137596	0.657098	1.41603	1.72901	1.4084	0.86	1.13	0.63	1.56	1.05	1.1	1.22	1.64	1.67	1.02	1	1.09
PERM1	0.458167	7.37625e-05	0.015457	1.41558	2.71429	2.33766	0.27	0.18	0.32	0.39	0.27	0.43	0.6	0.81	0.68	0.43	0.69	0.61
MLKL	2.53814e-14	1.78525e-72	3.4612e-29	1.41474	2.15695	2.02107	25.47	25.19	26.69	37.32	35.68	36.43	58.33	53.11	55.4	48.86	52.07	47.08
DUSP5	0.00327072	0.006208	0.0310801	1.41363	1.36791	1.59018	8.76	7.67	7.19	9.97	11.14	12.28	10.1	10.02	12.19	11.61	13.76	8.92
BRD4	1.74449e-21	1.75192e-22	0.00627232	1.41152	1.50182	1.51801	43.26	41.95	43.92	56.61	64.97	60.69	60.32	71.45	62.16	63.63	70.23	45.03
FZD5	0.0126752	3.73391e-05	0.0030505	1.41147	1.52369	1.5187	1.44	1.23	1.34	1.58	2.39	1.69	2.01	2.09	2.01	1.92	2.16	1.83
NPCD	7.33568e-18	7.37307e-18	0.491989	1.41031	1.43183	1.55995	10.38	10.58	10.65	14.88	15.08	14.62	15.97	14.81	14.48	16.88	17.95	8.38
ZFHX2	0.015714	0.000247104	0.0788303	1.40977	1.53759	1.5188	0.99	0.75	0.92	1.02	1.36	1.37	1.24	1.55	1.3	1.31	1.43	0.95
GM40498	3.24314e-14	8.75047e-21	0.282695	1.40958	1.59754	1.70388	39.59	35.82	34.24	48.85	50.8	54.91	53.47	64.25	57.45	56.06	73.32	33.81
CREBBP	1.45497e-07	9.22526e-13	0.000692358	1.40544	1.60136	1.63537	4.9	4.6	5.2	6.46	7.45	6.75	7.03	8.66	7.85	7.89	8.3	5.76
KMT2A	0.023284	0.100961	0.00889389	1.40268	1.4063	1.30769	6.98	5.78	6.61	7.7	10.84	8.63	7.9	11.71	7.63	8.15	9.55	7.41
ERAP1	1.8753e-08	4.07919e-59	3.03063e-28	1.4026	2.25513	2.02304	7.38	7.79	8.7	11.99	10.69	10.8	18.82	17.59	17.42	15.66	15.21	16.81
FAT1	6.97841e-06	0.0208174	0.0118945	1.40244	1.53117	1.38076	2.39	2.41	2.58	3.06	4.13	3.16	3.19	4.87	3.24	3.15	3.8	2.8
PNPLA7	0.000747051	2.97906e-28	6.17226e-11	1.40209	2.41106	2.10613	2.3	2.1	2.29	3.2	2.86	3.32	5.65	5.04	5.44	4.23	4.42	4.03
CHD5	0.055052	0.00105897	0.0924945	1.40102	1.53807	1.44162	0.69	0.6	0.68	0.87	1.03	0.86	1.05	0.93	1.05	1	0.79	0.9
DYNC1H1	0.00434734	0.00179466	7.62844e-11	1.39917	1.70267	1.4606	21.28	19.25	19.37	24.69	32.69	26.43	29.79	43.38	28.82	28.47	30.2	27.38
NCOR2	0.00466577	0.00286088	0.379877	1.39828	1.43157	1.38269	30.03	26.18	28.48	33.26	44.77	40.39	36.48	47.68	37.08	37.65	42.37	26.66
KMT2D	1.31905e-08	0.00522614	2.2215e-05	1.39385	1.61671	1.50048	3.55	3.23	3.63	4.36	5.46	4.69	4.66	7.14	5.03	5	5.59	4.37
FAT4	0.00282943	0.115886	0.00153438	1.393	1.53307	1.53307	0.93	0.76	0.88	1.01	1.45	1.12	1.03	1.85	1.06	1.27	1.61	1.1
OTUD3	0.00683084	0.000460115	0.039714	1.38924	1.42668	1.39938	4.35	4.34	4.13	6.32	5.13	6.36	6.37	6.42	5.5	4.92	7.52	5.32
TRIM56	1.10666e-05	1.86026e-15	1.52099e-05	1.38917	1.66667	1.5084	8.46	7.24	8.12	10.67	12.23	10.19	12.3	14.5	12.9	9.89	13.14	13.96
SLFN8	0.721343	0.0515501	0.0215135	1.38776	1.87755	2.26531	0.17	0.18	0.14	0.32	0.24	0.12	0.41	0.22	0.29	0.51	0.31	0.44
SPEN	2.63282e-11	1.21074e-05	0.00652816	1.38723	1.53153	1.5265	9.01	7.92	8.92	11.12	13.08	11.66	12.4	15.13	12.06	12.61	14.79	9.2
H2-D1	3.4262e-15	3.0529e-130	8.73825e-37	1.3832	2.48105	2.21307	79.85	79.61	81.12	118.25	99.01	115.51	212.15	179.09	205.65	163.46	163.31	208.48
SYNE1	2.41331e-06	0.011939	0.015486	1.38259	1.51067	1.3618	6.8	5.49	5.98	8.09	9.19	7.98	8.44	10.91	8.25	7.51	9.12	7.18
SFXN2	0.0324123	3.22788e-14	5.76034e-09	1.38189	2.10105	1.9042	2.55	2.84	2.23	3.81	3.42	3.3	5.72	4.61	5.68	4.62	4.21	5.65
PTPN14	2.84796e-05	6.02461e-11	3.00846e-05	1.38188	1.71285	1.57312	5.66	5.59	5.64	7.41	8.51	7.42	8.49	11.03	9.41	8.03	9.13	7.11
ELF1	6.61924e-09	3.42266e-38	6.2097e-21	1.38032	1.86655	1.79571	9.3	9.48	9.17	13.56	12.12	12.9	17.32	16.77	18.08	16.03	16.08	16.16
SP140	0.417359	9.10186e-07	0.00664883	1.37963	2.89815	2.70833	0.64	0.48	1.04	1.13	0.87	0.98	1.73	2.02	2.51	1.71	1.63	1.4
GADD45G	0.00106316	3.15945e-18	1.65363e-06	1.37895	2.02137	1.90431	10.94	10.3	10.11	14.37	14.47	14.39	21.75	20.79	20.83	20.04	18.83	15.52
NAA80	5.29472e-05	1.18948e-09	0.0416941	1.37782	1.47504	1.51896	15.29	13.36	13.01	16.6	18.98	21.82	19.47	20.53	21.45	19.96	21.87	14.24
BIRC6	0.00018031	0.00436945	2.54408e-07	1.37762	1.48154	1.34214	9.42	8.9	9.3	11.51	14.5	12.04	12.53	16.7	11.69	11.93	13.45	12.09
NOTCH1	0.166415	0.155552	0.0140922	1.37692	1.33077	1.46923	0.45	0.33	0.52	0.44	0.76	0.59	0.62	0.65	0.46	0.75	0.7	0.65
SCO2	0.0838007	0.020828	0.0619479	1.37688	1.4806	1.68488	5.26	3.37	4	5.62	6.51	5.26	7.18	4.74	6.78	6.74	7.76	4.85
LY6C2	0.694518	9.38069e-06	0.00299805	1.37662	3.83983	3.35498	0.71	0.9	0.7	1	1.02	1.16	3.21	2.55	3.11	2.64	2	2.28
ANKRD24	0.0892601	0.000211094	0.089139	1.37647	1.72353	1.62353	1.16	1.08	1.16	1.61	1.25	1.82	1.66	2.19	2.01	1.72	1.79	1.41
ANKS6	0.0124137	0.000383026	0.129189	1.37608	1.48599	1.47306	3.25	3.05	2.98	3.89	4.72	4.16	4.56	4.43	4.8	4.45	4.42	3.26
GAREM2	0.165501	0.00117998	0.0327299	1.37349	1.79116	1.9759	0.91	0.62	0.96	1.17	1.19	1.06	1.24	1.51	1.71	1.36	1.85	1.06
DLX2	0.0252003	0.000202073	0.105422	1.36863	1.50098	1.56275	3.52	3	3.68	3.66	4.98	5.32	4.85	5.04	5.42	4.84	5.68	3.52
GPS2	4.53256e-08	3.30527e-16	0.0332076	1.36778	1.50977	1.54168	38.35	36.33	36.88	48.45	48.2	55.94	53.57	56.53	58.33	57.48	56.18	37.4
MUC1	0.581493	0.00380889	0.315644	1.36765	2.26471	1.90441	0.47	0.52	0.37	0.57	0.52	0.77	1	1.14	0.94	0.75	0.9	0.55
H2-T23	8.25471e-11	1.83102e-61	1.3825e-36	1.36731	2.0457	1.97078	39.73	37.99	40	57.18	50.59	53.19	83.29	74.76	82.77	75.51	73.72	84.65
ZFHX4	1.25084e-08	0.0134249	0.000823884	1.36714	1.4503	1.37424	3.35	3.16	3.35	4.26	4.89	4.33	4.13	5.89	4.28	4.44	4.83	3.92
TOR1AIP1	5.82018e-29	3.35466e-158	1.35262e-51	1.36602	2.30815	2.09688	20.11	19.26	20.6	28.46	25.29	28.17	47.78	44.63	46.01	39.23	40.51	44.57
DCP1B	0.0773459	0.00824348	0.102461	1.36524	1.48615	1.49622	1.34	1.3	1.33	1.87	1.78	1.77	1.95	1.97	1.98	2.22	1.74	1.62
SETD6	0.00263378	8.20473e-07	0.00268368	1.36415	1.59504	1.52014	6.79	6.3	6.27	9.07	8.9	8.44	11.12	9.02	10.74	9.32	9.37	8.77
GM2042	0.923462	0.000192079	0.193962	1.36364	15.3636	9.72727	0	0.11	0	0.15	0	0	0.39	0.77	0.53	0.32	0.22	0
WDR62	3.8898e-05	1.7351e-07	0.0993164	1.36319	1.44618	1.43796	4.21	3.93	4.03	5.66	5.63	5.3	5.72	5.76	6.12	5.42	5.96	4.13
GM40600	0.00276949	0.0107434	0.0468568	1.36206	1.31006	1.31705	171.79	179.08	174.57	204.2	272.81	238.67	218.44	268.21	201.71	238.81	251.51	173.45
LGALS8	4.98337e-13	4.32421e-87	2.49978e-34	1.36149	2.06097	1.8788	26.37	27.12	27.37	38.82	33.92	37.35	57.53	53.23	55.89	48.86	47.17	48.11
NAV2	0.00122024	0.00438346	0.144492	1.36018	1.3132	1.30649	1.53	1.42	1.52	1.77	2.27	2.04	1.54	2.35	1.98	1.73	2.13	1.63
PSME1	5.8666e-15	3.85168e-78	7.90586e-24	1.35885	2.04598	1.9036	95.8	99.44	97.72	129.73	127.31	141.05	215.14	185.98	198.27	173.43	185.98	163.08
SLFN5	0.531676	8.6994e-13	1.48587e-06	1.35849	4.56604	3.66038	0.22	0.13	0.18	0.24	0.24	0.24	0.85	0.83	0.74	0.49	0.71	0.67
BICRA	0.00147345	3.96586e-08	0.572266	1.3582	1.53033	1.5582	4.2	3.61	4.39	4.69	6.06	5.82	5.66	6.57	6.44	6.14	6.43	3.45
MCOLN1	1.34048e-07	8.08986e-15	3.22153e-05	1.35817	1.55287	1.55943	24.87	21.51	22.19	30.22	29.07	33.84	36.16	31.65	38.67	33.15	35.11	29.25
TCN2	2.86262e-05	0.00425365	0.023618	1.35731	1.25371	1.3197	10	10.15	10.16	12.71	13.91	14.52	11.91	12.35	13.74	13.1	13.16	11.79
INO80E	7.5751e-05	1.04169e-07	0.0392318	1.35725	1.42984	1.52053	23.82	23.81	24.7	30.57	32.79	34.81	36.35	31.15	35.92	34.41	39.65	25.33
SLC38A7	8.03777e-06	3.27185e-18	9.56747e-07	1.35656	1.71418	1.63633	9.76	9.04	9.33	12.07	12.16	13.93	16.68	14.57	16.97	14.86	14.2	12.67
GRK4	0.0213811	5.54745e-11	0.0154419	1.35407	1.97333	1.73037	2.21	2.17	2.37	3.07	3.16	2.91	4.14	4.85	4.33	3.21	4.14	2.79
PCGF2	3.71204e-08	2.7319e-14	0.0195536	1.35369	1.44595	1.43694	20.64	19.48	19.82	24.96	26.98	29.2	27.63	29.77	29.27	26.92	29.94	21.51
SRCAP	1.0955e-11	3.22116e-14	0.0176649	1.35316	1.42447	1.43974	12.74	12.08	13.18	15.78	18.62	17.02	16.37	19.8	17.96	17.11	19.64	13.26
KAT6A	4.31298e-09	1.96846e-11	0.00123323	1.35307	1.48583	1.51035	10.46	9.87	11.08	13.65	15.21	13.64	14.87	17.32	14.48	15.91	17.05	11.94
KMT2C	0.000370103	0.00115622	0.16253	1.35294	1.35588	1.30588	1.17	1	1.23	1.51	1.64	1.45	1.35	1.77	1.49	1.27	1.68	1.29
ARID1A	1.8753e-08	0.000369593	0.0384856	1.35253	1.44318	1.38732	17.88	16.4	17.46	21.12	25.51	23.35	22.38	28.84	23.45	22.53	25.8	18.17
SIPA1L3	1.00702e-07	2.51094e-09	0.0291152	1.35093	1.39686	1.35521	12.28	10.99	11.78	13.82	17.47	16.06	15.58	18.53	14.85	15.5	17.15	12.3
MLXIP	0.0102183	5.56778e-06	0.000555759	1.35011	1.62002	1.59956	6.22	5.76	6.1	7.15	8.97	8.29	8.48	10.73	10.08	8.6	10.24	7.85
ZFP36	0.00802743	2.7177e-13	0.0023963	1.34884	1.90211	1.82098	6.36	6.31	5.82	7.52	7.8	9.62	10.86	12.81	11.5	10.32	11.85	7.4
CNOT4	8.6024e-05	1.02112e-10	0.000748816	1.34812	1.53215	1.5917	10.6	11.08	9.89	14	14.71	13.85	15.33	16.55	16.49	17.04	16.72	12.55
NABP2	4.49766e-06	7.25268e-10	0.379206	1.34772	1.4833	1.53532	38.27	32.72	30.5	43.36	46.63	46.79	46.32	53.95	50.27	50.61	54.94	31.35
NAIF1	0.0868351	0.00756602	0.317468	1.34725	1.47692	1.37802	1.59	1.41	1.55	2.08	1.99	2.06	2.28	2.24	2.2	1.96	2.11	1.72
SAMHD1	1.00382e-17	8.24581e-149	2.92415e-41	1.34642	2.12908	1.98103	44.45	46.04	44.46	63.97	55.97	61.76	97.46	96.29	93.57	85.28	88.49	81.55
AGO2	0.00954775	0.0239656	0.0313372	1.34629	1.25131	1.22096	15.62	14.11	16.07	18.47	23.86	19.33	17.38	21.66	18.27	17.69	19.96	17.21
ZC3HAV1	9.22888e-21	9.33077e-79	7.96923e-27	1.34626	1.69837	1.60507	40.65	40.52	40.27	57.17	51.22	55.1	69.07	69.09	68.09	62.82	64.01	64.97
SYNE2	0.00090187	0.318685	0.436991	1.34492	1.28877	1.09626	1.35	1.17	1.22	1.49	2.02	1.52	1.38	2.12	1.32	1.33	1.45	1.41
N4BP1	1.09955e-14	1.45531e-50	2.42828e-15	1.34454	1.72489	1.68648	15.68	14.51	15.9	21.41	19.96	20.6	25.85	26.67	26.98	25.63	25.12	22.83
ARMC7	0.341457	0.0255742	0.0400396	1.3437	1.64	1.69185	2.33	2.59	1.83	2.78	3.05	3.24	3.68	3.28	4.11	3.94	3.37	2.75
NPC1	1.59709e-08	1.39626e-14	2.69527e-05	1.33992	1.45403	1.3746	8.35	7.91	8.54	11.41	11.32	10.5	11.95	12.06	12.05	11.22	10.82	10.81
PRUNE2	0.00364716	0.00303189	0.000724243	1.33847	1.44984	1.32899	8.7	8.06	8.56	9.88	12.96	11.05	10.84	14.71	11.16	11.06	11.43	9.91
ZCCHC2	9.02329e-08	1.79777e-29	1.24568e-07	1.33833	1.72291	1.66652	7.95	7.47	7.28	10.29	10.53	9.56	13.1	13.08	12.93	11.67	13.23	10.51
PRKCE	0.000206397	1.39966e-13	1.34387e-12	1.33825	1.71549	1.69863	3.08	3.21	3.2	4.18	4.12	4.4	5.14	5.66	5.48	5.33	5.31	5.62
TRAFD1	1.27117e-07	2.93872e-105	8.27837e-52	1.33788	2.48231	2.22059	18.51	18.22	18.94	26.46	22.2	25.82	48.12	44.46	45.61	39.17	38.84	40.21
PPRC1	2.02021e-11	2.89589e-25	4.20874e-06	1.33761	1.57598	1.54045	14.86	14.61	14.16	18.71	20.32	19.33	21.77	24.1	22.89	21.24	23.08	18.5
ZFP318	0.00028121	0.000490967	0.0082634	1.3365	1.37167	1.40399	3.53	3.48	3.51	4.53	4.73	4.8	4.68	5.18	4.57	4.94	5.26	4.13
SORBS3	1.50224e-06	3.54286e-09	0.0858895	1.33529	1.40315	1.44162	18.86	15.96	17.94	20.44	25.12	24.89	22.82	26.79	24.42	25.51	26.13	16.76
PCDH1	5.48653e-05	0.000234393	0.152711	1.33498	1.29428	1.26183	6.08	6.42	5.68	7.7	8.72	7.85	7.61	8.45	7.47	7.86	7.61	6.28
CNOT3	7.35243e-09	6.37058e-15	0.0550703	1.33476	1.40417	1.4507	31.69	29.86	31.95	37.27	43.95	43.58	40.53	46.01	44.75	42.78	48.11	30.22
PPAN	1.10666e-05	8.20871e-15	1.57349e-05	1.33463	1.53958	1.50035	18.97	19.71	17.92	23.26	24.73	27.55	29.47	27.88	29.79	26.93	28.2	24.88
CIZ1	3.55844e-12	1.24532e-41	0.00397716	1.33425	1.64421	1.60006	31.95	31.29	31	39.73	43.41	42.6	49.93	51.81	53.21	47.14	50.44	33.56
AEN	0.102306	1.08174e-06	0.00100521	1.33377	1.84371	1.70993	2.75	2.55	2.25	3.5	3.12	3.45	4.68	4.42	4.82	3.79	4.3	4.4
SP2	1.53548e-06	4.49213e-06	0.0968267	1.33333	1.34546	1.46362	11.32	10.23	10.61	13.82	14.78	14.28	12.99	15.35	14.93	15	17.14	10.1
PPARGC1A	0.923462	0.0276745	0.65531	1.33333	2.66667	1.90476	0.04	0.1	0.07	0.1	0.06	0.12	0.18	0.17	0.21	0.1	0.09	0.13
MPHOSPH10	0.00180956	6.65319e-08	3.72956e-05	1.33299	1.60371	1.53628	6.69	6.01	6.73	8.43	8.19	9.28	11.98	9.13	10.05	9.98	9.82	9.3
ZMIZ1	0.00036286	0.000911312	0.0426252	1.33296	1.37538	1.36145	27.08	25.83	26.77	31.58	39.41	35.22	33.51	42.19	33.89	35.98	38.61	26.53
GNPTG	0.0014666	2.00049e-07	0.000176217	1.33226	1.55931	1.51235	13.58	11.29	12.39	15.93	16.18	17.53	19.9	16.76	21.44	17.35	17.56	19.34
SMG7	5.21939e-15	2.91579e-46	7.5672e-10	1.33158	1.64407	1.58889	18.7	18.91	19.48	25.53	25.99	24.5	30.47	31.93	31.46	29.04	30.21	25.73
RBM43	0.00193441	1.04258e-18	1.61096e-07	1.33152	1.92578	1.78278	6.97	6.54	6.7	9.62	8.08	9.21	12.66	13.34	12.92	11.79	11.32	10.24
ATN1	0.00307715	1.04106e-17	0.421167	1.3305	1.40391	1.47287	68.91	66.37	67.29	76.22	95.33	97.97	87.46	103.04	93.89	97.44	107.03	58.92
GM14137	0.0103281	3.57053e-11	1.07766e-05	1.33024	1.81631	1.83179	3.42	3.22	3.05	4.36	4.11	4.42	6.08	5.9	5.62	6.37	5.76	4.69
HSPB6	2.43322e-06	3.87701e-12	0.493017	1.32916	1.43753	1.4948	30.87	29.33	29.21	35.68	41.55	41.61	40.66	43.85	44.02	44.55	45.08	25.64
BCL6	3.22699e-05	1.32112e-10	0.00028569	1.32859	1.51019	1.52157	7.13	6.95	7.01	9.55	9.09	9.38	10.26	10.47	11.12	10.46	10.51	8.81
H2-T-PS	0.148463	2.01133e-09	2.86864e-05	1.32788	2.22547	2.08434	4.69	3.12	3.81	5.47	4.63	5.33	9.53	7.36	8.97	6.71	8.54	7.51
FBN1	1.34982e-06	0.00116279	5.47087e-06	1.32776	1.59853	1.37101	7.34	6.29	6.72	8.55	10.08	8.39	10.44	13.14	8.95	8.7	10.25	9.55
WDR7	1.40308e-05	1.13527e-06	0.000730508	1.32761	1.37754	1.28393	4.3	4.02	4.5	5.95	5.69	5.38	6.11	6.15	5.4	5.62	5.44	5.76
NCOA6	1.01182e-10	0.000507146	0.0683528	1.32707	1.43702	1.38232	18.37	17.39	18.54	22.4	26.03	23.63	22.97	30.26	24.8	23.92	26.34	17.88
ANTXR1	0.104761	1.63204e-07	0.000253257	1.32632	2.11579	2.06842	0.62	0.61	0.67	0.88	0.84	0.8	1.15	1.5	1.37	1.3	1.26	1.06
NEXN	0.0093663	0.015602	0.24475	1.3261	1.29017	1.32949	4.64	4.84	5.27	6.24	6.18	7.14	6.32	6.41	6.3	6.91	6.4	4.96
OVGP1	0.630424	0.0239467	0.161848	1.32609	1.93478	1.92029	0.46	0.39	0.53	0.44	0.55	0.84	0.91	0.7	1.06	0.84	0.75	0.75
ERN1	0.00184963	0.000210213	0.0459925	1.32591	1.3844	1.3324	3.5	3.54	3.73	4.66	4.98	4.64	4.68	5.4	4.83	4.24	5.28	4.4
2310061I04RIK	0.000467553	6.78655e-09	0.0227061	1.32533	1.44355	1.46023	24.15	24.56	20.82	25.88	33.33	32.94	32.52	35.12	32.73	33.9	34.9	24.66
DST	0.0278164	0.056188	9.78008e-05	1.32457	1.36331	1.28069	17.2	15.8	17.59	19.56	26.24	21.21	19.95	28.39	20.63	21.04	23.12	20.51
ZBTB2	0.00583258	1.29954e-08	0.0019137	1.32291	1.6306	1.51564	4.11	3.99	3.73	5.27	5.34	5.04	6.9	6.03	6.36	5.92	5.65	5.24
SLC3A2	6.48829e-12	6.15916e-36	6.57399e-09	1.32256	1.63666	1.62222	69.86	62.21	65.32	86.03	86.86	88.17	104.94	103.1	115.02	98.19	107	84.74
PLA1A	0.507191	0.026958	0.648918	1.32222	1.64167	1.43889	1.14	1.32	1.14	1.35	1.2	2.21	1.86	1.76	2.29	1.47	1.42	1.49
SF1	2.76107e-11	1.05597e-21	0.0495888	1.32217	1.43489	1.45647	129.37	124.37	128.08	155.02	177.21	172.6	172.82	194.35	180.7	178.31	197.1	125.09
FAM193A	1.34013e-08	1.0579e-18	0.0103661	1.32148	1.5105	1.46172	10.18	9.2	10.14	12.95	13.46	12.6	14.35	15.26	14.98	13.86	14.31	10.73
DGKH	0.011815	0.004545	0.0354083	1.32143	1.325	1.30357	0.88	0.86	1.06	1.14	1.39	1.17	1.06	1.37	1.28	1.11	1.26	1.24
SGF29	0.0200298	0.0018532	0.0313372	1.3207	1.39609	1.33578	9.27	7.56	7.71	11.5	10.65	10.26	11.57	11.98	10.71	10.16	11.91	11.19
NUCB2	0.00100082	0.000889351	0.0184842	1.31976	1.32313	1.38855	12.2	11.89	11.53	15.68	15.47	15.86	17.09	14.57	15.47	17.09	16.9	13.23
CIART	7.20514e-07	1.00785e-06	0.144849	1.31957	1.29263	1.21614	27.66	25.19	25.85	32.95	34.51	36.39	33.3	34.05	34.38	30.71	30.62	27.94
XYLB	0.0284941	0.00819715	0.0528056	1.31949	1.38339	1.46858	3.55	2.58	3.26	3.85	3.95	4.59	4.53	3.86	4.6	4.42	4.77	3.72
HUWE1	0.00899131	0.0343036	0.00581132	1.31782	1.35085	1.27139	29.97	26.14	28.97	34	42.69	35.43	34.47	46.17	34.29	35.28	38.6	32.11
TMEM106A	0.0544327	2.94554e-22	1.28987e-09	1.31761	2.72122	2.53675	2.4	2.55	2.26	3.27	2.98	3.25	6.44	6.97	6.21	6.14	5.94	4.27
TNFRSF23	7.23646e-07	9.48178e-10	5.34517e-05	1.31752	1.39842	1.40724	11.09	11.15	10.64	14.3	14.03	14.99	16.14	14.74	15.1	14.8	16.37	14.17
ATF7IP	5.38345e-08	1.55501e-10	0.0255486	1.31718	1.43252	1.35958	13.98	13.45	13.84	17.65	18.73	17.98	19.15	21.76	18.21	17.78	20.12	14.98
LY6C1	0.0753898	1.15239e-57	4.18436e-24	1.31671	4.41741	3.35294	7.88	6.72	6.65	9.47	8.75	9.76	33.2	31.95	28.72	20.33	22.2	21.04
HOXB5	0.0682478	0.00502786	0.103609	1.31647	1.45536	1.51587	3.62	3.42	3.04	4.14	4.74	4.39	4.5	4.47	5.7	5.04	4.54	3.98
SF3A2	1.21702e-14	1.5783e-25	0.00419707	1.31505	1.45735	1.48112	52.9	50.99	48.88	65.92	65.76	69.22	73.22	75.62	73.8	73.54	78.93	56.14
PTGIR	0.0120795	0.000253135	0.561545	1.31504	1.39837	1.32724	3.53	3.22	3.09	3.79	4.29	4.86	4.64	4.27	4.85	3.88	4.33	3.05
PRRC2A	0.00018328	8.51176e-05	0.0696921	1.31424	1.36425	1.33396	125.48	117.41	119.25	144.53	174.77	156.64	151.75	184.78	157.52	154.85	170.71	119.91
ARHGAP33	0.0821932	0.00148328	0.256351	1.31395	1.47868	1.37984	1.72	1.79	1.65	1.78	2.21	2.79	2.77	2.18	2.68	2.16	2.28	2.04
PARP3	0.00075578	5.09405e-16	7.83957e-08	1.31379	1.66065	1.58512	8.98	8.72	8.91	13.14	10.39	11.43	15.16	14.12	14.91	13.71	13.56	13.15
TFAP2A	0.000595516	0.000860526	0.274105	1.3117	1.28989	1.36277	5.79	6.35	6.66	7.82	7.91	8.93	7.38	8.33	8.54	8.67	8.41	5.79
NUB1	2.74044e-12	1.20962e-42	2.85734e-12	1.31158	1.6275	1.57082	31.77	33.79	31.3	41.89	41.04	44.11	53.86	51.22	52.56	50.18	49.41	45.52
GM8909	0.590633	3.70777e-05	0.0336988	1.31148	3.06557	2.62842	0.73	0.48	0.62	0.74	0.85	0.81	2.27	1	2.34	0.92	1.55	1.31
SCAF4	5.72077e-09	3.39542e-15	0.0281814	1.3113	1.40193	1.39549	19.27	18.39	18.17	22.63	25.38	25.2	24.66	27.03	26.58	24.92	26.41	19.48
SELENOW	9.02134e-08	9.30447e-41	6.0574e-06	1.31107	1.70818	1.76706	116.8	112.54	109.81	133.16	149.1	162.39	196.47	179.26	203.6	183.71	211.99	143.72
TNNT2	0.00248417	5.86572e-05	0.00407703	1.31051	1.37223	1.44431	13.88	13.86	13.74	16.18	19.25	18.93	19.91	17.7	19.31	20.32	20.28	16.69
RRP9	0.00948029	1.20137e-12	7.02168e-06	1.30955	1.75892	1.68799	7.86	8.38	8.15	10.88	9.44	11.62	14.46	13.88	14.56	12.4	14.21	11.97
SERPINF1	6.99021e-20	1.63318e-63	1.75697e-06	1.30944	1.58564	1.52627	151.89	152.07	150.31	201.28	189.25	204.31	245.56	232.67	242.08	221.38	229.88	187.8
MAST4	1.27664e-07	0.0404362	0.014031	1.309	1.33028	1.28183	10.14	9.89	10.52	12.13	14.94	12.92	12.41	16.37	11.86	13.08	14.22	11.07
TMEM140	0.12966	2.76962e-13	3.85909e-06	1.30882	2.5254	2.29545	3.03	1.81	2.64	3.35	3.16	3.28	6.28	5.49	7.12	5.39	4.66	6.01
ANKRD11	4.11051e-09	3.99472e-16	0.00160128	1.30869	1.42514	1.40901	24.18	22.87	24.22	28.1	34.3	30.87	31.34	37.39	32.84	32.73	34.85	26.66
EFNA3	0.107911	0.0267857	0.129189	1.30794	1.34657	1.34013	3.12	2.78	3.42	3.65	4.09	4.45	4.31	4.23	4.01	3.78	4.7	3.82
AKAP9	0.000771799	9.592e-05	0.0649723	1.30757	1.33754	1.28391	2	2.18	2.16	2.64	3.13	2.52	2.55	3.15	2.78	2.45	2.91	2.48
RREB1	0.000348325	0.000294433	0.190122	1.30754	1.34028	1.29563	3.37	3.11	3.6	4.14	4.88	4.16	4.01	5.21	4.29	4.03	4.74	3.42
SMG1	0.0192358	0.00240034	7.04206e-07	1.30728	1.46004	1.32623	5.66	5.26	5.97	6.89	8.54	6.65	7.46	9.81	7.39	7.19	7.82	7.9
ZFP652	0.00306061	0.00123462	0.0155951	1.30701	1.31473	1.30582	5.72	5.51	5.61	7.09	7.87	7.05	7.56	7.46	7.12	7.14	7.73	7.07
TMEM229B	0.646262	0.000110739	0.0168308	1.30693	2.65347	2.30693	0.27	0.35	0.39	0.46	0.36	0.5	1.16	0.78	0.74	0.74	0.85	0.58
BAK1	6.17771e-09	2.45617e-30	0.0114729	1.3065	1.49022	1.50254	66.9	67.23	64.76	77.46	92.29	90.1	95.06	101.94	99.39	97.95	101.5	68.78
YLPM1	3.70299e-06	3.00772e-09	0.0937686	1.30619	1.44741	1.38592	8.05	7.56	7.97	9.84	11.16	9.8	10.85	13.05	10.23	10.44	12.01	7.72
TNRC6C	4.11416e-06	1.39085e-10	0.0456618	1.30577	1.42278	1.42538	6.78	6.01	6.44	7.99	8.89	8.23	8.28	9.22	9.86	8.51	9.04	6.76
NCKAP5L	0.00265806	3.24364e-07	0.0105609	1.30558	1.49104	1.49737	3.29	2.96	3.24	4.19	3.89	4.31	4.81	4.77	4.57	4.52	5.12	3.67
ANKRD55	0.380304	0.029592	0.261336	1.30526	1.54316	1.47158	1.75	1.53	1.47	2.11	1.75	2.34	2.65	2.27	2.41	2.35	2.23	2
FOXP4	4.29135e-07	3.60186e-17	0.0304287	1.30346	1.40253	1.42536	29.19	25.83	26.44	31.44	37.05	37.69	37.49	38.86	37.9	37.12	41.09	27.83
ZFP609	7.35243e-09	2.21721e-13	0.00796079	1.30319	1.37206	1.39362	12.16	11.49	12.07	14.3	16.53	15.72	15.46	17.56	15.99	15.89	17.9	13.01
FNDC3A	2.44516e-07	4.27885e-32	1.0955e-10	1.30302	1.75692	1.67393	7.91	7.89	8.06	10.03	10.95	10.11	13.12	14.1	14.7	12.76	12.48	11.33
MNS1	0.0110107	2.69416e-06	0.118122	1.30254	1.5365	1.52876	5.81	6.7	5.57	7.87	7.68	8	9.57	9.3	8.91	8.66	10.07	5.87
PRAG1	0.00989177	0.0254186	0.723501	1.30236	1.29581	1.2212	2.46	2.7	2.48	3.13	3.38	3.44	2.74	3.86	3.3	3.08	2.95	2.4
RERE	1.14338e-09	6.91618e-12	0.0396972	1.30134	1.36146	1.36102	23.06	22.35	23.45	26.96	31.19	31.46	29.08	34.8	29.87	30.3	33.55	22.92
SETDB2	0.0178174	1.58857e-05	4.64838e-06	1.30072	1.51993	1.55163	3.88	3.55	3.61	4.93	5.11	4.32	6.28	5.07	5.43	5.58	6.12	5.96
HOXB8	0.000380202	2.95034e-09	0.0419402	1.29918	1.42208	1.39899	13.34	13.64	14.6	16.01	17.45	20.56	20.81	19.97	18.35	19.6	20.22	14.09
ZFP628	0.00366037	0.000383088	0.127823	1.29908	1.34018	1.33097	4.78	4.36	4.97	5.7	6.65	5.98	6.06	6.34	6.51	5.64	6.63	5.21
FRYL	0.0633269	0.050264	0.0453842	1.29885	1.33604	1.1927	5.29	4.61	4.89	6.04	7.61	5.56	5.99	8.01	5.76	5.81	6.07	5.62
GPATCH4	0.0110454	8.11926e-08	0.00330389	1.29874	1.62893	1.65364	7.68	6.97	7.61	9.67	9.47	9.77	13.1	10.44	12.72	10.68	13.41	9.38
ZFP36L1	0.000141407	1.35414e-10	0.0264211	1.2986	1.41354	1.44036	12.57	13.37	13.21	14.59	18.34	17.91	18.11	19.4	17.83	18.33	20.23	13.57
CASP4	0.00517854	1.43497e-15	6.92773e-08	1.29802	1.78076	1.62076	11.19	11.23	10.33	15.32	13.29	13.9	20.28	18.29	19.75	16.35	16.98	20.23
HECTD4	0.000116182	0.0110229	0.00221138	1.29775	1.3477	1.29285	3.46	3.11	3.64	4	4.96	4.29	4.18	5.37	4.21	4.25	4.74	4.22
IL18BP	0.704221	0.000736625	0.285328	1.2973	2.57658	1.82432	0.7	1.22	0.3	0.88	1.24	0.76	2.31	1.61	1.8	1.09	1.16	1.21
MYC	7.36211e-13	9.33942e-23	0.00320479	1.29712	1.44701	1.45824	58.24	58.63	60.33	72.59	78.49	78.77	79.74	89.27	87.4	83.07	87.93	64.9
SUPT6	8.41333e-11	3.69655e-14	0.0134387	1.29691	1.38365	1.33306	25.11	24.78	24.24	30.65	33.7	31.79	33.21	36.81	32.55	31.68	34.59	26.66
ATXN2L	0.00413917	3.04069e-26	0.0363937	1.29677	1.47589	1.51221	57.27	51.28	56.09	62.38	73.5	77.62	78.98	79.18	84.83	81.11	83.03	55.08
PROSER1	0.00193896	2.1342e-07	0.0396972	1.29495	1.39542	1.48707	5.52	5.59	5.91	6.54	6.93	8.57	7.75	8.07	7.93	8.5	8.88	5.72
HERC1	1.35891e-05	0.101148	0.000372207	1.29465	1.3037	1.23539	4.19	3.83	4.13	4.93	5.81	4.99	4.54	6.51	4.79	4.87	5.35	5.35
SHARPIN	4.11128e-07	6.3255e-17	0.0211177	1.29349	1.48861	1.45784	27.24	27.27	26.72	33.51	35.59	35.97	39.51	41.76	39.65	36.99	41.78	28.58
ATM	2.92699e-07	1.19338e-19	7.1216e-08	1.29298	1.55385	1.4301	4.96	4.7	5.29	6.5	6.69	6.14	7.39	8.23	7.61	6.85	6.92	8.44
TRIM6	0.650661	0.00647899	0.0596307	1.29167	2.07292	1.96875	0.27	0.46	0.23	0.41	0.27	0.56	0.63	0.6	0.76	0.47	0.66	0.6
PQBP1	8.1706e-06	5.4876e-06	0.205713	1.29146	1.28822	1.3254	49.08	43.9	49.03	56.51	63.65	63.24	61.17	60.9	60.87	61.92	65.43	44.86
GTF3C6	0.00527352	3.8031e-06	0.0937686	1.29111	1.45632	1.37898	13.81	12.76	12.35	15.3	17.13	17.82	20.34	18.63	17.71	17	18.96	12.95
GREB1L	0.0857066	2.38916e-05	0.00339551	1.29107	1.53314	1.48415	1.3	1.18	0.99	1.53	1.59	1.36	1.74	1.9	1.68	1.74	1.73	1.62
UBALD1	2.57598e-05	0.000132136	0.206279	1.29101	1.25003	1.37093	30.16	30.37	27.06	34.94	37.81	40.33	34.19	37.4	37.9	37.44	44.74	26.61
SULF2	0.0219168	0.0376375	0.308478	1.29083	1.26063	1.27405	2.88	2.59	3.47	4.01	3.55	3.98	3.63	3.89	3.75	3.31	4.33	3.19
TAOK3	9.30957e-07	6.7642e-21	6.38683e-05	1.2901	1.53518	1.51312	10.95	11.15	11.44	13.8	14.82	14.65	17.17	17.41	16.91	16.42	17.42	13.75
TANC2	0.000967507	2.40553e-05	0.0180775	1.28993	1.38542	1.33333	1.96	1.77	2.03	2.3	2.65	2.48	2.37	2.99	2.62	2.44	2.62	2.28
MBD6	6.46438e-06	8.36257e-12	0.171023	1.28982	1.37677	1.40661	16.36	14.24	15.98	18.15	20.61	21.32	20.99	21.21	21.93	21.32	22.27	14.23
ZFP580	0.026952	0.00214087	0.261558	1.28976	1.34384	1.40833	12.71	11.23	10.64	12.38	15.69	16.53	14	16.04	16.43	16.62	15.65	10.83
ZFP414	0.00200025	1.41877e-06	0.625142	1.28958	1.34064	1.42871	31.41	30.02	28.84	31.45	40.82	44.14	36.88	42.72	41.42	43.41	44.14	24.29
BRD2	5.78441e-13	2.15369e-43	7.13851e-05	1.28943	1.53107	1.51922	81.87	82.51	79.58	103.42	104.6	106.55	126.89	122.79	123.84	120.29	126.5	97.01
GATA3	0.638517	0.008039	0.11045	1.28906	2.03906	2.17188	0.34	0.41	0.53	0.43	0.6	0.62	0.75	0.72	1.14	0.76	0.88	0.6
CACHD1	0.000253015	5.34797e-08	0.0215135	1.28824	1.3891	1.33461	7.3	7.18	6.44	8.3	9.96	8.69	9.33	10.3	9.43	9.05	9.44	7.89
SLC7A11	4.48658e-06	7.33329e-14	0.00122329	1.28781	1.44413	1.37359	6.35	5.44	5.93	7.44	8.16	7.22	8.36	8.61	8.62	7.6	8.12	7.19
RAD9A	2.5455e-07	2.21154e-21	1.11374e-07	1.28761	1.51379	1.4916	26.02	26.83	26.91	32.45	34.47	35.78	41.38	38.53	40.83	38.29	39.85	35.26
HELZ	0.000295413	8.99943e-05	0.271487	1.28706	1.34486	1.32411	7.24	6.37	6.63	7.94	9.47	8.64	8.58	10.23	8.41	8.74	9.65	6.55
ASNA1	7.09746e-09	3.64405e-17	0.00252299	1.28637	1.42554	1.45171	69.95	65.26	62.75	82.46	84.39	87.8	90.6	92.82	98.78	88.62	99.98	75.71
SAP130	1.66564e-09	3.71078e-13	0.0146039	1.28626	1.36784	1.33723	21.48	21.39	20.5	26.17	28.37	26.97	28.26	30.63	27.79	27.68	29.27	22.93
SRRM2	1.14105e-09	5.91258e-11	2.23522e-05	1.28625	1.53214	1.45076	72.8	66.75	70.34	81.6	93.6	94.77	100.35	118.09	103.14	96.34	105.02	85.04
CGAS	0.004078	4.373e-22	4.67085e-12	1.28622	1.9172	1.83226	5.11	4.45	4.45	6.68	5.5	5.84	8.65	8.76	9.45	8.24	7.98	8.23
FBXL16	0.0763734	0.0228468	0.0657333	1.28605	1.31108	1.44338	2.8	2.29	3.3	3.02	3.77	4	3.56	3.72	3.72	4.31	4.08	3.19
TMEM131	4.72024e-11	1.11334e-12	0.0394128	1.28581	1.3964	1.3643	28.27	28.02	29.71	34.92	39.49	36.17	36.07	44.55	39.47	37.73	40.13	29.39
ATXN2	4.94308e-10	3.21768e-19	0.0477687	1.28571	1.42518	1.43155	42.45	39.08	39.43	48.12	54.55	52.85	53.96	61.51	56.92	55.69	60.55	39.36
MAP1A	0.0187975	0.0767049	0.114605	1.28532	1.28173	1.22523	17.69	15.48	17.09	19.48	24.43	20.69	19.96	25.55	18.91	20.51	22.16	17.15
TCOF1	3.09063e-13	7.64483e-26	0.000892322	1.28474	1.44899	1.43112	28.47	27	27.94	36.5	35.55	35.11	39.37	41.5	39.99	37.8	41.58	31.96
HMGA1B	0.00303415	3.34577e-32	0.227612	1.28443	1.39026	1.45723	861.11	857.51	825.25	945.71	1155.25	1166.47	1128.78	1213.42	1194.44	1220.05	1292.52	825.6
ZFP69	0.45216	0.0210769	0.112736	1.28341	1.57604	1.58065	1.25	1.22	1.87	1.75	2.43	1.39	2.35	2.25	2.24	1.92	2.7	1.65
EPG5	0.00118621	2.88738e-05	0.047757	1.28291	1.3222	1.24853	3.47	3.35	3.36	4.27	4.59	4.2	4.43	4.82	4.21	4.07	4.43	4.48
DENND1A	1.07739e-06	5.3929e-07	0.0924945	1.28281	1.2807	1.3306	13.1	12.19	12.58	15.6	16.56	16.42	15.86	16.4	16.24	16.4	17.75	12.7
DDB2	0.0479887	0.0153628	0.128733	1.28262	1.34391	1.29416	4.77	4.73	4.37	5.89	6.18	5.72	7.24	5.36	6.04	5.87	6.04	5.68
ANKFY1	6.43913e-14	1.14578e-50	9.39568e-25	1.2819	1.64398	1.56691	20.19	20.19	20.6	26.58	25.44	26.15	33.52	34.44	32.29	31.88	31.38	33.93
LDLRAD3	2.58362e-06	1.35362e-15	0.000847928	1.28111	1.48576	1.46161	10.85	10.65	10.8	13.75	13.53	14.1	15.42	16.01	16.56	15.13	15.52	12.86
SIK3	3.01481e-11	1.10685e-13	0.00878579	1.28076	1.41516	1.38785	24.1	22.6	23.61	28.99	31.4	29.66	30.71	36.95	31.84	32.74	33	25.16
S1PR1	0.159527	0.00387879	0.054313	1.28053	1.49809	1.47519	1.61	1.71	1.92	2.29	2.19	2.23	2.77	2.68	2.4	2.52	2.81	2.17
NOLC1	1.3634e-11	3.17396e-35	0.000108069	1.2795	1.54433	1.48162	29.66	28.8	29.41	37.37	36.3	38.76	43.91	46.17	45.62	40.35	44.22	35.06
RRP12	0.0338293	2.8307e-10	0.000107928	1.27937	1.7859	1.63969	2.76	2.27	2.63	3.36	3.47	2.97	5.08	4.4	4.2	3.55	4.81	4.11
BID	0.00187097	1.63298e-07	9.82679e-05	1.27916	1.46338	1.44389	10.87	10.43	10.51	13.56	13.08	14.05	16	13.9	16.65	14.13	15.15	15.21
SNAI1	4.28666e-05	5.83477e-05	0.333047	1.27905	1.28135	1.32517	25.65	22.87	25.41	29.22	32.55	32.79	28.94	34.33	31.46	31.8	34.71	21.65
SYNGAP1	2.41363e-05	1.83956e-12	0.0497519	1.27824	1.38652	1.41837	10.16	9.51	10.16	11.35	13.05	13.73	13.25	14	14.11	13.42	14.78	10.06
UBAP2	5.40669e-09	7.3782e-13	0.0837659	1.27774	1.36721	1.37943	63.89	58.46	61.74	71.59	84.27	79.36	78.14	92.43	81.12	83.56	89.26	58.83
TMEM151A	0.00226013	0.0292907	0.073072	1.27717	1.18901	1.28019	5.58	5.6	5.38	6.33	7.57	7.25	6.25	6.38	7.06	7.01	7.13	6.11
TRRAP	0.0197978	0.0743729	0.0347711	1.27694	1.31495	1.19688	14.09	12.32	13.31	15.57	19.23	15.92	15.95	21.17	15.11	15.67	16.76	14.67
DPP7	0.00019919	4.4535e-13	6.62352e-11	1.27677	1.51883	1.53722	20.23	18.87	18.53	25.74	21.96	25.88	29.64	26.91	30.98	28.92	28.69	31.19
APC	7.77792e-06	3.32496e-08	0.00944852	1.27639	1.33229	1.30139	9.46	9.38	9.96	12.35	13.09	11.32	12.36	13.5	12.51	12.13	12.84	10.97
DVL3	2.55448e-05	1.82217e-07	0.0968267	1.27606	1.27192	1.30839	16.29	15.65	16.31	19.01	21.86	20.7	20.09	20.7	20.58	20.34	22.21	16.91
PWWP2B	0.0129077	0.00225793	0.0405978	1.27602	1.33132	1.40573	7.32	6.5	6.07	8.97	8.51	7.9	8.11	8.6	9.77	9.15	9.04	7.61
NUP214	2.15448e-07	4.40833e-09	0.0116075	1.27588	1.35898	1.32876	11.6	12.22	11.92	14.53	15.91	15.16	14.7	18.21	15.66	15.47	16.36	12.62
SLC25A19	0.0120927	6.01434e-05	0.0265261	1.27488	1.41291	1.41055	6.08	5.54	5.26	7.3	6.95	7.27	7.99	7.51	8.35	7.57	7.89	6.75
EHD3	0.302905	0.0057345	0.416695	1.27425	1.57191	1.41806	0.98	1.02	0.99	1.2	1.37	1.24	1.6	1.61	1.49	1.4	1.35	1.05
CCNT1	0.000838662	1.29954e-08	0.0798916	1.27368	1.40739	1.30616	15.51	14.32	14.82	16.67	20.71	19.49	20.62	22.21	20.01	17.56	20.75	16.22
CAR11	0.0883042	0.0088555	0.0436278	1.27361	1.38257	1.4544	3.83	4.17	4.39	4.93	4.75	6.1	5.62	5.51	6	5.77	6.25	4.82
FN1	0.0189475	0.0833813	0.10199	1.2736	1.27653	1.20136	154.61	142.59	143.01	168.02	213.19	179.44	164.99	225.03	171.92	172.62	184.31	152.05
PHF3	5.97921e-11	5.67904e-14	0.0215919	1.27353	1.34134	1.35669	26.37	26.1	27.01	33.05	34.73	33.44	35.19	36.55	34.87	35.16	37.8	27.84
ANKRD34A	0.0335418	0.23539	0.626734	1.27334	1.17395	1.18298	4.46	4.37	4.45	5.12	5.65	6.14	4.91	6.16	4.52	5.52	5.67	3.92
PHKG2	0.23432	0.00224938	0.569871	1.27273	1.449	1.30047	7.43	8.61	7.39	10.1	9.86	9.86	12.15	10.53	11.27	9.9	9.3	9.06
AKT1S1	2.49157e-05	5.31874e-08	0.173087	1.2727	1.33148	1.34124	30.45	28.44	29.23	35.17	37.91	39.07	36.92	40	40.41	37.61	40.17	28.62
PA2G4	2.50433e-13	1.42385e-24	0.00419707	1.27262	1.37768	1.39434	65.9	65.97	63.24	83.25	79.95	85.1	90.29	88.37	90.14	90.24	91.67	71.39
LEF1	0.0340341	0.00189408	0.113301	1.27255	1.46192	1.4499	3.62	3.2	3.16	3.4	4.73	4.57	4.49	5.2	4.9	4.55	5.02	3.76
TAF1D	0.000248577	3.54188e-11	3.62069e-06	1.27248	1.468	1.44545	26.69	26.65	29.16	33.22	36.85	34.91	42.46	37.13	41.52	38.2	39.53	36.7
NUPR1	8.91879e-05	6.92314e-16	0.0117952	1.27223	1.53624	1.52146	58.56	54.29	54.91	65.76	74.59	73.08	82.46	85.48	89.78	81.43	84.03	60.52
SLC25A27	0.829614	0.0375798	0.0316589	1.27208	1.40573	1.45585	1.18	1.31	1.7	1.87	1.59	1.87	2.07	2.1	1.72	2.19	2.19	2.59
TOR1AIP2	1.82161e-08	2.05766e-78	4.2196e-36	1.27207	1.81349	1.73869	45.15	46.63	48.59	64.94	53.87	59.75	87.4	82.29	84.87	80.76	78.43	85.79
CDKL5	0.643371	0.0297896	0.278761	1.27206	1.80882	1.68382	0.32	0.44	0.6	0.71	0.49	0.53	0.76	0.98	0.72	0.87	0.7	0.54
HIVEP1	6.75349e-07	2.14118e-05	0.0421671	1.27192	1.26113	1.26817	7.03	7.23	7.07	8.82	9.62	8.69	8.41	9.88	8.61	9.27	9.17	7.56
TAF3	6.40311e-05	6.68194e-05	0.0602019	1.27186	1.27664	1.28619	7.17	6.63	7.13	8.72	8.74	9.16	8.52	9.4	8.8	8.91	9.21	7.51
PPP1R11	6.5578e-05	8.72506e-11	0.042565	1.27143	1.35254	1.3939	35.1	31.37	33.15	37.25	44.25	45.16	44.57	45.14	45.03	45.06	48.77	33.98
USP42	0.000609105	1.9655e-09	0.0012478	1.271	1.45407	1.37861	5.14	5.19	4.91	6.7	6.67	6	7.02	7.4	7.74	6.45	6.82	6.62
UBAP2L	4.77753e-13	2.36523e-29	0.026595	1.27027	1.39417	1.43153	104.48	101.03	100.63	121.93	131.68	135.27	135.74	145.87	145.2	141.36	151.69	101.98
PHF12	4.81411e-08	1.85179e-10	0.124301	1.27009	1.39128	1.38296	22.47	21.1	22.52	27	28.78	28.16	29.1	32.1	30.75	28.96	31.69	21.6
TENT4A	8.80076e-09	5.83322e-35	1.45288e-13	1.26898	1.63083	1.60886	17.74	17.09	17.07	22.66	21.4	21.8	27.47	27.39	29.78	26.43	27.29	24.94
ARHGAP45	0.16205	2.17067e-07	5.04178e-05	1.26858	1.83784	1.74493	1.65	1.97	2.3	2.39	2.7	2.42	3.74	3.64	3.5	3.61	3.22	3.63
ARID5B	6.78334e-06	5.67719e-05	0.158653	1.26846	1.27689	1.22803	11.62	12.03	11.96	14.17	16.3	14.7	13.67	16.99	14.81	14.11	14.81	12.32
NFIA	0.0449719	0.156971	0.244221	1.26846	1.19128	1.2953	1.01	0.99	0.98	1.21	1.32	1.25	1.13	1.21	1.21	1.34	1.31	1.02
SOX12	1.95448e-06	2.89773e-18	0.0265619	1.26844	1.38059	1.43263	22.81	22.54	22.86	25.64	29.82	31.06	30.41	32.23	31.53	32.04	34.15	23.05
MYO10	4.3254e-09	1.75624e-06	0.00109252	1.26766	1.28481	1.26463	13.07	12.94	13.63	16.25	17.77	16.23	15.46	18.85	16.62	16.15	17.36	15.53
ANKHD1	8.59351e-09	6.18948e-20	0.00164342	1.26736	1.42971	1.39366	14.29	13.34	13.7	16.45	18.13	17.8	18.71	20.56	19.82	18.39	19.39	15.71
EN1	7.53628e-05	1.5704e-05	0.234841	1.26705	1.29286	1.29787	12.56	12.91	12.5	15.84	15.89	16.38	15.98	17.1	16.01	16.95	16.32	12.04
PEAK1	0.00269245	0.0250447	0.0204319	1.267	1.27887	1.25087	21.02	20.24	21.96	24.65	29.74	25.71	24.59	31.35	24.91	26.27	27.9	22.73
MKI67	0.000589767	0.0549948	0.18327	1.26623	1.23899	1.17746	53.83	52.77	53.49	63.61	74.87	64.23	60.84	76.97	60.54	61.74	66.22	53.64
ORAI1	0.0137363	2.88698e-05	0.0335115	1.26604	1.50682	1.45958	12.4	14.32	12.86	15.23	17.88	17	18.57	20.19	20.88	17.79	19.1	15.33
B4GALT4	0.556021	0.0266115	0.0611501	1.26592	1.62172	1.67416	0.87	1.01	0.79	1.29	1.19	0.9	1.46	1.26	1.61	1.25	1.61	1.6
PINX1	0.292556	1.17078e-06	0.0112817	1.26567	1.95643	1.99044	3.46	3.28	2.67	3.8	3.67	4.44	5.97	5.94	6.5	6.54	5.69	3.92
ZBTB20	0.00015895	0.226247	0.0618665	1.26533	1.3617	1.28035	3.13	2.42	2.44	2.87	3.76	3.48	3.12	4.43	3.33	3.45	3.45	3.1
NOP14	4.46437e-06	1.79701e-27	2.2215e-05	1.26485	1.63629	1.55156	17.29	17.63	16.77	21.31	21.67	22.4	28.56	27.3	28.72	24.98	26.5	21.66
NFKBIB	0.0101857	3.67257e-05	0.00214485	1.26449	1.39689	1.43045	10.84	11.31	10.63	13.79	13.8	13.86	15.48	15.16	15.15	15.98	15.76	13.89
FAM110B	0.506999	0.00527983	0.333047	1.26415	1.65849	1.44528	2.03	1.47	1.8	2.37	2.29	2.04	2.82	2.78	3.19	2.29	2.18	2.53
EP300	7.37201e-08	4.63488e-10	0.00794288	1.26365	1.35803	1.30753	17.62	16.59	17.07	20.32	23.59	20.89	21.84	26.12	21.68	21.86	23.51	18.8
CHMP4B	2.15807e-14	2.43656e-44	5.96689e-10	1.26332	1.55322	1.52903	131.4	133.46	125.8	162.75	164.73	166.05	201.96	207.7	197.12	201.31	198.9	174.26
APOBEC3	5.69942e-05	5.14535e-25	1.25614e-08	1.26267	1.69074	1.61441	15.61	17.02	16.1	21.27	20	20.26	28.6	27.29	26.5	26.02	26.15	22.55
POM121	7.69949e-11	3.45919e-10	0.237314	1.26217	1.31297	1.31125	25.49	24.46	25.84	30.46	32.31	32.89	30.2	35.16	34.15	30.52	34.71	23.93
4932438A13RIK	3.67187e-05	0.213538	0.0159966	1.26212	1.19638	1.13476	4.1	4.1	3.97	4.85	5.72	4.79	4.46	5.8	4.3	4.58	4.93	4.92
WASHC2	1.22996e-10	1.16455e-15	1.00687e-05	1.26135	1.32611	1.32201	25.95	25.49	26.54	32.06	32.91	33.39	33.88	34.71	34.82	33.95	34.32	32.01
CSNK2B	2.47185e-10	1.16536e-15	0.187841	1.26107	1.33012	1.33683	197.52	188.04	186.89	226.96	241.04	253.9	239.52	262.49	259.42	244.71	261.14	177
MID1	6.48681e-08	5.53251e-38	1.74808e-08	1.26019	1.66565	1.60966	28.3	26.04	27.64	33.02	34.9	35.39	47.56	41.64	47.35	41.45	43.16	36.46
FBXL18	0.0858786	0.00073337	0.0529858	1.25973	1.42802	1.43288	3.66	3.37	3.25	3.66	4.61	4.68	4.57	5.19	4.92	4.73	5.08	4.04
NOTCH2	2.01237e-07	0.0209582	0.00836725	1.25968	1.33776	1.24505	15.39	14.05	15	17.51	20.31	18.16	18.02	23.6	17.83	18.05	19.45	16.68
SMN1	0.000695543	9.97331e-08	0.0225717	1.25963	1.39392	1.47866	20.31	21.11	21.13	26.04	25.95	26.8	28.21	28.38	30.6	28.83	33.06	22.35
SIMC1	0.00673077	1.80736e-07	0.0210753	1.25962	1.46016	1.3393	3.6	4.03	3.54	4.76	4.91	4.4	5.65	5.7	4.96	5.07	4.93	3.72
SAMD4B	1.84349e-08	3.59934e-12	0.0781565	1.25952	1.30443	1.32067	28.6	26.34	28.79	33.58	36.92	34.96	35.3	37.37	36.55	36.64	37.39	28.05
MDC1	4.56884e-09	5.88377e-20	0.0131136	1.25937	1.37509	1.37692	31.57	29.13	32.45	36.94	41.63	38.74	40.99	43.62	43.48	41.21	43.57	33.36
GEM	0.15048	3.45034e-05	0.0193997	1.2587	1.65313	1.57193	2.93	2.53	3.16	3.83	3.52	3.5	4.98	4.16	5.11	3.65	4.79	4.24
NOC2L	8.53586e-12	1.47257e-37	3.96745e-10	1.25867	1.52726	1.49027	43.26	44.49	42.3	54.42	54.21	55.06	67.15	63.97	67.5	61.03	65.28	58.76
HLX	0.0484251	0.152882	0.923818	1.25854	1.19558	1.27863	4.67	5.3	4.96	5.88	6.19	6.72	5.11	6.15	6.59	6.37	6.13	3.37
E130309D02RIK	0.0215466	1.74002e-05	0.0497159	1.25812	1.37184	1.43538	9.71	9.58	8.41	9.58	12.09	13.18	12.3	12.44	13.26	12.99	13.51	9.6
NFAT5	2.42178e-08	3.93062e-10	4.19934e-05	1.25812	1.34424	1.2846	14.67	14.39	15.88	17.5	20.43	18.61	19.33	22.51	18.57	19.3	19.86	18.24
TBC1D22B	5.17412e-05	7.08963e-06	0.0304287	1.25742	1.27346	1.32928	11.34	11.3	11.04	13.82	14.74	13.79	14.69	14	14.2	14.93	15.64	12.02
TNRC18	0.0239242	0.00900156	0.116223	1.2573	1.29907	1.27129	17.45	14.9	16.97	19.36	23.01	19.64	19.74	24.18	20.15	20.64	21.91	16.71
COX18	0.00229683	8.15576e-20	1.94615e-10	1.25699	1.75679	1.63678	16.35	17.11	16.62	21.78	20.61	20.56	29.02	30.11	28.85	26.23	26.89	26.67
TMEM104	0.0538446	0.0072324	0.0766062	1.25641	1.32881	1.3635	2.28	2.23	2.12	2.69	2.88	2.76	2.75	2.97	3.09	2.79	3.16	2.63
R3HDM1	7.35243e-09	1.42355e-11	0.0509899	1.25479	1.3152	1.32177	36.85	35.25	37.48	44.79	47.4	45.31	45.92	50.57	47.63	47.23	49.98	37.51
SCNM1	0.0110416	8.38892e-08	0.0753825	1.25437	1.46666	1.49868	20.14	19.68	20.76	22.69	27.19	26.11	29.89	28.64	30.32	29.06	31.41	20.21
SLC6A8	2.94494e-09	7.57831e-10	0.000114763	1.25429	1.26504	1.3076	27.01	28.69	28.89	34.92	34.42	36.76	36.25	33.88	36.88	36.46	37.27	34.02
HOXC9	0.00646383	1.5321e-07	0.11166	1.25426	1.44525	1.43976	11.85	11.38	11.38	13.34	14.34	15.73	16.3	17.43	16.29	16.38	17.16	11.16
CRTC2	5.22975e-06	1.24427e-18	0.0270244	1.25408	1.40925	1.46797	32.22	31.51	30.1	35.47	39.81	42.39	43.7	44.47	44.06	44.22	49.46	31.41
AATF	0.000132777	1.98507e-14	7.28078e-05	1.25384	1.50037	1.46379	18.55	18.38	17.75	23.53	22.45	22.58	27.19	25.84	29.01	25.15	25.88	23.04
FXYD5	0.00271782	1.70978e-10	0.0522271	1.25375	1.4741	1.55134	24.21	26.51	25.93	28.63	33.37	34.1	37.6	36.99	38.4	36.51	44	25.08
ZSWIM8	7.78395e-09	9.43391e-17	0.00107702	1.25362	1.4273	1.43938	22.1	20.37	20.46	25.53	27.13	26.23	28.47	30.75	30.6	28.8	31.18	24.47
FIP1L1	2.19246e-07	6.26632e-12	0.0411508	1.2535	1.32081	1.33987	45.22	47.93	49.02	57.02	59.16	62.03	61.17	62.16	64.45	60.88	65.16	49.53
ROGDI	0.0659881	0.00505076	0.131	1.25346	1.33175	1.45761	8.26	6.87	7.99	8.61	9.49	10.88	10.49	9.58	10.72	10.17	12.81	7.89
BCL9L	7.44178e-07	4.74579e-08	0.201288	1.25336	1.285	1.29697	23.7	21.07	22.88	25.79	30.19	28.81	27.38	31.44	28.11	28.52	31.11	21.15
DIAPH2	0.00193242	3.27757e-07	0.0203709	1.25325	1.40237	1.33373	2.87	2.71	2.87	3.5	3.36	3.73	3.79	4.1	3.96	3.44	3.87	3.34
KIN	0.0323044	0.00553135	0.088968	1.25298	1.2904	1.27152	11.03	9.36	9.81	14.01	11.58	12.25	13.47	12.95	12.55	13.46	12.39	11.83
LOC105244034	2.5455e-07	0.000216265	0.311584	1.25289	1.183	1.19134	97.48	100.88	101.37	120.81	139.25	115.47	111.85	131.57	111.16	121.77	124.15	94.37
CCDC130	0.081898	0.0105654	0.586793	1.25228	1.31104	1.33941	6.64	7	6.1	8.76	7.65	8.31	7.76	9.12	9	7.56	9.88	5.58
PAQR3	0.257703	5.77035e-05	0.0770532	1.2519	1.64495	1.52877	2.96	2.67	3.58	3.99	4.08	3.46	5.53	4.58	5.04	4.77	4.27	3.92
PLEKHO1	0.000208644	1.38145e-06	0.151466	1.2518	1.33384	1.35208	31.58	27.18	27.3	35.12	36.48	36.13	39.76	35.78	39.25	38.5	38.61	28.27
IRF2	0.000654793	4.36879e-11	0.000349709	1.2516	1.48342	1.49535	10.85	11.52	12.01	14.2	13.98	14.85	17	17.59	16.41	17.35	17.65	14.04
EP400	1.46907e-06	0.00371247	0.00118913	1.25151	1.37995	1.29862	16.17	14.62	15.69	17.89	21.35	18.93	19.33	25.07	19.74	18.94	21.68	18.44
ARSB	5.18736e-08	5.15195e-20	0.0124111	1.25131	1.40694	1.39209	25.66	24.42	26	30.08	32.24	32.88	34.63	36.37	36.04	34.71	35.16	27.23
CCDC57	0.0980493	0.000445426	0.0462598	1.25127	1.34518	1.37817	4.03	3.89	3.9	4.99	4.49	5.31	5.2	5.35	5.35	5.45	5.49	4.52
FAM171B	0.046504	0.00684975	0.080447	1.25124	1.32231	1.26033	4.24	3.56	4.3	5.13	4.58	5.43	5.46	5.02	5.52	4.76	4.97	4.97
TPR	4.38891e-13	7.54441e-09	0.020748	1.25048	1.26613	1.2259	42.69	43.84	43.22	52.33	56.42	53.5	52.8	60.03	51.45	52.18	55.43	46.82
RBM38	0.000589767	4.49332e-11	0.00691081	1.25012	1.45539	1.47885	32.45	25.51	28.56	34.97	34.14	39.05	39.94	41.97	44.01	41.01	42.93	32.96
CIT	2.3223e-05	5.62174e-07	0.172258	1.24957	1.24274	1.24445	9.86	9.65	9.78	11.39	13.26	11.95	11.61	12.86	11.93	12.05	12.47	9.6
EMD	2.76592e-05	6.88412e-05	0.24475	1.24938	1.18857	1.23116	71.89	69.47	63.39	75.89	91.55	88.37	79.36	83.94	80.06	83.67	88.35	65.63
GIT1	9.16775e-10	8.68811e-14	0.0388488	1.24923	1.28028	1.29209	44	43.41	43.03	51.95	53.92	57.08	54.15	56.74	56.11	55.17	57.26	45.58
AKAP12	3.93334e-08	9.95201e-06	0.0684121	1.24858	1.20126	1.2379	15.42	15.19	15.25	18.81	20.02	18.43	18.34	19.09	17.66	18.84	20.27	15.86
AFF1	3.71204e-08	4.08542e-18	6.50896e-05	1.2485	1.39831	1.37587	13.3	13.13	13.69	16.7	17.6	15.79	18.13	19.69	18.28	17.86	19.06	16.09
MYCBP2	5.48371e-05	2.39438e-09	1.47366e-05	1.24755	1.43094	1.31774	4.46	4.03	4.76	5.16	6.13	5.24	6.27	6.94	5.75	5.76	5.95	6.21
TAF4B	0.268708	0.0225229	0.344801	1.24737	1.4	1.28684	1.28	1.17	1.35	1.62	1.59	1.53	1.68	1.66	1.98	1.51	1.4	1.87
TRIM46	0.00175451	2.72417e-06	0.0203311	1.24733	1.34453	1.3062	8.48	8.51	8.32	10.74	10.44	10.39	11.4	11.18	11.45	10.43	11.18	9.74
BOLA3	0.0486918	0.000978464	0.116238	1.24731	1.34827	1.453	22.05	22.15	21.87	23.82	28.26	30.33	29.67	28.14	31.27	33.04	31.69	21.83
VAC14	6.34918e-07	1.11522e-10	0.0130529	1.24697	1.32395	1.31129	24.95	22.47	23.64	30.02	29.43	29.16	30.74	31.07	32.27	28.93	31.98	26.87
MED27	0.0390102	0.00547199	0.300644	1.24697	1.29953	1.27561	10.22	10.24	9.22	13.18	12.77	11.06	12.4	12.81	13.36	12.01	12.49	10.47
ITFG2	0.0259733	2.89207e-06	0.00495514	1.24697	1.4636	1.4987	8.32	7.5	7.26	9.42	9.49	9.87	10.88	11.25	11.65	11.05	11.89	9.74
ANPEP	0.0266246	0.137099	0.999877	1.24677	1.16359	1.11275	3.58	3.53	3.71	4.6	4.46	4.43	4.24	4.05	4.3	3.52	4.22	3.09
TUT7	2.99819e-08	2.09771e-42	1.0576e-13	1.24628	1.64717	1.57593	15.05	15.99	15.98	19.65	19.43	19.52	26.09	25.51	25.85	23.91	24.34	22.58
CHD2	2.54881e-06	1.49232e-11	0.000576363	1.24622	1.37899	1.29454	7.68	8.1	8.02	9.61	10.5	9.55	10.87	11.75	10.2	10.05	10.56	9.5
GM46911	0.00786121	3.2834e-05	0.201787	1.24603	1.36658	1.24815	8.3	10.37	9.7	12.33	10.44	12.58	12.69	14.17	11.91	10.87	12.63	10.29
MADD	0.0342282	2.31168e-07	0.0317588	1.24555	1.51601	1.38671	2.71	2.69	3.03	3.46	3.67	3.37	3.98	4.53	4.27	3.46	3.96	3.43
USP36	0.0106409	2.13508e-09	0.000847928	1.24517	1.52487	1.51726	5.47	5.73	5.89	6.77	7.09	7.42	8.02	8.54	9.5	7.69	8.74	7.33
MS4A4D	0.813393	2.02937e-11	0.00423285	1.24503	5.29801	4.04636	0.58	0.5	0.43	0.58	0.65	0.65	2.92	2.38	2.7	1.55	1.86	0.96
RBBP6	3.22852e-09	1.25339e-14	0.00231931	1.2449	1.37547	1.36735	15.46	15.02	15.09	18.27	19.02	19.44	20.05	22.32	20.31	21.02	20.98	17.01
SURF2	0.0381721	0.0105207	0.0575523	1.24486	1.27359	1.30074	12.94	13.05	11.95	16.59	14.53	16.11	17.03	14.7	16.59	15.91	16.85	15.24
ATF5	3.86763e-05	5.45882e-18	0.000403442	1.24458	1.49819	1.50675	27.95	27.72	27.29	32.68	34.04	36.53	41.11	39.55	43.63	39.44	41.93	32.89
USP25	6.8313e-08	1.16413e-51	2.13649e-19	1.24417	1.73943	1.61887	19.23	19.95	19.96	25.69	23.87	24.02	35.23	34.31	33.33	31.39	31.02	30.03
CARMIL1	0.0081181	1.50649e-05	0.00923061	1.2431	1.39828	1.37241	3.57	4.08	3.95	4.71	4.81	4.9	5	5.9	5.32	4.89	5.71	4.79
POLR1A	3.40471e-07	1.05773e-20	0.000102594	1.24303	1.55904	1.43366	15.28	15.07	14.87	18.88	18.97	18.36	22.7	25.59	22.21	20.43	22.19	18.02
TENM4	0.00303415	0.703521	0.289159	1.24277	1.07673	1.06415	2.52	2.58	2.85	3.05	3.83	3	2.55	3.51	2.5	2.91	3.05	3.02
NOL6	0.000480649	3.27495e-07	0.000479093	1.24221	1.35472	1.33303	7.46	7.54	7.13	8.82	9.19	9.48	9.93	10.56	9.49	9.88	10.13	9.2
VPS26A	4.10209e-09	1.60875e-21	0.00103211	1.24191	1.3728	1.34739	68.53	67.13	67.02	84.1	80.73	86.88	92.05	93.26	92.93	87.61	92.55	78
ZFP362	0.0604651	0.000719292	0.163981	1.24058	1.3753	1.39695	4.4	4.23	3.84	4.64	5.32	5.51	5.59	5.9	5.66	5.92	5.84	4.16
EHD4	5.28355e-08	2.27039e-37	1.79065e-13	1.24052	1.56236	1.45706	32.31	32.45	31.53	42.65	38.11	38.69	50.92	50.87	48.65	47.57	44.08	46.67
BOD1L	1.55715e-05	1.00941e-05	0.0922849	1.2402	1.29112	1.18747	7.35	7.05	7.79	8.73	9.92	8.87	9.03	10.82	8.8	8.62	8.93	8
SERPINE1	6.44898e-11	1.7843e-18	0.00147248	1.23878	1.32759	1.32029	74.45	71.38	70.6	86.13	90.3	91.68	92.18	95.61	99.54	92.04	94.17	82.34
ARHGAP39	0.00519794	2.73287e-05	0.0112036	1.23875	1.3418	1.35776	4.63	4.44	4.71	5.76	5.55	5.76	6.26	5.92	6.31	6.21	6.19	5.42
PTPN23	4.67947e-06	5.16493e-10	0.165855	1.2385	1.28847	1.32142	38.23	35.3	36.95	41.14	47.94	47.75	45.13	49.28	47.94	47.41	50.64	35.43
WIZ	8.43411e-07	8.14473e-09	0.0643542	1.2384	1.28977	1.30926	31.61	30.49	32.32	36.35	40.6	39.98	38.07	42.82	40.89	40.41	42.32	32.03
CARM1	3.62456e-11	1.81522e-16	0.0644616	1.23824	1.33437	1.33616	49.16	47.71	47.94	59.03	60.18	60.1	61.08	65.26	66.89	61.72	64.88	48.95
C2	0.473928	1.26127e-26	7.0613e-11	1.23821	3.74764	3.01651	1.03	1.74	1.47	1.61	1.4	2.24	5.32	5.17	5.4	3.5	3.89	4.25
GRINA	2.47134e-08	1.14204e-33	2.06289e-05	1.23765	1.46299	1.45792	201.45	191.07	201.62	235.66	231.82	267.86	293.24	269.98	306	277.23	282.98	236.38
TMEM184B	1.22322e-10	1.53263e-21	0.00439827	1.2373	1.36596	1.36635	67.53	67.26	70.48	81.14	88.06	84.78	89.7	97.35	93.34	92.76	94.37	74.74
LYST	0.000971865	0.000384773	0.0171344	1.23706	1.32732	1.213	2.68	2.68	2.95	3.36	3.48	3.44	3.36	4.4	3.27	3.18	3.63	3.47
PSME2B	0.639034	6.29795e-06	0.000349709	1.23636	2.46364	2.09455	1.53	2.01	1.96	2.59	1.85	2.36	5.56	4.38	3.61	4.39	3.52	4.38
SHMT2	1.13169e-11	7.24261e-30	1.11545e-08	1.23611	1.42265	1.38781	105.87	99.95	100.44	123.99	129.04	125.54	143.52	140.12	152.06	134.19	138.78	132.05
POLR2A	1.17793e-06	0.00197187	0.0838916	1.23564	1.28938	1.26834	55.2	51.48	55.39	60.04	71.6	68.62	66.28	78.26	64.43	65.45	75.68	54.82
DDIT3	0.00130329	5.51995e-22	9.38673e-10	1.23546	1.79952	1.7499	52.11	47.15	46.24	62.7	53.19	63.87	92.49	73.96	95.38	78.62	80.61	69.75
RUNX1	0.000123747	5.66964e-07	0.0383723	1.2354	1.3105	1.33484	9.58	9.45	9.73	10.76	13.02	11.75	11.28	13.88	12.53	12.46	13.4	9.77
ARHGAP31	1.14439e-05	3.64982e-11	0.000558023	1.23514	1.34986	1.32634	10.54	10.04	10.89	12.5	13.96	12.41	13.31	15.01	14.16	13.38	14.2	12.53
FAM84B	0.738868	0.0249781	0.158821	1.23457	1.81481	1.71605	0.26	0.28	0.27	0.44	0.23	0.33	0.49	0.49	0.49	0.56	0.34	0.48
PEG10	0.0837885	1.76241e-08	0.00843102	1.23441	1.67742	1.52043	1.48	1.58	1.59	1.83	2.07	1.84	2.56	2.78	2.46	2.11	2.5	1.98
ZFP142	7.42178e-05	9.34175e-11	0.000126016	1.23426	1.39058	1.42268	8.06	7.94	7.99	9.78	10.39	9.44	10.62	11.47	11.27	10.78	12.08	9.88
TRIOBP	8.55478e-08	1.50591e-08	0.151034	1.23408	1.24772	1.27468	62.23	61.42	64.02	71.78	82.02	77.8	71.27	84.23	78.66	77.76	82.8	63.89
MED1	0.000254293	3.50279e-09	0.00503789	1.23349	1.37524	1.33608	14.02	14.21	14.17	16.73	19.22	16.35	18.5	19.97	19.84	17.72	19.09	17.01
TCIRG1	7.73386e-08	2.10853e-42	4.95661e-31	1.23325	1.71314	1.66275	49.53	47.85	48.86	60.47	56.42	63.46	88.75	74.87	86.91	78.12	78.13	82.3
TLE4	0.21928	0.0353297	0.346933	1.23294	1.34353	1.24	1.51	1.34	1.4	1.88	1.53	1.83	1.82	1.99	1.9	1.61	1.76	1.83
MED12	3.65648e-05	1.22323e-07	0.0864234	1.23292	1.32352	1.2495	12.52	10.79	11.68	13.47	15.44	14.23	14.81	17.1	14.4	14.39	14.93	12.26
SNRNP70	5.78781e-07	1.00554e-16	0.228074	1.2329	1.29094	1.31672	98.46	99.83	96.51	112.82	125.65	124.99	128.18	125.11	127.28	128.23	132.66	89.1
ANKRD17	1.23878e-10	3.25746e-16	0.000349709	1.23237	1.36142	1.32671	32.79	32.37	33.95	39.53	42.66	39.95	43.73	48.59	42.61	43.68	45.2	38.33
SAP25	0.239626	0.00159781	0.0235302	1.23225	1.52055	1.6264	5.37	4.96	5.73	6.53	6.33	6.93	8.18	7.27	8.97	8.42	8.73	6.69
FAM222B	0.000717672	8.37932e-06	0.190346	1.23219	1.29325	1.33611	11.23	10.1	11.1	12.48	14.25	13.23	12.93	14.75	14.26	14.46	14.61	10.2
TRP53BP2	0.00402813	1.93394e-05	0.180782	1.2321	1.32942	1.26286	6.24	5.6	6.04	7.01	7.33	7.69	8.45	7.49	7.83	7.05	7.7	6.33
PRR14	0.00654079	8.03834e-05	0.0779185	1.2321	1.25617	1.26049	11.11	11.09	10.2	13.48	13.56	12.88	13.72	12.67	14.31	12.7	13.83	11.9
HCFC1	1.61904e-08	0.00161709	0.0196602	1.23182	1.29101	1.25753	38.61	35.22	36.99	43.4	48.4	44.71	43.93	53.48	45.66	44.43	49.27	40.21
CALR	7.10738e-16	1.96988e-81	8.07751e-05	1.23168	1.53354	1.50008	367.86	371.31	367.33	451.62	438.77	472.46	572.76	555.85	568.25	524	567.59	433.62
CEP350	0.00496249	0.000972617	0.00560419	1.23147	1.27698	1.24447	2.47	2.51	2.71	2.87	3.56	3.04	3.06	3.78	2.98	3.26	3.33	3.1
SOCS1	0.110539	0.000317484	0.00223871	1.23088	1.40588	1.3989	9.51	8.71	8.98	10.61	9.8	13.07	13.07	11.48	13.69	11.77	12.59	14.05
ZFHX3	0.230268	0.00221514	0.274185	1.23066	1.29444	1.32022	2.67	2.2	2.5	2.52	3.57	2.98	2.89	3.64	3.01	3.17	3.55	2.32
SNRPA	5.74022e-06	5.13173e-12	0.116239	1.23054	1.30633	1.3007	74.86	72.96	70.67	82.51	91.61	94.74	92.63	96.72	96.07	92.89	95.23	72.29
CABIN1	6.21349e-05	1.08786e-08	0.0131514	1.23046	1.37416	1.3937	20.83	19.14	19.39	23.53	25.09	24.42	25.18	28.49	27.9	25.64	29.19	22.09
BC030867	0.000366669	3.053e-06	0.0936755	1.23037	1.29802	1.30433	15.46	14.38	16.13	19.06	19.38	18.12	19.02	19.67	20.98	19.12	19.86	16.14
PNPLA2	0.00030742	4.75313e-06	0.0835359	1.23036	1.29117	1.30315	15.25	14.9	14.91	18.25	17.62	19.57	18.75	20.61	18.82	19	20.9	15.46
ATAT1	0.050121	2.6368e-05	0.377771	1.23012	1.31285	1.33253	16.14	16.63	17.03	17.73	22.29	21.24	23	20.76	21.62	21.1	23.64	16.37
TGFB1I1	0.00143289	0.000598562	0.370419	1.23006	1.2566	1.26899	26.21	24.25	23	27.23	32.14	30.99	27.7	33.9	30.71	31.96	30.55	22.44
ZYX	3.34401e-08	2.45985e-12	0.246688	1.23004	1.25178	1.28112	156.08	155.61	153.31	177.24	192.67	202.06	191.1	202.21	188.77	198.1	208.85	141.44
UTP14A	0.00588497	5.27876e-07	0.000623639	1.22927	1.41193	1.40816	10.34	9.25	9.59	12.36	11.31	12.2	14.21	12.21	14.78	13.12	13.19	12.64
WHRN	0.065564	9.64828e-05	0.0385257	1.2283	1.44352	1.47325	2.85	2.53	3.03	3.24	3.08	4.01	4.24	3.82	4.08	4.19	4.12	3.25
LARP1B	0.0195178	0.00253628	0.199982	1.22784	1.2845	1.25952	9.89	11.57	11.37	14.07	13.91	12.33	13.61	14.2	14.36	13.49	13.5	12.64
TICRR	0.000643552	1.38355e-05	0.0132733	1.2277	1.30505	1.30817	5.22	5.18	5.63	6.27	6.8	6.61	6.32	7.41	7.19	6.98	6.8	6.15
GTF2H1	0.000243435	2.21535e-11	0.000648557	1.22765	1.384	1.3433	18.49	19.58	19.43	25.76	21.48	23.35	26.67	24.71	28.2	23.42	25.62	23.94
NR2F2	0.000347752	1.23837e-06	0.0182929	1.22758	1.32245	1.37523	10.25	11.35	11.18	12.63	13.79	13.82	13.07	15	15.28	15.1	14.7	11.96
BCLAF1	2.09067e-06	3.92067e-15	0.000558564	1.22736	1.36104	1.39866	25.8	29.04	28.64	35.61	33.21	33.64	37.65	37.47	38.5	38.12	40.14	32.99
CEP162	2.63459e-06	1.61389e-17	0.000501048	1.22727	1.46669	1.39446	10.24	10.77	11.11	13.46	12.83	13.13	15.82	15.69	15.6	13.92	15.27	12.71
DDI2	8.56725e-05	3.19085e-07	0.00325503	1.22702	1.28414	1.3138	13.61	13.33	13.85	16.37	17.37	16.31	17.63	16.75	18	16.68	18.91	16.22
NAPB	0.342588	0.0155566	0.0863129	1.22674	1.47093	1.36047	1.08	1.26	1.1	1.19	1.38	1.65	1.76	1.63	1.67	1.72	1.29	1.93
UPF2	0.000187921	2.41148e-15	0.000178104	1.22649	1.43803	1.34737	9.7	10.09	9.66	12.47	11.03	12.62	14.08	14.27	14	12.95	12.73	12.21
GNS	7.24943e-10	3.46036e-17	6.21914e-06	1.22513	1.31357	1.27789	38.82	38.5	40.39	49.1	46.67	48.44	51.04	51.81	51.77	48.17	50.48	49.21
DCTD	0.0486917	0.000401049	0.0696921	1.22513	1.37799	1.28905	5.19	6.73	6.07	8.21	7.26	6.57	8.77	7.71	8.31	7.31	7.57	7.42
ZFP579	0.0116546	3.85436e-06	0.00609211	1.22488	1.38278	1.37081	4.21	4.14	4.19	4.91	5.15	5.3	5.71	5.41	6.22	5.51	5.46	5.1
BPTF	2.20943e-05	2.84662e-06	0.122415	1.22476	1.27499	1.2362	13.87	12.76	13.59	15.86	17.79	15.61	15.76	19.06	16.46	15.86	17.4	13.93
WAC	4.4189e-09	2.30818e-13	0.0880915	1.22473	1.32694	1.31126	28.36	30.62	29.66	35.94	36.48	36.14	39.23	41.16	37.23	38.37	40.63	29.29
EBF1	0.160616	0.0318795	0.73124	1.22294	1.30303	1.1645	1.49	1.54	1.59	2	1.7	1.95	2.27	2	1.75	1.94	1.69	1.37
TGIF1	0.00121554	1.16327e-09	0.0439822	1.22284	1.35406	1.3288	42.88	40.45	36.62	44.55	49.49	52.64	56.15	54.46	51.81	55.98	51.6	42.98
SLC30A1	0.300197	0.000317969	0.0523823	1.22271	1.71179	1.65502	0.68	0.8	0.81	1.04	0.82	0.94	1.23	1.29	1.4	1.24	1.15	1.03
KLC2	0.000418427	1.41119e-07	0.0281075	1.22268	1.30675	1.35583	15.09	14.55	14.37	17.1	18.98	17.73	19.21	18.96	19.34	18.68	21.65	15.91
RPF2	0.0350664	0.000104448	0.0171344	1.22178	1.35876	1.43794	18.71	18.51	17.97	21.67	23.04	22.72	24.78	24.56	25.65	26.57	27.14	20.56
SRRM1	6.21351e-08	1.45313e-31	0.00322949	1.22167	1.43462	1.45062	51.02	54.51	52.63	62.2	63.45	67.57	74.78	74.82	77.3	75.06	77.07	56.64
ANKRD52	3.16874e-05	4.15497e-10	0.0415819	1.2213	1.30128	1.29196	16.51	15.28	16.47	17.93	20.8	20.21	19.85	22.04	20.91	18.94	22.5	17.48
APOL10B	0.443807	0.0198936	0.335558	1.22127	1.48542	1.33791	1.81	2.08	1.94	2.88	2.19	2.05	3.24	2.83	2.59	2.15	3.06	2.33
ACTA2	1.37919e-08	1.32833e-05	0.00881097	1.22101	1.13233	1.1995	30.29	32.23	32.77	38.74	39.12	38.49	36.41	34.75	36.74	38.6	38.96	34.9
LARP1	1.63534e-09	3.27353e-27	0.000589876	1.22093	1.43379	1.38484	45.68	42.6	42.89	52.83	54.65	52.67	60.67	64.9	62.5	57.67	61.48	51.14
FARP2	0.0793295	0.00042273	0.536337	1.22043	1.3914	1.23333	2.93	2.98	3.39	3.66	3.96	3.73	4.58	4.12	4.24	2.85	4.38	3.59
AP5Z1	0.0206963	0.00209047	0.0335115	1.22031	1.27253	1.26109	4.61	4.67	4.7	5.46	5.93	5.67	6.15	5.7	5.94	5.93	5.76	5.6
PIGT	4.97614e-09	2.43278e-16	0.073072	1.2203	1.31311	1.34452	65.91	67.09	63.1	78.45	78.82	82.03	83.65	86.98	86.87	86.83	89.96	64.65
USP54	0.00120634	1.94361e-05	0.0424061	1.22021	1.29622	1.29034	6.84	6.73	6.82	7.79	8.52	8.57	8.53	9.22	8.68	8.63	9	7.29
HOXC10	0.100485	0.0278126	0.400707	1.22015	1.25441	1.33593	7.08	6.27	5.91	6.92	8.55	8.03	8.2	7.45	8.51	8.08	9.14	5.93
FAAP24	0.429644	0.0408769	0.144849	1.21997	1.42645	1.51552	3.06	2.47	1.88	3.02	2.79	3.23	3.19	3.62	3.76	3.66	3.81	3.01
VCPKMT	0.0695093	0.00192528	0.00410343	1.21973	1.3163	1.32428	12.92	10.25	10.69	13.18	13.24	14.88	16.37	12.88	15.32	13.97	15.55	17.03
PPA1	5.61593e-05	3.226e-22	1.46424e-10	1.21967	1.56417	1.52468	44.23	46.98	42.49	56.64	52.55	53.88	73.2	64.92	71.01	64.63	68.21	64.5
CUTA	4.38388e-05	3.36547e-07	0.0228154	1.21951	1.27309	1.36031	106.32	93.54	99.49	118.08	124.51	122.47	125.94	120.32	134.84	131.54	140.83	107.49
INTS9	0.00033207	2.80006e-07	0.0659316	1.21933	1.32029	1.32972	15.73	16.8	16.3	19.15	19.97	20.42	20.08	21.54	22.85	20.36	21.72	17.23
DENND4A	0.00084677	4.17014e-06	0.0139849	1.21926	1.28128	1.24592	6.04	5.81	6.53	6.88	7.72	7.81	7.32	8.06	8.17	7.06	7.67	7.49
NCOR1	4.09638e-08	5.89819e-12	0.00706748	1.21893	1.29664	1.2829	30.27	29.08	30.86	35.59	39.26	35.11	36.67	41.8	38.5	37.57	39.66	33
TMEM171	0.00744069	8.89108e-05	0.0683528	1.21868	1.33527	1.36392	18.49	18.27	18.39	20.04	23.79	23.38	23.61	25.87	24.16	25.02	26.04	18.8
ATP10A	7.42178e-05	2.8006e-29	5.66244e-13	1.21856	1.59893	1.49326	10.46	10.47	10.96	13.94	12.65	12.27	17.1	17.01	16.88	15.41	15.33	15.88
GOLGB1	5.61492e-05	0.00186945	0.0244987	1.21835	1.35313	1.24088	8.33	7.98	8.1	9.28	10.82	9.64	10.25	12.73	10.05	9.51	10.73	9.08
ABCC4	0.00655257	0.000911796	0.0335708	1.2183	1.26057	1.23146	5.23	4.54	4.66	6.03	5.74	5.81	6.07	6.02	6.1	5.53	6.14	6.2
KLRG2	0.460552	0.0242336	0.441061	1.21826	1.50557	1.30735	1.47	1.62	1.4	1.86	2	1.61	2.53	2.38	1.85	1.9	2.12	1.63
CD276	5.87907e-06	6.84931e-14	0.00881406	1.21805	1.35446	1.38659	22.74	22.6	23.13	26.9	28.29	28.21	30.32	31.42	31	32.21	31.73	24.77
DNAJC8	2.53632e-07	1.33099e-12	0.25986	1.21765	1.24803	1.26913	130.32	130.27	128.15	147.43	157.68	168.24	168.14	156.39	160.63	165.6	167.13	119.53
DYNLRB1	3.37098e-08	6.58386e-12	0.190755	1.21751	1.26961	1.29206	277.52	258.51	257.12	309.38	334.54	321.75	329.36	350.07	327.56	341.07	356.17	244.08
NSRP1	0.000164602	6.81221e-15	0.0104395	1.21742	1.45407	1.44111	15.7	15.66	14.91	19.37	18.03	18.93	23.29	21.1	22.89	21.79	22	16.83
VCPIP1	6.98663e-06	8.87794e-20	5.55842e-10	1.21737	1.43907	1.40838	7.51	7.68	7.95	9.75	9.41	9.01	10.82	11.08	11.4	10.74	10.45	10.81
AIDA	4.84165e-07	2.73223e-47	1.16987e-17	1.21726	1.5765	1.5144	41.12	42.09	41.11	54.54	48.2	48.59	67.04	64.04	64.91	61.36	62	60.14
PTCHD4	0.0892601	7.89882e-05	0.00331439	1.21711	1.47588	1.42325	1.4	1.6	1.56	1.75	2.01	1.79	2.41	2.26	2.06	1.96	2.47	2.21
VAMP2	0.000347752	8.60629e-07	0.0773866	1.21682	1.24135	1.33372	31.12	32.68	30.38	34.55	38.81	41.24	38.82	39.07	39.02	44.3	42.29	31.07
KAT2A	5.32507e-07	5.90287e-22	0.00050937	1.21663	1.43418	1.39565	33.76	31.18	32.14	38.9	39.56	39.65	48.21	44.77	46.25	42.03	47.21	38.79
CCDC174	0.0592589	0.00374145	0.0744355	1.2165	1.31306	1.29051	7.92	8.25	7.34	9.76	9.82	9.02	11.37	9.3	10.2	10.08	10.06	9.35
NAT10	0.0133193	1.55501e-10	0.000317426	1.21648	1.49765	1.49191	6.53	6.48	6.16	8.47	7.45	7.4	9.5	9.09	10.12	9.05	9.43	8.09
MIDN	7.38534e-06	1.88079e-11	0.126232	1.21648	1.24869	1.32034	45.82	44.85	45	49.93	57.9	57.21	54.71	57.02	57.68	57.69	63.76	43.56
WFS1	0.0170629	3.64229e-05	0.0301689	1.21597	1.3357	1.31329	6.2	5.87	6.22	7.33	6.88	8.03	7.93	7.91	8.59	7.77	7.66	7.24
HOXC4	0.00596671	0.000175657	0.242399	1.21578	1.25851	1.32105	22.41	20.05	18.62	22.97	24.76	26.53	24.37	25.27	27.23	26.83	26.63	19.28
DNAJC2	0.00157826	2.84654e-05	0.00609404	1.21542	1.28483	1.32488	18.79	21.11	20.03	23.82	22.91	26.11	28.25	23.74	25.01	26.99	27.4	23
DENND6B	0.389532	5.90287e-22	1.23598e-08	1.21498	2.97068	2.45277	1.01	1.11	0.95	1.28	1.1	1.35	3.12	2.72	3.28	1.97	2.28	2.47
TEPSIN	0.24883	0.00955466	0.272986	1.21474	1.34053	1.21982	2.99	2.27	2.61	3.1	3.17	3.29	3.88	3.29	3.38	3.13	3.09	3.3
SLX4	0.00908249	3.85665e-07	0.0743318	1.21471	1.31079	1.30489	9.52	9.57	9.74	11.24	11.96	11.82	12.36	13.04	12.39	12.88	12.35	10.29
ZFP809	0.381082	0.016961	0.0653326	1.21212	1.41979	1.34938	3.44	4.07	3.71	4.87	4.2	4.53	5.76	5.25	4.92	5.17	5.05	5.04
SSC5D	0.135657	7.22099e-08	0.00943703	1.21175	1.72798	1.59042	2.26	2.05	2.16	2.59	2.79	2.46	3.56	4.29	3.33	3.25	3.71	2.59
CBLL1	0.00825025	6.16969e-05	0.0871719	1.21128	1.29926	1.3314	6.52	6.18	6.28	7.19	7.96	7.84	8.02	8.52	8.12	8.14	9.01	6.44
SPATA5L1	0.438158	0.000472855	0.00645528	1.21108	1.67665	1.71108	2.43	2.34	1.91	2.85	3.07	2.17	3.65	3.08	4.47	3.34	3.62	3.56
E2F4	2.44516e-07	1.01708e-13	0.0723977	1.211	1.30199	1.33674	70.42	68.74	65.15	80.55	84.31	82.56	86.73	89.23	90.05	86.15	96.91	68.58
ZFP202	0.380205	0.00189888	0.092432	1.21096	1.57808	1.45205	1.2	1.17	1.28	1.67	1.4	1.35	1.67	2.13	1.96	1.45	1.89	1.79
1700021F05RIK	0.0167958	0.00212453	0.372699	1.21072	1.25155	1.22476	26.53	27.45	23.66	31.93	30.86	31.21	34.6	31.21	31.36	34.15	29.58	26.19
SUGP1	0.000174353	3.83644e-08	0.132456	1.21049	1.29162	1.29352	26.11	23.73	23.75	28.44	30.12	30.52	31.85	31.45	31.75	31.6	31.84	24.46
RPF1	0.00303415	2.17534e-08	0.0720967	1.21045	1.35894	1.37335	27.42	28.48	29.49	36.9	34.3	32.16	38.31	37.53	40.2	37.66	39.41	29.5
NDUFA12	0.000124378	7.9001e-08	0.133317	1.21028	1.29502	1.29926	111.98	100.51	98.81	123.11	126.89	126.76	131.45	140.04	131.65	133.03	139.78	102.06
SLC25A28	0.0352017	5.47985e-09	1.28574e-05	1.20999	1.4931	1.47405	26.41	26.92	24.91	31.72	32.14	30.81	42.38	35.15	39.29	37.85	38.19	35.02
ETV6	0.00254994	0.000223689	0.00668616	1.20988	1.27374	1.3126	5.86	5.82	6.33	7.19	7.86	6.74	7.31	7.67	7.96	7.74	7.94	7.17
GSE1	0.000980503	0.000118737	0.0459925	1.20903	1.25473	1.24842	6.53	6.26	6.25	7.08	8.15	7.79	7.69	8.7	7.5	7.72	8.55	6.8
TOP1MT	0.0619838	6.34589e-08	0.00222104	1.20901	1.50777	1.42735	8.25	8.25	9.24	11.77	9.54	9.81	13.22	12.87	12.72	11.96	12.06	11.13
PITPNM2	0.00266635	4.63152e-11	0.0155443	1.20814	1.44189	1.38148	5.41	4.76	5.06	6.07	6.2	6.13	7.24	7.18	7.54	6.43	7.07	5.8
CCNT2	0.0136891	7.62462e-06	6.04795e-05	1.20714	1.35	1.40459	6.62	6.53	6.45	7.7	7.97	7.99	8.85	8.44	9.17	9.26	9.1	8.8
NOL9	0.000583146	7.83377e-14	0.000648557	1.20695	1.43958	1.41897	11.98	11.87	11.57	14.67	14.2	13.88	16.71	17.19	17.09	15.88	17.29	14.25
DCAKD	2.96927e-05	6.1319e-15	0.0636768	1.2069	1.34652	1.37442	74	72.42	70.45	79.22	89.86	92.66	91.52	99.89	100.61	97.03	100.43	71.72
GCLC	0.000571056	7.4959e-11	0.000170629	1.20685	1.3912	1.33117	13.44	13.18	13.36	17.03	15.46	15.76	18.56	17.55	19.51	16.71	17	17.7
SEC24B	1.50678e-08	2.76571e-12	0.0903205	1.20682	1.25834	1.22233	30.18	30.15	29.94	35.61	36.4	36.93	37.31	38.57	37.71	34.52	38.11	31.54
CLUH	1.56402e-05	1.42944e-14	0.000113093	1.20665	1.3487	1.31692	16.46	15.33	15.73	19.11	19.83	18.4	21.53	21.21	21.35	19.29	21.94	20.05
SLC38A1	0.00028121	6.3575e-06	0.0167599	1.20659	1.2813	1.27588	7.71	7.99	8.26	9.48	10.04	9.39	9.56	10.06	11.08	9.14	10.35	9.66
TAGAP	0.334112	0.0497582	0.0146039	1.20644	1.39015	1.6553	1.87	1.63	1.78	2.1	1.94	2.33	2.47	1.85	3.02	2.81	2.91	2.34
TOM1	0.00529688	1.39405e-05	0.0669392	1.20634	1.29549	1.26151	15.61	13.94	14.31	17.02	16.94	18.95	18.25	19.16	19.41	17.63	18.29	16.41
VPS37B	1.74392e-05	6.95128e-10	0.00548175	1.20596	1.27997	1.29225	32.65	31.33	31.28	36.89	38.27	39.72	40.16	40.45	41.32	40.79	40.99	35.94
FAM192A	0.00324123	1.32472e-07	0.0349247	1.20535	1.35418	1.30333	19.21	19.59	17.64	23.08	22.6	22.35	26.39	25.05	24.99	23.63	24.94	21.06
BAHCC1	0.00374894	3.34859e-05	0.0401723	1.2052	1.31358	1.29624	5	4.21	4.63	5.23	6.08	5.37	5.6	6.95	5.63	5.88	6.43	4.96
WNK1	6.83308e-07	0.00547009	0.0148062	1.20503	1.26202	1.22791	55.73	55.03	57.51	64.24	73.52	65.01	66.09	80.15	66.12	68.69	71.81	60.73
TAF1A	0.318593	0.00913526	0.071594	1.2049	1.46005	1.45747	2.65	2.21	2.9	3.06	3.15	3.14	3.56	3.21	4.56	3.17	3.58	3.98
ASXL2	0.000101937	1.28151e-07	0.00225518	1.20488	1.30286	1.24801	7.12	6.82	7.39	8.4	8.64	8.66	8.97	9.83	8.99	8.63	9	8.62
PRR3	0.0135227	2.60989e-05	0.0031053	1.20487	1.35214	1.37589	10.53	11.37	11.78	12.59	13.77	14.22	16.79	13.84	14.91	15.52	15.91	14.07
TJP1	3.10196e-06	1.18034e-08	0.0519002	1.20468	1.29185	1.24433	18.02	17.91	18.79	21.35	23.16	21.41	22.33	25.55	22.81	22.28	23	19.38
ZCCHC7	0.0151747	4.34742e-05	0.0401723	1.20445	1.38129	1.39599	6.78	7.87	7.8	9.03	9.28	8.73	10.34	9.46	11.21	10.52	9.61	8.18
CHD1	4.47079e-06	7.37781e-10	0.0233563	1.20415	1.28384	1.27811	11.91	11.95	12.78	14.9	14.94	14.28	15.16	16.18	15.7	15.27	15.86	13.29
GNPDA1	0.0101149	1.9246e-05	0.080686	1.20383	1.30811	1.27352	13.71	12.38	14.09	15.93	14.98	17.46	17.47	16.47	18.62	15.8	16.75	15.27
FLT3L	0.586038	0.0287921	0.0197861	1.20378	1.50945	1.5021	3.09	3.37	3.06	4.02	3.7	3.74	4.98	4.69	4.7	4.59	5.01	5.45
RHOBTB2	0.00163589	1.38423e-09	7.83151e-05	1.20376	1.40376	1.40518	6.99	7.2	7.06	8.65	8.37	8.56	9.23	10.37	10.23	9.65	9.98	9.01
TLK2	2.56887e-05	2.85804e-16	0.000471881	1.20375	1.38946	1.35206	22.65	23.1	23.5	28.44	26.55	28.37	32.17	31.04	33.01	29.87	30.75	27.39
SIRT6	0.124512	0.00264895	0.180286	1.20342	1.32104	1.36177	14.1	14.32	13.07	16.58	17.26	16.09	17.35	17.89	19.57	17.63	19.3	14.07
DLGAP4	2.61202e-05	2.54942e-12	0.0834673	1.20338	1.31266	1.3145	22.14	21.41	21.6	24.55	27.26	26.59	27.75	30.01	27.76	29.31	28.57	21.66
IQSEC1	3.63257e-05	2.47529e-08	0.0827709	1.20335	1.28351	1.29189	14.67	14.17	15.32	17.58	17.61	17.95	17.85	19.45	19.38	18.61	19.06	15.73
AKAP2	5.92301e-08	2.65383e-11	0.00972638	1.20322	1.25591	1.2532	27.77	28.75	28.51	34.08	35.59	32.64	34.53	37.11	35.15	34.73	36.68	31.27
PPP1R10	0.000249165	9.06885e-07	0.0162176	1.20267	1.26243	1.30464	16.39	14.61	16.86	18.91	18.99	19.66	19.76	20.11	20.55	20.71	21.18	17.74
BAG3	0.000186453	2.21062e-05	0.444515	1.20256	1.24569	1.22606	25.55	23.47	25.87	28.75	30.42	30.89	29.63	33.58	30.08	29.54	32.2	22.94
GNPTAB	0.0414981	9.07659e-05	0.130756	1.2025	1.34417	1.25167	4.07	3.87	4.06	5.24	4.84	4.35	5.23	5.58	5.32	4.97	4.73	4.57
ZC3H18	2.83402e-06	1.53328e-09	0.039832	1.20248	1.25321	1.26677	29.56	27.85	28.92	33.59	35.65	34.57	35.55	35.52	37.12	34.58	37.66	31.05
ANKRD13B	0.001458	5.34298e-06	0.0270081	1.20243	1.26428	1.30488	18.37	16.81	17.53	19.76	21.3	22.32	20.55	22.27	23.82	21.98	22.98	19.23
RANBP1	1.92255e-11	1.99571e-22	0.0761258	1.20208	1.29917	1.32388	319.38	326.78	315.98	386.52	376.83	393.22	413.39	411.9	424.69	405.8	443.27	318.76
ZFPL1	0.00288568	6.2871e-05	0.0345088	1.20202	1.262	1.33692	25.09	25.13	24.13	29.73	29.44	30.2	30.69	30.9	32.24	34.86	32.3	26.08
ATP6V0B	4.03612e-06	1.18067e-08	5.79588e-06	1.20196	1.28162	1.31213	93.91	88.49	87.36	109.71	106.6	107.93	117.56	105.35	122.82	112.64	118.5	116.84
RAI1	0.00679867	1.14399e-12	0.0273892	1.2018	1.38521	1.31332	8.57	7.41	8.5	8.73	10.9	9.79	10.73	11.85	11.33	9.94	10.88	8.93
ANKRD12	0.000902233	3.20569e-07	0.0121698	1.20159	1.29631	1.26552	7.84	6.4	7.19	8.88	8.69	8.18	9.4	9.31	9.07	8.69	9.36	8.27
LIMK1	6.9477e-05	2.52352e-07	0.0613602	1.20153	1.25016	1.28632	21.45	20.81	21.9	25.44	26.41	25.24	26.22	26.7	27.29	27.09	28.15	22.48
CDK12	0.00300921	1.11221e-05	0.0260182	1.20148	1.3059	1.28774	5.91	5.6	6.11	6.8	7.25	7.12	7.12	8.44	7.45	7.25	7.99	6.76
MAFK	0.0221625	2.7137e-11	3.70063e-05	1.20146	1.5555	1.51119	7.57	7.31	7.01	8.78	8.8	8.72	11.14	10.92	11.99	11.45	9.64	10.59
BRPF3	0.000665445	5.45257e-08	0.0496168	1.20124	1.36272	1.38555	9.13	9.24	10.55	11.29	12.11	11.34	12.4	13.75	13.26	12.91	13.9	10.38
PTPN21	6.44432e-05	2.49395e-06	0.105094	1.20115	1.25209	1.28103	14.01	12.97	14.83	16.22	17.43	16.57	16.15	18.19	18.01	17.47	18.08	14.05
ZFP593	0.331089	0.0490862	0.10916	1.2009	1.3307	1.37133	2.87	2.88	3.11	3.49	3.67	3.48	3.88	3.58	4.33	3.64	4.18	3.98
BCORL1	0.000281261	4.34417e-06	0.148588	1.20089	1.25112	1.24837	9.69	9.54	9.84	10.83	12.39	11.69	11.59	12.78	12	12.06	12.23	9.71
PAX3	0.0150584	0.000588901	0.39503	1.20038	1.28068	1.25854	8.96	8.48	9.21	11.41	10.64	9.94	10.4	11.71	12.02	11.11	10.41	9.17
GM26637	0.855096	0.000670104	0.0279056	1.2	3.06154	2.95385	0.15	0.21	0.29	0.22	0.33	0.23	0.65	0.55	0.79	0.53	0.6	0.53
ADRA1B	0.328156	0.00104312	0.184341	1.2	1.54545	1.46	1.54	1.75	2.21	2.23	1.96	2.41	2.75	2.75	3	2.46	2.57	2.15
CLCN7	0.000150478	1.02929e-11	6.46356e-08	1.19934	1.38434	1.39369	16.63	15.09	16.44	19.75	18.57	19.44	21.89	20.77	24.01	21.18	21.93	23.63
AKAP1	0.00341823	4.00208e-05	0.000941008	1.19821	1.2637	1.27921	9.88	9.59	9.54	11.29	11.15	12.32	12.03	11.75	12.88	11.92	12.31	12.51
CCNK	0.00101151	2.18883e-06	0.187478	1.19798	1.28088	1.35239	18.72	17.53	18.15	20.77	22.38	22.02	21.82	24.36	23.5	24.93	25.14	16.69
ZSCAN22	0.152467	0.0153628	0.112659	1.1976	1.30739	1.31138	3.24	3.33	3.45	4.02	4.03	3.95	4.1	4.5	4.5	4.37	4.27	3.95
NOP2	0.000625655	4.43536e-16	2.54402e-05	1.19756	1.50388	1.38806	19.29	18.5	18.85	23.78	22.38	21.67	31.03	26.29	27.86	23.82	26.94	24.85
SNRPC	0.000212943	1.15549e-07	0.13329	1.19736	1.24252	1.27992	131.49	117.04	117.29	135.6	152.8	149.62	152.08	150.89	151.57	151.86	164.79	120.6
GABRE	0.416992	0.0169765	0.190346	1.19735	1.32715	1.28079	2.43	2.35	2.77	2.51	3.08	3.45	3.09	3.29	3.64	2.76	3.27	3.29
MVB12A	0.00319629	2.13904e-09	0.000272409	1.19703	1.35036	1.34555	45.08	42.45	41.28	48.78	50.64	54.77	57.67	58.05	58.22	58.7	56.4	53.36
NKTR	0.000104277	2.27474e-17	1.90241e-06	1.19652	1.38209	1.33904	12.37	12.51	12.52	14.26	15.2	15.29	17.33	16.8	17.56	15.76	16.76	16.37
KIF21B	2.16965e-05	3.60992e-12	0.00676254	1.19641	1.30306	1.24386	16.32	14.7	15.77	17.68	19.52	18.78	19.64	20.94	20.39	18.77	19.04	17.99
STON2	0.117568	0.000548496	0.0433316	1.19617	1.39234	1.3756	1.43	1.54	1.21	1.61	1.75	1.64	1.84	2.09	1.89	1.99	1.87	1.65
BUD13	0.0279212	0.000424661	0.261479	1.196	1.27906	1.27398	11.35	11.53	10.59	12.35	13.48	14.2	13.99	14.93	13.89	14.1	14.65	10.96
POLQ	0.035317	9.89743e-07	0.000628522	1.19565	1.40978	1.38696	3.06	2.96	3.18	3.78	3.64	3.58	4.07	4.47	4.43	4	4.33	4.14
ILF3	1.04753e-05	5.50538e-13	4.9845e-05	1.19542	1.29406	1.29966	38.92	38.94	40.04	46.83	45.86	48.25	51.49	49.6	51.48	49.59	52.16	47.45
ASCC2	2.9e-05	4.25219e-12	0.00113108	1.19511	1.32004	1.2959	30.01	28.21	31.27	34.69	36.5	35.76	40.09	37.14	40.9	37.24	37.83	34.77
SLC6A9	0.000291002	1.02779e-14	6.04098e-05	1.19451	1.47598	1.41101	17.13	17.29	16.99	20	20.48	20.93	25.05	22.97	27.86	23.14	21.54	21.8
ATXN7L1	0.00655257	5.37956e-09	0.0307901	1.19435	1.35468	1.3527	17.47	16.63	16.17	19.38	19.26	21.4	22.54	22.76	22.8	23.04	22.16	18.4
RUNX3	0.00743253	8.41095e-06	0.334032	1.19427	1.32133	1.28916	10.73	10	10.36	11.46	12.91	12.76	12.63	14.41	14.04	12.36	13.68	10.02
TET2	0.00558693	4.07948e-05	0.18327	1.19408	1.26632	1.20801	3.75	3.88	3.86	4.33	4.7	4.69	4.69	4.84	5.02	4.41	4.45	4.23
ZZEF1	0.00426768	2.15152e-06	0.00029557	1.19406	1.33123	1.30215	5.61	5.04	5.17	6	6.42	6.47	6.62	7.72	6.72	7.2	6.68	6.69
WARS	0.000254293	1.75378e-11	3.95173e-06	1.19343	1.36219	1.35341	21.59	21.99	22.49	28.01	24.34	26.5	30.48	27.92	31.6	28.46	29.36	28.84
ZFP518B	0.40447	0.0114693	0.233102	1.19315	1.40187	1.29907	1.11	0.97	1.13	1.45	1.14	1.24	1.57	1.5	1.43	1.34	1.4	1.26
PFKFB3	0.149964	0.000700525	0.207263	1.19252	1.42521	1.32271	2.42	2.34	2.46	2.82	2.88	2.91	3.35	3.12	3.82	2.7	3.03	3.07
LTV1	0.0422574	1.56756e-06	0.00714941	1.19246	1.43549	1.43596	13.32	16.06	12.55	17.67	16.58	15.75	20.86	17.86	21.47	19.57	19.17	17.3
GEMIN5	0.00145685	1.151e-12	1.89578e-05	1.19222	1.41766	1.33555	7.08	6.92	7.07	8.61	8.34	8.17	10.23	9.57	10.07	8.93	9.14	9.88
RHOG	0.001031	1.42356e-05	0.274408	1.19204	1.25593	1.27601	49.92	45.56	49.44	53.4	58.7	60.65	55.74	65.25	61.02	60.71	63.19	45.25
TANK	0.003666	2.1054e-06	0.0254628	1.19196	1.2905	1.28063	18.09	19.33	19.31	23.35	21.29	22.98	24.42	23.73	25.06	23.25	24.34	21.59
ASAH2	0.164656	6.07794e-06	0.00928091	1.1919	1.38255	1.34953	5.06	5.48	5.51	6.69	6.18	6.26	7.57	7.12	7.5	7.03	7.13	6.69
METTL22	0.374398	0.0268373	0.367964	1.1919	1.37385	1.35092	4.51	4.54	4.03	5.32	5.71	4.56	5.95	5.38	6.64	5.93	5.1	5
MTSS1L	0.0120641	4.5257e-09	0.0281814	1.19182	1.40117	1.34052	7.41	6.83	8.02	8.17	9.01	9.35	10.22	10.66	10.31	9.6	9.93	8.31
TRMT1L	0.0190004	7.04668e-08	0.00246364	1.19182	1.40299	1.39912	11.33	12.21	12.64	14.36	14.6	14.16	17.19	16.61	16.96	16.04	17.62	14.84
PSME3	9.15358e-05	2.16934e-25	0.00023183	1.1913	1.48314	1.47284	32.16	32.27	30.76	37.66	35.81	39.93	46.47	47.04	47.67	44.42	48.11	37.71
IQSEC2	0.0582505	0.000305221	0.129255	1.191	1.33112	1.28392	4.84	4.27	4.45	4.76	5.46	5.93	5.62	6.68	5.75	6	5.66	4.8
BC037034	0.147798	0.000368112	0.0081229	1.19077	1.44801	1.49883	4.7	4.01	4.08	4.65	5.14	5.44	6.69	5.21	6.62	5.91	6.64	5.69
SETD2	5.80259e-05	7.6218e-08	0.00374106	1.19064	1.28945	1.24116	13.3	13.37	13.51	15.47	17.27	15.1	15.92	18.92	16.97	16.25	16.65	15.38
CNPPD1	0.000293228	0.00254974	0.00220044	1.1903	1.17951	1.26331	18.6	18.01	18.04	21.77	21.73	21.55	21.11	21.07	22.28	24.07	22.69	21.7
HERC2	0.0310656	0.000244212	0.184706	1.18959	1.28253	1.15613	1.84	1.66	1.88	2.02	2.34	2.04	2.21	2.45	2.24	1.91	2.07	2.29
FILIP1L	1.46792e-06	3.39542e-15	0.028388	1.18917	1.32055	1.31836	59.7	65.93	65.57	75.95	73.3	78.12	85.04	85.85	81.6	84.6	85.87	66.91
MYBBP1A	4.59335e-09	1.7133e-29	1.35912e-05	1.18913	1.37149	1.35003	57.18	57.78	56.51	68.03	69	66.87	79.01	76.42	79.74	72.93	78.82	69.69
DHX29	0.0422546	0.000168494	0.00676254	1.18902	1.32182	1.28591	5.04	4.84	4.88	6.13	5.72	5.7	6.91	6.05	6.55	6.26	6.17	6.53
GATAD2A	3.70704e-06	1.839e-11	0.124325	1.18841	1.25876	1.25539	42.95	44.12	43.71	49.86	51.49	54.07	54.28	55.68	54.66	52.84	56.68	43.88
WHAMM	0.0680656	2.681e-05	0.00567748	1.18819	1.40706	1.44296	5.86	5.43	5.98	7.14	6.02	7.36	8.25	6.93	9.12	7.94	7.86	6.99
PRMT5	9.96835e-05	9.65213e-13	0.0152229	1.18802	1.34946	1.33457	35.31	35.04	32.35	41.64	39.95	40.42	47.77	46.34	44.48	47.13	45.45	37.16
EBNA1BP2	0.00153151	2.35983e-08	0.00470376	1.18774	1.35701	1.34869	16.73	15.42	17.12	19.61	19.67	19.24	24.48	21.43	20.95	22.47	23.03	18.7
RRBP1	7.39132e-09	5.79306e-35	2.2215e-05	1.1871	1.49362	1.39302	82	86.46	81.73	103.33	95.87	97.8	124.34	129.98	119.37	114.31	114.84	98.79
FBRSL1	0.00744942	4.56173e-05	0.383259	1.1871	1.29504	1.24392	14.39	13.4	12.51	14.95	16.34	16.55	16.84	18.76	16.59	16.29	17.25	12.96
MCM10	0.0017215	3.99443e-08	0.000290737	1.18669	1.34952	1.35475	16.42	14.59	16.77	19.73	18.21	18.76	19.87	21.15	23.46	20.49	20.78	20.3
CSPP1	0.0279482	0.000214582	0.104618	1.18665	1.27534	1.28996	6.59	7.09	6.84	7.65	8.34	8.36	9.01	8.38	8.78	8.72	8.97	7.23
ZFP532	0.15662	0.0324697	0.396763	1.18662	1.27817	1.1831	1.84	2.02	1.82	2.26	2.32	2.16	2.35	2.55	2.36	2.12	2.24	2.35
AUP1	4.68168e-05	1.41113e-12	0.0325129	1.18644	1.3182	1.28913	56.86	52.73	54.11	63.01	65.99	65.22	70.85	72.94	72	71.11	67.92	58.75
LMO4	0.00178571	2.54443e-06	0.0899407	1.18634	1.28796	1.29746	35.89	30.05	34.04	40.93	38.39	39.29	40.4	43.14	45.23	42.84	41.65	35.25
NUDT9	0.000134829	4.77441e-08	0.110025	1.18612	1.25183	1.29313	49.97	49.14	50.04	56.44	60.9	59.57	61.93	59.67	65.11	63.63	64.13	49.79
KCTD13	0.298438	0.0454009	0.271487	1.18606	1.28485	1.45212	6.3	4.92	5.28	5.49	6.65	7.43	6.91	6.22	8.07	7.63	8.26	5.18
ZC3H3	0.0086188	3.94532e-06	0.0345088	1.18579	1.26685	1.29918	15.29	14.33	14.3	15.64	17.8	18.64	17.97	18.22	19.45	18.02	19.59	16.42
HOXB3	0.058102	8.20473e-07	0.00783149	1.18557	1.4379	1.46686	6.34	6.88	7.15	7.47	8.22	8.46	8.56	10.56	10.17	9.58	10.13	7.87
TCHP	0.0554125	0.000226332	0.06077	1.18556	1.37922	1.30027	5.48	4.77	4.57	6.25	5.9	5.42	7.2	6.28	6.96	6.02	6.29	5.93
MYO19	0.129608	5.98089e-06	0.0180909	1.18542	1.40011	1.42882	5.52	5.42	6.48	6.87	6.57	7.21	8.3	8.01	8.08	8.13	8.68	6.42
CREB3L1	0.274292	0.00795856	0.350496	1.18506	1.36587	1.3438	4.41	3.74	3.63	4.58	5.17	4.21	4.95	6.01	5.13	5.35	5.35	3.77
RUSC2	0.000730181	2.40561e-06	0.0594333	1.18451	1.24653	1.24549	13.68	12.07	12.46	14.6	15.5	15.16	15.59	15.56	16.48	15.04	16.07	13.92
SLC25A22	0.0344791	6.34434e-12	0.000689928	1.18429	1.55874	1.49266	9.56	8.56	9.12	10.4	10.64	11.22	13.18	14.16	15.12	12.41	13.13	11.53
ZFP768	0.0617518	0.000964295	0.400093	1.18425	1.30118	1.30591	9.12	8.4	7.88	10.2	9.75	10.13	10.23	11.29	11.53	10.64	11	7.99
CDR2L	0.000197263	1.22216e-09	0.000823884	1.18369	1.30973	1.35994	19.85	18.62	19.29	22.16	23.53	22.68	24.3	24.64	26.71	25.25	26.59	22.65
KMT2B	0.0137593	7.59018e-05	0.137318	1.18321	1.27129	1.23371	6	5.57	5.46	6.06	7.29	6.8	7.06	7.57	7.02	6.78	7.21	6.08
NR1D1	0.0372974	2.03264e-10	0.143361	1.18297	1.5157	1.46951	9.69	8.4	9.62	10.36	10.82	11.6	13.27	13.68	15.05	12.18	13.49	9.08
AFF3	0.308834	0.050264	0.367122	1.18293	1.28354	1.17073	1.01	1.2	1.07	1.39	1.27	1.22	1.39	1.57	1.25	1.36	1.23	1.3
MGA	0.000575861	2.73667e-06	0.00464593	1.18259	1.31847	1.24345	4.63	4.62	4.88	5.36	5.88	5.47	5.67	7.05	5.91	5.84	5.82	5.78
RHOC	3.12186e-05	1.28744e-15	0.137559	1.18239	1.25579	1.26654	299.19	292.19	283.71	313.64	355.55	365.51	378.1	352.65	368.18	369.69	370.47	285.71
RNF135	0.52244	0.000160711	0.0163733	1.18182	1.72273	1.53636	2.44	1.88	2.28	2.81	2.48	2.51	3.97	3.58	3.82	3.16	3.16	4.13
RECQL4	0.00429114	1.75538e-08	9.50471e-05	1.18182	1.37747	1.3722	10.29	9.74	10.33	12.11	11.93	11.84	14.28	12.52	15.02	13.43	13.21	12.94
SAFB	3.06152e-05	5.85901e-11	0.0704255	1.18179	1.26542	1.27202	32.12	31.62	33.35	36.52	39.21	39.01	40.93	40.28	41.65	39.86	41.99	33.47
CHD7	0.109164	0.0413147	0.260738	1.18158	1.21053	1.17895	1.32	1.28	1.2	1.48	1.59	1.42	1.44	1.73	1.43	1.4	1.65	1.37
UACA	0.000178707	3.7873e-11	0.0212384	1.18144	1.31112	1.29339	18.21	18.25	19.37	21.69	21.68	22.59	23.89	24.64	24.67	23.96	23.58	20.44
ZFP280C	0.130861	1.86834e-05	0.0351044	1.18104	1.37728	1.31166	5.49	5.26	5.71	6.91	6.72	5.81	7.19	7.92	7.56	6.69	7.34	6.73
THADA	0.036959	0.000400947	0.0171344	1.18104	1.25448	1.23313	3.87	3.94	3.9	4.54	4.59	4.7	4.6	5.05	5.04	4.61	4.79	5.12
SOS1	7.62456e-05	1.79201e-07	0.0554947	1.18102	1.25097	1.22039	9.45	9.4	9.6	11.47	11.36	10.77	11.18	12.02	12.39	11.22	11.11	10.41
UBE2D1	0.00655257	3.7523e-05	0.502208	1.18101	1.25969	1.24079	27.53	27.2	29.41	32.04	34.85	32.48	34.43	36.73	34.83	33.82	35.75	25.1
CHERP	0.000927452	5.34868e-08	0.213645	1.18074	1.27742	1.28282	27.85	26.4	27.25	29.03	34	33.2	32.55	37.44	34.12	34.42	36.01	25.74
YBX3	1.53224e-07	1.22453e-26	0.109078	1.18045	1.3716	1.31044	148.78	140.02	142.39	166.24	171.37	171.39	194.79	197.45	199.18	178.15	187.72	143.79
GM4924	0.464414	0.00647738	0.17427	1.1802	1.55584	1.35279	1.14	1.44	1.36	1.63	1.4	1.62	2.46	1.77	1.9	1.87	1.56	1.82
C2CD3	0.0486918	0.000513081	0.0671981	1.18018	1.29022	1.27413	5.34	4.99	5.21	5.65	6.66	6.03	6.22	7.31	6.52	6.95	6.33	5.87
RPP38	0.349095	0.017627	0.295462	1.18008	1.27441	1.16689	4.79	5.72	4.65	5.65	6.31	5.93	5.98	6.7	6.64	5.93	5.12	6.38
DOT1L	0.000603789	1.44077e-08	0.00498259	1.17978	1.24985	1.29598	11.66	10.97	11.19	12.8	14.31	12.79	13.51	14.23	14.53	14.29	15.01	12.38
TSC1	0.00188624	2.62995e-06	0.00674006	1.17974	1.25066	1.23921	7.93	7.57	7.2	8.52	9.27	8.99	9.54	9.22	9.63	9.12	9.38	9.03
ICK	0.0270519	0.00162839	0.0755784	1.17953	1.26299	1.32677	4.56	4.01	4.13	5.19	4.66	5.13	4.78	5.51	5.75	5.44	5.66	4.53
GM14305	0.321577	0.0295427	0.456699	1.17878	1.32669	1.24502	4.54	5.42	5.59	6.03	5.43	6.87	8.09	5.75	6.79	6.51	6.06	5.66
LOC100862468	0.00916199	1.04169e-07	0.182021	1.17863	1.34544	1.23846	76.78	68.74	63.4	86.3	80.33	79.61	95.66	93.57	91.86	86.99	79.89	74.86
BAZ2B	0.0201064	0.000699779	0.34541	1.17857	1.25425	1.21429	4.14	3.73	3.89	4.34	4.92	4.6	4.69	5.39	4.67	4.62	4.99	3.87
PDLIM7	2.66673e-06	1.14999e-11	0.212197	1.17851	1.22262	1.2377	79.8	83.67	75.28	87.6	98.76	95.01	95.01	98.33	98.56	94.62	102.32	75.23
STX1A	0.498251	0.000266435	0.0446106	1.17818	1.56121	1.53455	2.76	2.65	2.84	3.66	2.44	3.62	4.49	4.21	4.18	4.07	4.41	3.32
CLASRP	0.0753059	0.000117431	0.0618839	1.17793	1.30285	1.36109	11.9	11.11	11.33	11.99	13.31	15.15	15.36	13.65	15.73	15.63	15.38	12.17
ABCF2	4.52299e-05	9.23787e-12	0.00863199	1.17771	1.29663	1.25067	35.04	34.99	34.41	42.31	40.14	40.55	46.09	43.35	45.98	39.18	45.46	41.66
CENPJ	0.0592516	0.00240847	0.0585193	1.17652	1.2846	1.19518	4.1	4.48	4.28	5.06	4.76	5.31	5.56	5.89	5.07	5.06	5.24	5
AIMP2	0.000262715	3.95808e-10	0.0128018	1.17641	1.29674	1.26219	65.7	66.43	62.08	73.1	78.3	77.07	84.99	85.39	81.46	81.36	82.31	72.45
RAD23B	5.70054e-09	1.45437e-18	0.0203311	1.17637	1.27071	1.27364	95.62	95.27	95.95	110.18	111.38	115.87	118.52	122.95	123.02	120.27	122.04	102.22
ZBED3	0.0142453	4.97883e-05	0.440432	1.17572	1.28088	1.21154	19.74	18.28	18.66	21.43	22.58	22.63	23.29	25.71	23.6	23.66	21.41	18.13
IL15RA	0.941643	0.0160527	0.0873053	1.17568	2.97297	3.63514	0.23	0.39	0.12	0.49	0.27	0.11	0.58	0.73	0.89	0.73	1.07	0.37
TBC1D5	0.000730915	1.06989e-05	0.00658513	1.17481	1.25879	1.22799	10.99	10.58	10.58	12.64	12.67	12.46	12.7	14.61	13.16	13.02	13.3	12.65
NDEL1	0.000882566	3.73447e-07	0.0834673	1.17478	1.24363	1.22618	32.16	33.14	30.42	35.96	36.94	39.55	40.58	38.71	39.75	38.91	38.71	34.08
NCL	3.76081e-07	3.5345e-27	0.000713736	1.17464	1.37252	1.34213	143.18	150.39	155	178.5	168.89	179.52	211.38	199.01	205.28	192.09	204.67	171.44
CAMSAP1	0.00610947	3.01542e-09	0.00100521	1.17443	1.3279	1.28562	10.28	9.71	10.05	11.96	12.01	11.31	13.25	13.43	13.21	12.53	12.88	12.35
TFAP4	0.0575784	0.00180053	0.131849	1.17418	1.24769	1.30405	12	13.7	13.34	13.96	16.32	15.56	15.01	16.31	17.39	16.98	16.54	13.42
KRI1	0.0471158	1.98909e-06	0.0366124	1.17407	1.3771	1.44587	9.86	10.13	10.4	11.26	11.19	13.23	12.94	13.44	15.47	13.85	14.62	10.77
ATXN7L2	0.0746015	0.000150361	0.13528	1.17406	1.30526	1.31579	8.35	8.89	9.36	9.67	11.2	10.36	11.62	11.22	11.88	11.86	11.26	9.2
CEBPB	0.275439	5.31874e-08	0.629742	1.17373	1.3461	1.31488	58.29	50.03	52.79	52.95	64.72	71.43	65.19	70.67	81.01	63.78	67.05	46.52
EIF2B3	0.127956	0.00203221	0.105516	1.17325	1.3134	1.2287	12.3	15.38	11.28	14.45	14.88	16.38	18.25	15.89	17.03	15.38	15.46	17.8
DNAJC15	0.266139	0.014559	0.402805	1.17321	1.31477	1.21295	14.56	13.5	12.7	16.31	16.25	15.26	18.48	16.59	18.52	14.95	15.97	16.66
ZSWIM1	0.02375	7.95945e-07	0.469257	1.17245	1.3465	1.25177	10.5	10.19	10.45	12.04	12.16	12.31	14.18	13.94	13.81	11.86	13.31	9.93
1810055G02RIK	0.000589767	7.2523e-09	0.140245	1.17185	1.27834	1.30807	40.88	42.5	40.1	46.53	48.97	49.2	52.19	53.52	52.14	53.53	55.85	39.93
ETNK1	9.16453e-05	7.82281e-35	2.75418e-12	1.1716	1.54097	1.43888	17.12	17.77	18.2	21.73	19.76	20.71	28.12	27.21	26.48	25.1	24.81	28.89
PARP8	0.0379729	3.75774e-05	0.228074	1.17156	1.30874	1.26368	9.74	9.78	10.44	12.79	10.29	12.02	11.89	12.77	14.55	10.89	12.42	10.74
PLSCR3	0.0034403	2.31962e-09	0.0284175	1.17129	1.30953	1.33274	36.88	37.88	38.09	42.55	44.57	45.06	49.27	49.03	49.48	50.56	50.36	39
UBP1	0.00168338	7.59575e-10	7.76755e-05	1.17113	1.32798	1.34642	17.05	16.89	16.49	19.47	19.05	20.54	23.13	20.82	23.02	22.2	22.68	20.64
LHX6	0.0753629	0.000266054	0.0545641	1.1708	1.32464	1.26728	5.15	4.81	5.38	6.1	6	5.86	7.07	6.64	6.61	6.56	6.27	6.29
SPSB1	0.166616	0.00327361	0.113945	1.17067	1.29202	1.32057	4.69	5.44	5.28	5.43	6.42	6.19	6.35	6.55	7.01	6.68	6.66	5.66
ANGPTL6	0.511354	0.000358199	0.105516	1.17032	1.69447	1.53117	4.4	3	3.99	4.73	3.71	4.89	6.87	4.7	7.73	5.05	4.66	6.06
APBB1IP	0.00212411	1.9984e-08	0.316358	1.17009	1.29959	1.24378	26.57	25.67	26.6	28.92	31.19	32.14	33.09	36.48	32.89	32.76	32.41	25.02
SCARB2	0.000416314	6.21462e-19	6.76327e-08	1.16995	1.42892	1.37014	16.85	17.94	18.46	21.44	20	20.86	26.31	24.98	24.8	23.53	24.63	23.95
ZFP710	0.284569	0.0424316	0.0113583	1.16988	1.2574	1.38095	2.89	2.25	2.63	2.91	3.06	3.12	3.32	3.39	3.06	3.81	3.86	3.23
ZBTB21	0.108123	1.56599e-05	0.00655424	1.16942	1.34876	1.33471	4.1	4.01	3.99	4.78	4.63	4.74	5.54	5.19	5.59	5.29	5.27	4.98
ZFP384	0.000511651	2.46629e-07	0.0233728	1.16864	1.23896	1.24665	21.86	21.04	22.09	24.76	24.89	26.3	26.34	27.02	27.16	25.6	28.26	24.48
TCERG1	0.000266837	1.39207e-09	0.0744355	1.16863	1.24838	1.23889	26.34	28.43	28.49	30.79	33.05	33.46	35.09	34.3	34.55	34.07	34.53	29.21
AARS	1.18003e-07	3.56338e-33	7.34365e-08	1.16798	1.40092	1.35703	107.17	104.27	100.02	121.15	124.06	118.57	144.83	141.74	149.76	133.7	139.2	132.02
EMX2	0.396168	0.00736652	0.256294	1.16793	1.39978	1.39653	2.96	2.84	3.43	3.28	3.58	3.92	4.21	3.93	4.78	4.14	3.97	3.28
ELL	0.0129689	8.08438e-05	0.166502	1.16753	1.24988	1.2703	14.48	12.93	15.21	16.38	16.96	16.42	17.26	17.95	18.06	18.17	17.91	14.46
NEU1	0.122495	0.00856983	0.0347072	1.16697	1.26335	1.30264	6.28	4.94	5.07	6.59	6.22	6.2	7.07	6.07	7.44	7.22	6.56	7.03
ECSIT	0.298322	0.00149486	0.111858	1.16693	1.32615	1.24863	10.62	11.27	9.2	12.65	11.19	12.44	14.03	13.59	13.61	12.48	12.73	12.64
SMCR8	0.00517854	1.97442e-09	0.000814114	1.16649	1.33262	1.3183	9.6	8.76	9.57	11.61	10.66	10.31	12.24	12.56	12.42	11.24	13.16	11.56
MRPS2	0.0189056	1.13231e-08	0.0924208	1.16647	1.39369	1.36607	17.26	16.33	17.11	19.11	20	20.03	23.15	24.97	22.54	21.97	24.75	16.98
TNC	0.0653788	0.000341466	0.611191	1.16635	1.30665	1.14851	7.24	6.95	6.55	7.49	8.92	7.78	8.18	10.56	8.36	7.76	7.7	7.06
DDX54	0.00646383	6.61524e-08	0.0082501	1.16631	1.29972	1.32242	19.26	18.85	18.71	21.67	23.12	21.48	24.23	24.26	25.36	24.69	25.09	21.71
EPOP	0.426024	0.0284126	0.219521	1.16571	1.34514	1.37829	2.88	3.29	2.58	3.42	3.34	3.44	4	4.19	3.58	4.2	4.28	2.96
BCL9	0.0294014	0.000295499	0.261558	1.16549	1.26085	1.26993	6.92	6.02	6.88	7.24	7.84	8.02	7.91	8.95	8.13	8.07	8.97	6.48
ANKS1	0.0263613	0.000189858	0.00788091	1.16548	1.24822	1.26503	5.62	4.92	4.93	6.17	6.03	5.83	6.15	6.46	6.7	6.28	6.59	6.35
DROSHA	1.90723e-05	9.14057e-10	0.10209	1.16537	1.25775	1.24994	27.9	28.77	27.87	32.32	32.86	33.34	35.03	36.97	34.33	35.12	36.22	28.54
GRN	4.73322e-09	1.63582e-76	8.11754e-15	1.16515	1.55473	1.48186	199.54	197.43	199.99	232.48	224.84	238.23	314.03	300.8	313.28	283.37	287.96	271.05
TACC2	0.0307157	6.9746e-06	0.0217116	1.16502	1.30773	1.24235	6.98	6.01	6.28	6.82	7.33	8.3	8.24	8.93	8.03	8.06	7.85	7.45
PTPN13	0.00508422	2.13316e-09	0.00485488	1.16485	1.32522	1.27557	6.68	6.57	6.89	7.54	8.27	7.65	8.72	9.22	8.75	8.22	8.72	7.86
BC005624	0.0357857	2.71949e-05	0.253486	1.16463	1.30768	1.34661	31.94	30.23	27.73	34.4	36.23	34.07	37.59	36.91	43.06	37.87	40.13	28.41
LENG8	0.0204825	9.48948e-10	0.00221587	1.16427	1.36198	1.41291	16.89	16.21	18.34	18.95	19.85	21.09	23.26	21.2	25.6	23.16	23.92	18.93
TXNIP	0.103181	1.71163e-05	0.00872106	1.16412	1.37023	1.39361	7	6.66	7.3	8.62	8.24	7.54	10.17	9.2	9.35	8.76	11.1	8.63
FBL	0.000160188	1.72814e-11	0.00676254	1.16366	1.29155	1.26314	79.41	77.48	75.42	91.44	90.24	88.65	101.65	100.04	98.35	95.51	99.58	87.81
ZFP39	0.568621	0.0118296	0.114296	1.16359	1.4591	1.42744	1.09	1.27	1.43	1.34	1.7	1.37	1.96	1.74	1.83	1.71	1.87	1.62
TESK1	0.0865851	0.000110987	0.709623	1.16331	1.30541	1.19883	6.32	6.1	6.44	6.59	7.63	7.72	8.59	8.03	8	7.21	7.4	5.85
TGFBRAP1	0.0178473	1.21968e-05	0.0127989	1.16269	1.32258	1.34409	7.26	6.51	7.62	8.43	7.93	8.51	8.78	9.07	10.44	8.61	9.7	8.52
ELAC2	0.148765	0.00237144	0.0371416	1.16226	1.29671	1.31896	7.4	6.84	7.33	8.77	7.92	8.38	9	9.28	9.69	9.62	9.14	8.47
FAM206A	0.0221273	0.000295499	0.0258318	1.16213	1.24462	1.20967	7.66	8.13	8.82	9.8	9.52	9.28	10.51	10.29	9.83	9.84	10.1	9.81
WDR43	0.000687397	6.4823e-30	7.86005e-10	1.16209	1.52558	1.44987	22.85	22.96	22.61	25.62	26.9	26.99	35.08	34.21	35.09	30.93	33.18	31.37
CSF1	1.05042e-06	1.43487e-25	0.00040918	1.16205	1.35631	1.32812	137.07	131.77	129.8	155.53	151.32	156.39	178.38	182.58	179.72	168.94	180.78	156.97
CAR13	0.011784	2.54575e-10	1.65571e-05	1.16177	1.37001	1.33388	23.52	22.69	20.49	26.91	24.3	26.28	30.82	29.87	30.69	29.98	28.3	33.57
HMGA2	9.92272e-08	5.2447e-19	0.000788758	1.16172	1.29567	1.29328	66.67	66.88	67.11	76.96	77	79.15	85.89	89.01	85.09	84.9	89.52	76.87
ZDHHC1	0.174613	0.00254727	0.0235055	1.16157	1.27893	1.33223	8.48	7.35	8.37	8.64	9.56	9.91	9.66	10.69	10.6	10.92	10.72	9.24
MAX	0.00443069	4.07549e-07	0.0439652	1.16109	1.28552	1.26971	21.8	21.75	21.63	24.37	25.55	25.76	28.84	27.98	26.97	27.83	27.96	23.05
CCND2	0.295997	2.51725e-11	8.42932e-06	1.16023	1.85135	1.71622	1.88	1.46	1.84	2.05	1.93	2.03	3.18	3.26	3.15	2.78	2.96	2.85
PMM2	0.045429	1.24752e-05	0.100758	1.15998	1.31568	1.30565	19.35	16.85	17.62	21.08	19.75	21.6	23.41	22.79	24.61	22.41	23.25	19.41
DMAC2	0.368995	0.0259322	0.350265	1.15925	1.3283	1.31547	4.09	4.08	5.08	5.7	4.81	4.85	5.96	4.91	6.73	4.93	5.77	5.23
CACNG7	6.61852e-05	3.24967e-07	0.0822666	1.15904	1.10868	1.1108	18.59	19.03	18.97	22.01	22	21.58	21.02	21.85	19.87	21.39	21.6	18.03
SIRT1	0.182348	0.000136313	0.0263373	1.15894	1.3222	1.27149	5.33	5.44	5.4	7.46	5.95	5.33	7.34	6.57	7.47	6.5	6.59	6.96
TAPBPL	0.301744	3.64867e-06	0.00960104	1.1586	1.52174	1.42437	5.33	5.17	5.83	7.01	5.66	6.25	8.28	7.55	9.02	7.36	6.88	8.07
TEX9	0.0280727	3.74302e-05	0.0401406	1.15859	1.27968	1.25878	7.22	7.38	6.46	8.46	7.72	8.22	9.62	8.68	8.65	8.48	9.38	7.77
GAB2	0.165504	0.013407	0.367755	1.15848	1.24939	1.31572	2.88	2.7	2.56	3.3	3.11	3.02	3.18	3.3	3.69	3.23	3.79	2.63
ITPR1	0.0570782	0.000702507	0.250269	1.15841	1.25656	1.17007	3.63	3.04	3.62	3.83	4.17	3.92	4.12	4.55	4.26	3.83	3.95	3.96
REXO2	0.00771179	3.44155e-07	0.0366124	1.15745	1.28763	1.28241	50.52	50.4	46.49	56.19	54.38	60.05	65.31	58.81	65.69	58.88	64.47	54.59
NKRF	0.378098	0.00323246	0.181587	1.15716	1.31647	1.26588	2.97	3.2	3.12	4.27	2.9	3.58	3.74	4.22	4.27	3.64	3.85	3.72
SYVN1	0.00150991	9.44085e-14	0.0072636	1.15703	1.34373	1.34169	26.5	26.33	25.37	29.5	29.13	31.85	34.31	35.01	35.76	33.23	35.93	28.82
TMEM192	0.0776554	7.75624e-06	0.0413579	1.15695	1.37121	1.3889	25.92	21.13	23.61	26.26	27.7	27.79	30.43	33.28	33.18	31.79	33.17	26.06
GTF2F1	0.000132814	2.17657e-11	0.096325	1.15685	1.26331	1.27883	73.47	75.03	74.32	82.85	88.14	86.78	97.32	90.46	93.71	93.2	98.04	74.77
NFRKB	0.0185505	1.29863e-05	0.00228274	1.15661	1.28236	1.26624	7.31	6.93	7.47	8.42	8.12	8.57	9.01	9.67	9.16	8.8	9.53	9.07
4931414P19RIK	0.475513	0.0115971	0.147691	1.15644	1.34745	1.37511	3.63	3.58	4.36	4.32	4.24	4.82	5.45	5.21	4.93	5.95	5.03	4.25
ARHGAP24	0.297547	0.0252739	0.207456	1.15638	1.32766	1.31809	3.29	3.18	2.93	3.76	3.47	3.64	4.18	4.03	4.27	4.25	3.87	3.47
KCTD1	0.455075	0.00349409	0.699269	1.15578	1.43384	1.25126	1.86	1.95	2.16	2.19	2.24	2.47	2.74	2.88	2.94	2.39	2.14	2.16
SRPK1	0.0030596	8.35718e-10	0.0028103	1.15537	1.29249	1.29282	29.07	30.73	30.63	36.04	32.37	36.07	38.99	38.11	39.78	38.99	38.14	34.88
ZFP319	0.168723	0.00152359	0.105821	1.15493	1.28169	1.33291	5.27	5.51	4.84	6.93	5.72	5.39	6.12	6.7	7.2	6.41	7.21	5.64
SLC35C1	0.152158	0.00323854	0.18669	1.15456	1.27094	1.25862	5.43	5.58	5.23	6.09	6.37	6.29	6.74	6.78	7.12	6.22	7.1	6.02
MRPS18B	0.00950561	1.94351e-08	0.00147038	1.15455	1.31207	1.29654	41.12	42.14	41.68	47.38	46.34	50.53	55.66	53.39	54.88	55.72	51.39	50.4
AMPD3	0.00535196	2.21613e-08	0.0155165	1.15444	1.30784	1.30725	21.85	22.19	23.82	25.38	26.24	26.72	28.29	29.18	31.28	29.64	27.79	26.04
U2AF1L4	0.331562	0.0293009	0.474981	1.15422	1.27633	1.29803	10.58	12.75	11.23	12.69	12.52	14.68	13.37	15.13	15.61	14.08	15.17	11.15
EXOSC1	0.13687	4.48826e-05	0.104368	1.154	1.35629	1.29714	11.29	12.02	11.69	12.68	14.23	13.48	15.09	15.73	16.65	13.67	15.08	13.49
OSR1	0.193262	0.0185193	0.339256	1.15388	1.25717	1.21164	8.12	7.9	7.7	8.23	9.73	9.41	9.14	11.57	9.11	10.36	9.27	8.05
JDP2	0.0388541	6.22736e-06	0.1401	1.15384	1.26656	1.27514	26.75	25.59	25.73	26.92	31.57	31.59	34.12	32.75	32.01	33.6	33.94	26.05
PRPF38B	0.00116161	3.5253e-14	0.01821	1.1529	1.34198	1.33251	30.23	30.7	31.94	35.38	34.93	36.76	41.97	40.13	42.53	39.66	41.56	33.21
FAM53A	0.303633	0.00454577	0.438984	1.15282	1.32674	1.25771	10.52	10.44	8.88	11.03	12.09	11.28	14.15	12.72	12.72	13.56	11.25	10.58
ICE2	0.324272	0.0338603	0.217685	1.15239	1.25254	1.20319	2.31	2.08	2.5	2.82	2.43	2.69	2.86	2.98	2.79	2.86	2.64	2.8
SLC7A1	6.08745e-05	1.2084e-13	0.000246083	1.15239	1.26976	1.22155	26.19	26.22	26.4	29.25	31.36	30.21	32.46	33.95	33.66	31.36	31.25	31.57
CCAR1	0.00099908	5.28017e-11	0.00751664	1.15214	1.28105	1.27296	26.23	25.43	24.98	30.71	28.62	28.97	32.46	32.53	33.19	31.3	33.07	28.75
TTC17	0.085029	0.000464444	0.116952	1.15089	1.28935	1.24852	5.55	5.8	5.55	6.57	6.26	6.62	6.83	7.42	7.54	6.57	6.99	6.49
SNAPC4	0.285343	0.000371898	0.0459925	1.15087	1.3298	1.30629	4.41	4.28	4.5	5.04	5.03	5.11	5.85	5.27	6.42	5.5	5.31	5.51
NSMAF	0.0536121	1.64567e-05	0.0025714	1.1504	1.28687	1.25825	8.99	8.83	9.44	11.11	9.8	10.45	11.5	11.66	11.92	11.11	11.27	12.31
MECOM	0.527248	0.0247373	0.473945	1.15029	1.38728	1.29769	1.13	1.02	1.31	1.55	1.34	1.09	1.47	1.61	1.72	1.5	1.27	1.38
ISCA2	0.287372	0.024851	0.250775	1.14995	1.25398	1.24391	15.49	13.61	13.58	15.07	16.89	17.12	18.34	17	18.18	16.48	18.43	16.37
PRDM4	0.0317219	8.59307e-07	0.137775	1.14987	1.30528	1.25356	12.26	12.89	12.75	15.21	13.64	14.73	16.88	15.85	16.74	15.67	15.1	13.64
DGKE	0.617676	0.0236205	0.0262558	1.14976	1.49758	1.49275	0.67	0.78	0.62	0.83	0.88	0.67	0.92	1.18	1	0.96	1.13	1.11
ZMYM6	0.265304	0.000776033	0.00676254	1.14924	1.38889	1.43464	3.25	2.76	3.17	3.83	3.08	3.64	4.39	3.68	4.68	4.14	4.35	4.03
TUT4	0.00852004	1.0046e-06	0.00289469	1.14894	1.26543	1.28542	10.89	11.77	11.85	13.02	13.64	12.99	13.78	15.01	14.88	14.46	15.02	13.61
PDE4A	0.0289224	1.73921e-06	0.0240411	1.1489	1.30902	1.33895	9.1	8.7	8.93	9.4	10.69	10.62	10.82	12.37	11.8	11.58	12.41	9.71
CRTC3	0.118892	0.00471044	0.332339	1.14851	1.24682	1.22065	4.89	4.45	4.8	5.38	5.84	5.02	5.4	6.52	5.71	5.34	6.21	4.8
LYAR	0.0159363	5.34797e-08	0.0147759	1.14844	1.29403	1.29533	36.41	40.85	38.07	43.32	42.45	46.68	49.83	48.2	51.21	47.43	50.75	43.88
XDH	0.169713	1.07793e-20	1.33793e-08	1.14815	1.97972	1.86949	3.58	3.63	4.13	4.64	4.28	4.1	7.84	7.43	7.18	7.36	6.66	5.79
GATA2	0.253304	0.0255553	0.638746	1.1481	1.24728	1.17527	4.73	4.39	5.6	5.49	6.03	5.38	5.47	6.25	6.64	5.37	5.29	5.59
CEP250	0.00225102	4.36937e-09	0.012851	1.14795	1.28648	1.26967	10.03	9.84	9.87	10.93	11.81	11.4	12.93	12.78	12.55	11.98	13.23	11.12
TERF2	0.0252594	2.31147e-06	0.0352882	1.1477	1.29998	1.2899	14.31	15.02	14.34	17.33	16.07	16.72	18.59	19.97	18.21	18.06	20.06	15.99
WDR75	0.0221581	1.84911e-07	0.00457111	1.14754	1.29058	1.23942	18.54	18.02	18.95	23.07	19.79	20.84	23.7	23.4	24.54	21.44	22.82	23.47
SLC2A9	0.715114	0.036764	0.196354	1.14745	1.44236	1.44772	1.26	1.42	1.05	1.72	1.33	1.23	1.69	1.65	2.04	1.65	1.71	1.65
ABRAXAS1	0.210417	0.0636721	0.035362	1.14702	1.2007	1.28899	9.25	8.28	8.18	10.91	9.18	9.4	10.65	9.67	10.55	10.81	11.78	10.66
AQR	0.00313118	3.18793e-07	0.0205214	1.14671	1.24865	1.19847	14.89	15.14	14.41	17.13	16.52	17.31	18.25	19	18.24	17.71	17.31	17.05
EXOC6	0.205315	0.0146831	0.448672	1.14667	1.24067	1.18067	4.89	5.27	4.84	6.77	5.09	5.34	6.35	5.65	6.61	5.05	6.05	5.42
CDK18	0.178851	1.51128e-05	0.0772287	1.14628	1.33953	1.35912	10.01	9.6	9.99	10.68	11.17	12.08	12.26	12.99	14.4	13.29	12.54	10.6
STK40	0.149633	0.000239639	0.0349747	1.14628	1.32094	1.27153	6.77	6.03	7.64	7.72	7.64	8.07	9.72	8.7	8.58	8.5	8.91	8.28
TSPYL2	0.0209526	3.09715e-07	0.112182	1.14584	1.30511	1.3564	20.55	21.33	22.85	23.08	24.47	26.62	27.75	25.9	30.83	28.42	28.55	21.54
KARS	1.15025e-05	1.37183e-17	0.00147038	1.14573	1.27816	1.24534	113.95	113.74	109.92	134.51	125.87	126.43	145.39	141.8	144.33	139.15	136.96	128.89
HEATR1	0.065564	5.37956e-09	0.00151396	1.14442	1.39898	1.31072	4.61	4.68	4.42	5.42	5.28	4.99	6.45	6.15	6.58	5.43	5.96	6.8
FXN	0.186079	0.010773	0.487157	1.14405	1.23927	1.21826	15.72	15.39	14.57	16.54	17.7	18.02	18.66	17.72	20.23	15.1	20.32	16.48
LRRFIP2	0.00342404	9.33972e-07	0.073072	1.14371	1.24079	1.23363	22.7	23.24	22.46	26.55	25.52	26.16	29.36	27.32	28.19	28.46	27.73	24.35
BCL7B	0.0868609	0.000660549	0.27168	1.14358	1.2386	1.26714	20.15	18.19	19.12	20.75	20.7	24.26	22.38	23.94	24.85	23.46	24.5	18.88
ZC3H13	0.0192531	7.37926e-07	0.18703	1.14348	1.27337	1.2251	7.72	7.49	7.58	8.29	9.17	8.6	9.63	9.79	9.6	8.85	9.47	7.83
KAT14	0.0534551	7.10504e-06	0.0396097	1.14336	1.28954	1.26206	9.45	9.3	9.64	10.44	11.17	10.85	12.03	11.63	12.95	11.23	11.65	10.96
DDX55	0.279972	0.00098928	0.0918598	1.14326	1.33652	1.33539	6.25	5.79	5.76	6.5	6.58	7.27	7.63	7.24	8.92	7.29	7.56	6.92
ZFP398	0.698585	0.00944826	0.129367	1.1425	1.3425	1.35	1.39	1.22	1.39	1.56	1.36	1.65	1.83	1.63	1.91	1.54	1.95	1.78
CASP7	0.507421	0.000206887	0.0650186	1.14226	1.54517	1.31153	3.38	3.09	3.16	3.95	3.52	3.53	5.57	4.93	4.38	4.31	3.94	4.61
RBM25	0.000910011	1.05862e-10	0.0706039	1.14158	1.25794	1.28485	28.19	27.86	26.8	31.1	30.76	32.72	35.05	34.15	35.02	34.46	36.97	28.34
ZC3H7B	7.87065e-05	8.1638e-12	0.0337104	1.14146	1.26807	1.23053	34.63	33.93	35.07	39.99	40.24	38.06	42.1	45.69	43.62	41.43	42.47	37.12
NAGA	0.0112463	1.85593e-06	0.0425054	1.14113	1.2596	1.21731	33.53	30.48	31.29	36.71	35.8	36.24	39.97	39.21	40.86	36.74	38.41	36.8
D17H6S56E-5	3.63891e-08	5.02604e-29	0.000290363	1.14073	1.31399	1.29473	235.4	240.35	229.43	270.44	264.45	269.53	309.66	306.85	310.09	300.16	302.77	274.72
BC034090	0.104993	2.01654e-06	0.000384015	1.1406	1.41597	1.45092	4.28	3.81	3.93	4.63	4.59	4.49	5.23	5.69	6.1	5.57	5.77	5.26
ZFP646	0.115802	0.000119186	0.151466	1.14034	1.28802	1.17708	4.7	4.36	4.55	5.03	5.59	4.9	6.19	5.84	5.5	5.29	5.23	5.24
FNBP4	0.0262612	8.70871e-12	0.00032126	1.1401	1.41064	1.33499	12.37	12.69	13.27	14.27	14.32	15.11	19.45	16.35	18.27	16.46	16.44	16.45
BAZ1A	0.0773566	3.28247e-07	0.0023874	1.13964	1.35029	1.28119	6.83	7.03	6.98	8.59	7.48	7.68	9.34	9.86	8.94	8.59	9.17	8.52
IPO4	0.00098452	4.00286e-10	0.00341402	1.13957	1.25068	1.21487	35.45	34.7	33.17	41.03	38.11	38.6	42.87	42.62	43.73	40.83	40.96	40.61
DCP2	0.0470035	7.773e-10	8.36759e-06	1.13952	1.3813	1.33163	4.67	4.44	4.58	5.52	4.94	5.14	6.56	6.25	6.1	6.09	6.04	7.57
TAF15	0.00168553	7.29455e-11	0.000923531	1.13949	1.29909	1.26191	39.84	40.79	40.67	47.55	45.24	45.43	53.59	49.33	54.66	49.56	48.85	48.51
B4GALT3	0.10075	0.000688438	0.0800071	1.13948	1.24295	1.20349	15.26	14.03	14.3	15.4	16.67	17.6	18.17	18.5	17.51	17.24	17.71	16.65
UBQLN4	0.00169073	1.23906e-09	0.0486134	1.13824	1.25176	1.28498	34.19	33.43	33.51	37.49	38.36	39.26	41.45	41.33	43.81	42.05	44.09	35.35
SLC48A1	0.000410375	7.44354e-10	0.00280332	1.13808	1.26923	1.27376	63.5	58.87	60.71	68.94	68.09	71.33	74.83	74.06	83.48	75.15	74.57	70.44
GNL3	0.0685778	5.72792e-08	5.08055e-05	1.13772	1.34379	1.34038	22.36	23.5	21.74	27.25	22.53	27.13	31.29	27.57	31.98	28.15	30.48	30.69
HSPB8	0.00517404	3.97997e-11	0.000251839	1.1375	1.33359	1.27113	45.14	43.39	43.25	49.81	47.77	52.32	62.47	53.93	59.34	52.7	55.47	55.04
ASB13	0.660219	2.14403e-09	2.23566e-06	1.13719	2.12893	2.09421	1.88	2.35	1.82	2.5	1.98	2.4	4.59	3.95	4.34	3.85	4.48	3.96
CYB5R1	0.0100162	3.31168e-10	9.59993e-06	1.13716	1.36952	1.32266	35.55	33.37	39.49	43.67	37.1	42.51	52.27	42.83	53.37	46.12	43.9	48.96
PRKAB1	0.0178103	4.79377e-06	0.585746	1.13658	1.29084	1.19225	25.48	26.53	27.21	30.57	28.77	30.7	33.19	37.51	31.56	29.21	33.68	24.34
HOOK2	0.174397	0.000254529	0.0276461	1.13649	1.31794	1.23653	8.83	7.87	7.99	9.78	9.35	8.93	11.78	9.97	10.79	9.32	10.42	11.76
SECISBP2	0.607911	0.000421184	0.0423984	1.13636	1.38788	1.40985	4.08	4.15	4.97	5.23	4.97	4.8	6.08	5.56	6.68	5.85	6.08	5.63
WDR74	0.12966	3.47835e-05	0.00676254	1.13624	1.31512	1.34793	24.53	22.98	20.75	27.65	24.36	25.55	29.39	28.87	31.51	29.26	31.24	28
FBRS	0.00292735	1.23126e-06	0.238339	1.13617	1.2106	1.1969	17.14	16.39	16.85	17.86	19.05	20.33	19.09	21.19	20.71	19.19	20.4	16.47
ASNS	0.000352263	4.83251e-18	2.20757e-06	1.13601	1.35768	1.2988	73.5	75.55	74.98	87.17	80.88	86.45	102.35	94.77	107.04	93.71	90.22	100.61
RBM22	0.0111794	5.27876e-07	0.0786014	1.13559	1.24279	1.24116	30.46	30.44	30.7	33.36	34.87	35.79	38.55	37.34	37.95	38.3	37.44	32.17
CAPN15	0.0852491	9.05547e-07	0.0258469	1.13515	1.33465	1.30198	7.09	6.54	6.57	7.24	7.7	7.99	9.25	8.4	9.31	8.32	8.67	7.69
RPUSD1	0.0520216	2.30241e-05	0.138014	1.13359	1.27141	1.32016	21.84	20.72	21.44	23.49	23.52	25.54	27.58	25.98	27.81	27.49	29.19	21.21
IRS1	0.00222117	4.33623e-25	1.8177e-10	1.13296	1.49086	1.42571	11.12	11.37	11.43	12.87	13.08	12.48	16.96	17.61	16	15.58	16.78	15.44
ABHD5	0.0939364	3.6129e-05	0.0104282	1.13281	1.27844	1.22814	10.03	10.25	10.14	12.4	11.02	11.04	13.41	12.53	12.95	12.42	11.99	13.03
SNAI2	0.06568	2.35597e-07	0.0347072	1.1324	1.34166	1.31197	19.37	19.67	18.21	21.23	20.68	22.92	24.04	27.02	25.75	24.49	24.87	21
DHRS11	0.77144	0.00804774	0.164584	1.13168	1.5105	1.45897	3.98	3.26	3.24	4.01	3.34	4.51	4.84	4.76	6.23	4.38	4.68	4.94
RNF19B	0.00340862	4.3703e-09	0.00637127	1.1308	1.25433	1.2168	33.4	33.64	33.42	37.33	37.92	38.35	43.02	41.02	41.97	40.04	40.23	38.87
RESF1	0.00058017	1.74707e-11	0.00213187	1.13041	1.26463	1.20429	21.5	22.03	22.26	25.18	24.74	24.45	27.09	28.32	27.79	25.98	25.46	26.06
HNRNPH3	0.191859	0.00178313	0.367122	1.1294	1.25879	1.22765	15.59	17.4	16.78	18.34	17.35	20.52	21.89	19.85	20.91	19.72	20.47	16.87
ZRSR2	0.41154	2.60011e-05	0.253117	1.12904	1.30831	1.26044	17.18	17.15	16.43	17.19	19.35	20.77	22.5	21.54	22.37	20.12	21.49	17.61
INO80	0.119081	1.04237e-11	0.000132807	1.12824	1.44792	1.35882	5.82	5.37	5.42	6.73	5.69	6.32	7.86	8.08	8.11	7.32	7.14	7.44
HYOU1	0.0043269	6.79414e-20	2.92769e-05	1.12815	1.40107	1.35202	28.92	26.41	28.87	32.29	31.37	31.33	40.24	37.89	39.84	35.51	38.49	35.06
AFTPH	0.0107469	2.43033e-26	2.77787e-12	1.12795	1.48479	1.41811	22.9	24.05	23.39	28.33	24.76	26.25	36.32	33.5	34.62	31.9	33.23	34.41
XPO5	0.00737957	5.53427e-08	0.00276526	1.12793	1.25286	1.19679	24.09	24.02	25.37	28.94	27.47	26.47	29.66	31.96	30.44	28.25	29.25	30.43
TARS	0.000450192	9.9366e-22	5.62845e-06	1.12596	1.34586	1.29355	68.53	68.02	65.9	76.23	74.04	77.68	89.41	90	93.06	86.36	82.46	84.43
PHF20L1	0.105644	2.08019e-05	0.00898539	1.12489	1.2663	1.23554	7.29	7.44	7.05	8.56	8.15	7.79	9.54	8.61	9.43	8.39	9.09	9.5
SRFBP1	0.446245	0.000696598	0.219521	1.12484	1.32119	1.36661	14.88	15.59	15.11	16.7	16.08	18.49	19.11	19.02	22.09	20.92	19.28	15.19
RBM26	0.0761372	3.55952e-05	0.0342603	1.1247	1.26068	1.24052	10.19	9.24	9.84	11.35	10.68	10.89	11.8	12.49	12.61	11.18	12.52	11.53
ZFP365	0.0148405	5.29785e-12	6.65622e-05	1.12442	1.33986	1.30261	16.74	18.06	17.28	19.87	19.19	19.5	22.57	23.19	24.02	22.62	21.2	22.57
PLOD3	0.00142232	6.75472e-16	0.000411276	1.12438	1.31717	1.26084	57.32	54.94	54.97	63.53	61.64	62.86	73.24	71.38	75.65	68.14	67.06	67.02
GM6958	0.668725	0.000114801	0.180392	1.12417	1.6408	1.6031	1.37	1.7	1.44	1.74	1.48	1.85	2.28	2.49	2.63	2.14	2.46	1.54
URB1	0.197652	3.28395e-05	0.0221785	1.12405	1.34385	1.27856	2.95	3.11	3.13	3.39	3.57	3.37	3.85	4.12	4.38	3.52	3.85	4.13
XPO6	0.0485779	7.68854e-10	0.0144404	1.12398	1.3027	1.28979	24.97	25.97	24.15	28.76	27.87	27.77	31.3	33.05	33.47	30.79	32.59	28.32
PSPC1	0.0768145	4.1028e-05	0.0273742	1.12369	1.24951	1.22058	16.99	16.51	18	19.56	18.52	19.79	22.12	21.19	21.04	20.49	21.33	19.98
TMEM209	0.020618	6.27503e-10	0.000688816	1.12368	1.30775	1.28256	18.8	19.91	19.26	22.75	21.05	21.34	24.49	25.57	25.75	24	24.6	23.49
GREM1	0.000303868	2.61742e-32	2.2215e-05	1.12366	1.42861	1.36419	129.17	121.93	130.18	142.61	139.89	145.93	179.18	183.44	182.08	155.17	182.89	161.45
NOP56	0.00349124	2.37587e-15	2.14842e-05	1.12343	1.33677	1.32849	62.51	64.4	65.18	73.37	69.79	72.64	88.91	80.39	87.48	84.35	83.36	77.75
PPID	0.0132724	3.0045e-08	0.00415156	1.12275	1.26327	1.20126	49.89	49.76	49.51	56.88	52.12	58.47	67.3	58.33	62.8	57.71	58.67	59.02
LYSMD2	0.747591	0.00545246	0.144849	1.12241	1.59134	1.55744	2.8	4.21	3.61	4.24	3.84	3.84	6.43	4.46	6.01	5.74	4.79	4.46
CACNB1	0.583759	0.0143951	0.0589308	1.12192	1.36865	1.39768	2.46	2.15	2.28	3.06	2.5	2.17	3.1	2.99	3.34	2.86	3.43	3.02
ZFP513	0.485647	0.00147751	0.0834673	1.12032	1.32727	1.35929	11.6	9.14	8.93	10.78	11.4	11.06	13.63	11.49	14.26	13.11	12.96	11.9
ALG1	0.471319	0.00104828	0.523343	1.1203	1.37712	1.2524	9.56	8.72	8.82	10.04	10.56	9.76	11.56	12.11	13.65	9.68	10.61	10.55
FSBP	0.586112	0.494284	0.0146039	1.12008	1.12195	1.3546	1.98	1.81	1.54	2.04	1.77	2.16	1.93	2.05	2	2.7	2.52	2.38
RRP1B	0.379535	1.99761e-05	0.12234	1.11987	1.31158	1.26929	8.5	7.95	7.91	9.73	8.67	8.88	10.5	11.24	10.21	10.44	10.27	10.34
FAM219A	0.057383	0.000422243	0.173949	1.11876	1.1442	1.10462	7.09	7.1	7.03	7.77	7.92	8.05	8.25	7.99	8.04	7.31	8.09	7.73
UTP4	0.0234043	1.22471e-09	0.00221587	1.11841	1.28942	1.25111	32.36	31.18	30.96	36.89	33.71	35.09	39.92	40.71	41.22	37.91	39.1	37.73
PCDH19	0.0027483	2.45679e-10	0.000165864	1.11827	1.34861	1.23891	11.57	10.55	11.7	12.93	13.01	11.88	14.51	16.94	14.16	13.71	14.03	13.94
RAB5C	0.00108004	5.2608e-15	2.36955e-05	1.11817	1.27678	1.262	121.12	118.39	113.62	130.67	127.9	136.29	155.7	146.06	149.11	149.48	147.06	143.33
HOXB6	0.118995	0.000142313	0.101811	1.11804	1.25849	1.30588	20.19	19.58	19.11	21.7	22.45	21.68	24.01	24.56	25.53	24.65	26.71	20.36
RBM19	0.109139	9.652e-06	0.0318698	1.11799	1.27986	1.24676	9.33	9.42	9.05	10.75	9.89	10.44	11.92	11.4	12.26	11.11	11.29	10.81
EPS15L1	0.0338021	5.63518e-07	0.147246	1.11772	1.21429	1.2362	21.35	21.43	22.46	23.92	25.1	23.9	25.76	25.91	27.55	25.37	27.73	21.47
COG8	0.152834	9.51704e-05	0.194019	1.11749	1.26918	1.20145	15.11	16	14.51	17.13	17.76	16.09	19.48	19.74	18.68	17.49	18.64	16.44
NAMPT	0.00069597	1.33451e-18	1.29373e-07	1.1174	1.31265	1.2886	66.62	67.27	69.85	79.47	72.09	76.1	91.63	83.59	92.22	87.34	82.98	88.01
ALKBH1	0.701791	0.00353724	0.391259	1.1171	1.49063	1.3267	2.88	3.11	2.55	3.28	2.74	3.52	4.69	3.97	4.07	3.49	3.77	3.21
RNF220	0.0353446	2.41386e-07	0.0327719	1.11709	1.2696	1.23441	28.41	29.51	28.17	32.7	31.74	31.73	37.34	35.6	36.36	34.26	35.65	32.15
PRL2C2	0.314899	1.1704e-06	0.0223029	1.11697	1.43999	1.35607	27.68	24.99	22.99	31.32	27.4	25.79	34.31	35.52	39.12	32.25	31.23	32.79
HMGN5	0.212438	4.20574e-07	0.0803276	1.11669	1.43517	1.41572	12.39	11.77	12.86	13.94	13.65	13.75	19.95	15.93	17.25	17.11	18.05	12.43
RNF25	0.152737	3.14331e-06	0.0104904	1.11507	1.31433	1.24889	22.66	21.81	20.62	24.72	23.63	24.23	27.53	28.88	29.14	26.71	25.44	27.65
DDX21	0.0294547	1.3193e-16	1.14115e-06	1.11497	1.36447	1.32194	23.12	23.63	23.79	28.92	24.59	25.14	33.61	29.96	32.68	29	31.57	30.9
GNL2	0.0290503	7.35616e-11	0.0602519	1.11485	1.31019	1.2771	29.37	28.57	28.78	31.74	31.14	33.8	37.95	36.39	39.28	34.96	36.51	30.64
SLIT3	0.382615	1.57428e-05	0.361789	1.11452	1.4407	1.31595	3.43	2.97	3.38	3.6	3.55	3.75	4.57	5.19	4.33	3.86	4.68	3.13
ZFP961	0.529234	0.00526093	0.362514	1.11439	1.35203	1.26642	4.58	5	3.97	5.01	4.97	5.12	5.89	6.84	5.59	5.53	6.04	4.68
SRM	0.0516545	1.94397e-10	9.19705e-05	1.114	1.34828	1.31729	42.5	40.13	41.58	48.84	44.89	44.64	56.82	52.09	58.56	50.29	54.77	54.63
CHAC1	0.169211	4.72451e-07	0.0684474	1.11392	1.35939	1.25955	22.31	20.54	18.95	23.01	22.92	22.91	28.33	26.58	29.1	24.27	24.47	24.77
GATA4	0.43448	0.00785537	0.589192	1.11384	1.28943	1.24777	4.25	4.28	4.91	4.61	4.78	5.58	5.3	6.56	5.47	5.09	6.21	4.04
SLC36A1	0.291993	0.0005093	0.00684834	1.11335	1.24548	1.35049	4.51	4.45	5.42	4.98	5.45	5.58	5.92	5.68	6.31	5.74	7.37	6.03
FAIM	0.458571	0.0274761	0.109507	1.11187	1.25	1.27483	11.16	12.12	11.76	12.41	13.8	12.75	15.63	14.75	13.42	14.4	16.85	13.1
NAV3	0.245974	0.0181898	0.207263	1.11141	1.19098	1.14589	1.23	1.33	1.21	1.34	1.47	1.38	1.35	1.5	1.64	1.27	1.41	1.71
SNRNP48	0.339289	0.00885286	0.0838318	1.11121	1.22845	1.19349	10.57	9.93	12.68	13.34	10.41	13.12	15.34	11.24	14.18	13.42	12	15.14
ATP13A1	0.0188201	4.67674e-08	0.00605366	1.11109	1.27318	1.23014	17.43	17.04	18.28	19.29	19.7	19.62	22.36	21.86	22.94	20.63	21.32	20.63
EPRS	0.000138693	2.64135e-17	0.00183339	1.11047	1.25012	1.18632	70.64	68.57	70.81	81.17	77.24	74.81	86.64	86.21	89.7	80.09	79.36	80.9
SLC9A8	0.341054	0.00548673	0.299723	1.11047	1.24086	1.14535	3.92	3.79	4.33	4.78	4.26	4.33	4.85	4.91	5.18	4.4	4.21	5.37
ARV1	0.430683	0.00621585	0.0905654	1.11034	1.12217	1.11133	3.09	3.09	3.97	3.48	4.04	3.75	3.43	4.1	3.86	3.45	3.97	3.65
SPAG1	0.784403	0.0761342	0.0424651	1.11019	1.28898	1.38669	1.97	1.41	1.43	1.87	1.51	1.96	2.29	1.75	2.16	2.15	2.36	2.26
IRF1	0.00794678	1.2369e-25	1.94326e-08	1.11012	1.42415	1.35096	50.13	49.93	50.5	56.33	54.58	56.23	72.43	70.22	71.77	68.67	62.96	72.76
ZGPAT	0.464068	0.00132367	0.0373934	1.1095	1.36385	1.36616	6.04	5.16	6.06	6.94	6.13	6.08	7.8	7.1	8.64	7.05	7.89	7.47
VARS	6.77685e-05	2.15939e-16	1.79642e-05	1.10905	1.25976	1.22864	102.23	100.66	103.31	114.29	113.3	112	124.23	131.52	129.99	122.25	123.97	123.53
FAM208B	0.0972161	4.86389e-09	0.00257254	1.10873	1.32955	1.2267	7.9	7.81	8.11	9.05	9.21	8.15	10.48	11.05	10.14	9.29	9.79	10.83
RHOJ	0.668525	0.0266832	0.111986	1.1085	1.33557	1.40828	3.01	3.15	2.78	3.17	3.18	3.56	3.86	4.3	3.78	4.89	3.92	3.32
RBM4	0.401451	0.00050225	0.18327	1.10842	1.34744	1.25039	6.17	6.45	6.75	7.47	6.9	7.1	8.82	9.16	8.12	8.33	7.77	7.05
ZFYVE26	0.0355249	6.18573e-06	0.0254612	1.10788	1.30137	1.19606	3.87	3.85	3.96	4.44	4.2	4.3	4.97	5.43	4.8	4.56	4.61	4.56
RBM17	0.021429	4.14294e-10	0.176009	1.10715	1.25802	1.23997	62.69	62.25	61.71	66.14	68.79	71.72	78.49	78.39	77.93	73.76	79.75	62.26
FBXW17	0.800712	2.45792e-16	3.18334e-09	1.10694	2.27457	2.21676	6.01	5.32	5.97	6.25	6.21	6.69	12.13	12.37	14.85	11.22	12.28	10.66
UBOX5	0.669954	0.0485197	0.579314	1.10659	1.30814	1.12403	1.68	1.88	1.6	1.95	2.05	1.71	2.45	2.29	2.01	1.64	2.15	2.14
PHACTR1	0.671964	4.65186e-05	0.0138766	1.10623	1.46884	1.44334	2.42	2.31	2.33	2.24	2.64	2.93	3.4	3.52	3.45	3.4	3.34	2.92
ZCCHC4	0.320427	5.87016e-05	0.0206979	1.10548	1.33003	1.27857	9.02	8.48	9.71	10.4	10.25	9.43	12.45	11.33	12.41	11.46	10.92	11.37
TBRG1	0.00749058	1.43795e-21	5.47087e-06	1.10505	1.37261	1.35559	77.79	79.44	78.94	89.4	86.09	85.49	110.51	104.19	109.47	105.05	105.63	97
CCDC137	0.426024	1.54271e-05	0.130882	1.10441	1.39464	1.25718	7.08	7.62	6.18	8.25	7.1	7.71	9.65	9.52	9.95	8.21	8.09	8.88
ALG12	0.631041	0.0366237	0.0819647	1.10435	1.33652	1.25739	4.24	3.66	3.6	4.67	3.84	4.19	5.49	5.4	4.48	5.11	4.87	4.99
MTR	0.257893	0.00252126	0.16334	1.10366	1.2199	1.14031	3.02	3.31	3.22	3.34	3.46	3.74	3.95	3.73	3.97	3.25	3.67	3.95
SPACA6	0.733769	0.000601459	0.000155121	1.10342	1.37488	1.43767	3.35	3.52	3.96	3.41	3.64	4.9	5.73	3.88	5.28	5.13	5.16	4.83
MAK16	0.147562	2.3429e-05	0.000491042	1.10328	1.26703	1.26109	20.37	21.97	21.66	24.34	23.01	23.26	28.79	26.22	26.08	27.23	27.4	27.3
TNFRSF22	0.262314	0.000171163	0.0950447	1.10306	1.26058	1.22592	7.17	7.36	7.69	7.5	8.3	8.71	9.17	9.04	9.8	8.63	8.81	8.52
SLC7A5	0.0102971	8.06885e-12	0.0150185	1.10263	1.27946	1.27471	52.55	52.26	50.99	56.6	59.83	55.36	63.04	65.39	70.91	63.16	64.53	57.08
TRMT61A	0.641448	0.00752434	0.848586	1.10247	1.65371	1.28269	0.9	1.06	0.87	1.31	0.78	1.03	1.78	1.44	1.46	0.76	1.41	1.01
SIX1	0.62673	0.0025198	0.499702	1.10212	1.36609	1.21387	3.53	3.43	3.42	4.02	3.2	4.22	4.97	4.54	4.67	4.23	3.7	3.96
PLXNA2	0.460086	0.0132012	0.1282	1.10185	1.25231	1.22454	1.43	1.42	1.47	1.6	1.64	1.52	1.83	1.93	1.65	1.73	1.91	1.62
PGGHG	0.552873	0.000154019	0.0422455	1.10157	1.39436	1.33856	4.46	5.45	6.04	5.5	5.2	6.87	7.82	6.86	7.56	6.46	7.33	6.84
FOXC1	0.653582	0.023105	0.536349	1.10138	1.31644	1.33333	2.11	2.02	2.38	2.35	2.32	2.5	2.55	3.06	2.96	2.88	2.84	1.95
PRX	0.593782	0.0133437	0.248909	1.10124	1.31616	1.2984	2.04	1.72	1.87	2.3	2.06	1.84	2.58	2.34	2.49	2.54	2.28	2.09
ITM2B	0.000571016	1.2116e-29	9.90069e-07	1.10116	1.34435	1.30769	175.99	174.71	173.33	194.53	188.1	194.41	239.58	228.74	236.16	224.93	224.18	214.37
ACACB	0.742405	0.00488522	0.37354	1.10096	1.45192	1.28846	0.71	0.71	0.66	0.92	0.74	0.63	0.95	1.01	1.06	0.79	0.83	0.92
TECPR2	0.41741	0.00667079	0.469277	1.0994	1.24849	1.12651	2.22	2.14	2.28	2.46	2.51	2.33	2.66	2.86	2.77	2.39	2.32	2.73
CYCS	0.112243	7.5013e-09	0.00187034	1.09896	1.34733	1.28056	22.13	23.23	22.04	26.74	22.74	24.59	32.66	26.57	31.58	25.68	29.05	28.94
PUS3	0.590999	0.0151862	0.264365	1.09862	1.3135	1.29532	6.61	5.4	6.14	7.4	5.96	6.58	8.07	6.47	9.3	6.56	7.65	7.49
CRYBG1	0.214129	3.54309e-05	0.00125521	1.09861	1.27361	1.26389	4.72	4.9	4.78	5.35	5.42	5.05	5.91	6.38	6.05	6.06	6.09	6.11
GPATCH1	0.64207	0.024851	0.391868	1.09769	1.28466	1.25525	3.29	3.28	2.95	3.8	3.54	3.11	3.97	4.24	4.02	4.12	3.81	3.32
APOL7A	0.784203	0.00159811	0.0278227	1.09769	1.54242	1.54756	1.05	1.37	1.47	1.62	1.46	1.19	2.21	1.81	1.98	1.86	2.18	1.95
CCDC25	0.457238	1.23837e-06	0.000595935	1.09458	1.46678	1.37138	7.62	8.43	8.48	9.28	8.37	9.2	13.43	10.69	11.86	11.19	10.59	12.19
217615	0.342383	1.78191e-05	0.152421	1.09434	1.28276	1.26466	12.91	13.32	12.99	15.13	13.54	14.25	16.19	16.52	17.6	16.13	15.87	13.6
HELQ	0.180908	0.000384362	0.000881104	1.09393	1.27249	1.34825	7.93	6.81	7.83	9.07	7.08	8.54	9.53	8.71	10.48	9.47	10.48	10.29
BAZ2A	0.0114543	1.65957e-06	0.0414144	1.09351	1.19877	1.20892	11.61	12.37	13.45	13.51	13.76	13.66	14.54	15.83	14.5	15.42	15.33	13.52
RMDN3	0.305998	4.27741e-05	0.00637127	1.09147	1.2653	1.25939	14.51	15.03	14.41	16.92	15.97	15.08	19.15	17.84	18.62	17.67	19.06	17.64
D6WSU163E	0.582887	0.00850385	0.00714941	1.09096	1.27784	1.32029	6.19	6.3	5.65	6.82	6.67	6.3	7.69	7.44	8.05	8.24	7.66	8.68
NOL8	0.579166	0.000287701	0.00674041	1.09046	1.3471	1.3412	3.45	3.47	3.25	4.1	3.53	3.46	4.8	4.31	4.59	4.38	4.67	4.41
SERAC1	0.382978	0.000660705	0.0440532	1.08922	1.26695	1.21128	4.9	4.6	4.51	5.02	5.31	4.93	6.24	5.46	6.05	5.52	5.4	6.11
NEPRO	0.867698	0.00749227	0.923818	1.08881	1.25078	1.09381	5.02	5.34	5.63	5.92	5.92	5.57	6.8	6.74	6.46	5.09	5.94	6.65
NPC2	0.0294274	1.90974e-35	9.17664e-16	1.08778	1.55939	1.46421	63.14	60.4	61.59	69.45	62.94	68.99	102.59	87.99	98.11	86.19	86.77	96.72
BBS7	0.590518	0.00561544	0.55573	1.08747	1.28846	1.17308	5.88	5.05	5.19	5.71	6.14	5.68	7.18	6.73	6.86	5.8	6.25	5.94
ZSCAN29	0.371155	0.027892	0.0346159	1.086	1.25138	1.24146	3.29	3.1	2.68	3.22	3.04	3.59	3.46	4.21	3.68	3.76	3.82	3.63
RITA1	0.564977	0.0450966	0.0460172	1.08593	1.19747	1.25991	9.78	9.19	9.54	11.67	9.79	9.5	11.78	10.91	11.45	12.06	12.41	11.35
ISOC1	0.389716	1.1685e-05	0.000201803	1.08533	1.33032	1.31222	10.21	10.73	10	11.18	10.95	11.45	13.36	14.42	13.38	12.81	14.41	15.06
MED19	0.340709	0.000102238	0.0359308	1.08296	1.25122	1.24555	16.75	16.67	17.69	19.95	17.21	18.19	21.61	20.29	22.05	20.45	21.16	19.64
ZFP800	0.157748	2.13495e-06	0.144357	1.08284	1.30516	1.17498	4.03	3.89	3.91	4.5	4.2	4.11	5.16	5.24	5.04	4.68	4.18	4.88
SLC25A37	0.0716173	1.608e-09	5.14433e-07	1.08065	1.30422	1.32455	24.95	25.12	26.19	26.68	26.49	29.24	34.05	29.36	36.05	33.05	31.91	33.13
TMCO4	0.73239	0.00037107	0.0104939	1.08	1.43789	1.39368	2.86	3.52	3.12	3.43	3.64	3.19	4.23	4.69	4.74	4.61	3.89	4.85
SPATA5	0.720969	0.00771005	0.223964	1.07841	1.29481	1.21945	6.32	7.26	6.06	7.72	6.22	7.24	8.94	7.89	8.6	7.91	7.44	8.29
WDFY1	0.376382	1.07263e-20	7.1846e-08	1.07627	1.5265	1.38783	15.19	14.67	14.85	16.21	15.12	16.79	24.06	21.76	22.43	20.43	19.19	22.5
TRIB3	0.220324	1.99761e-05	0.0589308	1.07581	1.294	1.23031	40.87	35.89	38	42.46	38.67	42.33	49.25	42.39	56.86	42.12	42.21	55.62
MEX3A	0.510441	0.000720656	0.11215	1.07424	1.25764	1.24454	4.32	4.77	4.65	5.06	5	4.7	5.56	5.91	5.81	5.85	5.44	5.08
THBS1	0.082562	2.80269e-13	1.74232e-06	1.07394	1.33119	1.29208	27.63	27.82	28.67	31.7	29.51	29.13	36.3	40.08	35.6	34.68	38.41	35.99
NARS	0.026474	8.92483e-16	0.000782053	1.07393	1.25614	1.2151	121.14	127.86	123.1	135.92	133.82	129.87	158.33	150.83	158.25	149.41	144.48	146.6
LRRK1	0.0161973	3.98632e-08	0.00286867	1.07358	1.24199	1.18504	13.97	13.41	13.53	14.18	15.22	14.52	16.22	18.09	16.5	16.13	15.85	16.52
GPT2	0.183745	1.2767e-11	0.000595935	1.07091	1.30929	1.24992	22.26	21.9	21.7	23.65	23.04	23.84	28.48	28.11	29.64	25.66	27.02	28.05
DCLRE1C	0.445153	0.0163203	0.063993	1.07013	1.22857	1.26147	4.03	3.99	3.53	3.87	4.17	4.32	4.71	4.79	4.69	5.1	4.78	4.93
LENG1	0.834851	0.00111992	0.214307	1.06936	1.47206	1.39981	3.97	3.41	3	3.66	3.53	3.91	5.19	4.81	5.28	4.56	4.69	3.9
CHD6	0.0799103	2.74864e-07	0.00677452	1.06781	1.28564	1.20288	6.57	6.21	5.95	6.15	7.13	6.72	7.52	8.82	7.74	7.28	7.51	7.38
IFI27	0.148075	3.34577e-32	0.0609987	1.06696	0.511025	0.614479	76.34	69.54	74.99	76.94	78.62	80.1	34.08	37.56	41.23	48.15	46.34	74.13
SAFB2	0.42201	3.97869e-06	0.0936434	1.06654	1.25955	1.25451	16.97	16.2	18.38	16.66	18.52	19.8	21.87	20.4	22.66	20.71	21.3	18.36
GNE	0.803734	0.0270639	0.231118	1.06633	1.28061	1.23673	3.63	2.94	3.23	3.76	3.35	3.34	4.21	4.19	4.15	3.72	4.25	4.22
NDOR1	0.553185	1.05791e-06	0.0299255	1.06596	1.51383	1.3	3	3.23	3.17	3.4	3.54	3.08	4.86	5.02	4.35	4.09	3.78	3.89
DEAF1	0.801874	0.0025057	0.140891	1.06378	1.28929	1.2148	6.33	6.36	6.91	6.65	6.94	7.26	8.55	8.21	8.51	7.8	7.5	7.61
SDAD1	0.363403	7.23838e-08	0.00190051	1.06211	1.278	1.24654	12.63	12.46	11.78	13.15	12.77	13.24	15.99	15.11	16.02	15.21	14.73	15.24
PRDM9	0.674873	0.00137524	0.00618485	1.06164	1.34113	1.36982	3.51	3.09	2.81	3.28	3.25	3.46	4.15	4.04	4.43	4.42	4.04	4.3
BRMS1	0.537156	0.0036205	0.526915	1.05924	1.23118	1.21759	20.01	17.96	15.71	17.64	18.52	20.7	22.71	20.88	22.5	21.08	21.78	17.2
2210418O10RIK	0.940532	0.00170823	5.22998e-05	1.05801	0.700098	1.29007	3	3.86	3.31	4.05	5.22	1.49	2.36	2.25	2.51	5.56	5.05	5.15
STARD3	0.661163	1.87003e-07	0.000361355	1.05626	1.39437	1.37121	11.61	12.12	12.53	12.27	12.56	13.47	17.2	15.87	17.49	16.16	16.07	16.13
ZFP746	0.771958	0.000287561	0.0434402	1.05588	1.33141	1.31471	5.46	4.6	5.51	5.84	5.34	5.26	6.8	6.64	7.29	6.32	6.86	6.34
2700062C07RIK	0.858173	0.0460519	0.848586	1.05436	1.29041	1.1731	6.9	6.97	7.1	8.02	6.43	7.66	8.51	9.17	9.38	7.31	7.91	7.31
RPUSD2	0.910065	0.0260616	0.483838	1.05435	1.40942	1.27174	0.87	0.97	0.92	1.09	0.92	0.9	1.18	1.31	1.4	1.13	0.98	1.22
NLE1	0.842088	0.00524262	0.180161	1.05267	1.36274	1.3002	5.59	5.36	4.24	5.81	4.69	5.49	6.8	6.76	7.14	6	6.61	6.43
LOC100044627	0.923462	0.0274907	0.743484	1.05241	1.38318	1.43586	456.11	452.67	451.21	259.39	558.48	613.4	563.14	520.53	797.44	572.32	582.99	368.71
DTX3	0.650673	4.9985e-05	0.0020818	1.05057	1.28855	1.35676	25.25	23.84	23.48	23.96	23.21	29.07	32.34	26.71	34.46	32.03	31.97	28.42
DIEXF	0.923462	0.00297746	0.178921	1.04965	1.35997	1.26765	4.67	4.3	3.92	4.93	4.49	4.11	5.79	5.52	6.22	5.61	4.51	5.27
LMAN2L	0.619687	0.000721685	0.493017	1.0488	1.26039	1.17506	10.67	11	10.09	11.43	11.51	10.37	13.25	13.18	13.6	12.16	11.56	11.17
4930453N24RIK	0.789046	0.00048585	0.0330072	1.04664	1.26092	1.2242	22.91	24.59	27.12	27.8	24.01	26.29	33.51	28.82	31.76	28.66	30.93	30.6
SLC35B1	0.790366	0.0103576	0.147191	1.04594	1.24264	1.19232	15.73	15.66	16.5	18.78	16.21	15.1	21.97	17.3	20.24	18.1	18.76	19.37
ADAMTS6	0.923462	0.000389839	0.31334	1.04332	1.46209	1.23105	1.84	1.65	2.05	2.1	1.62	2.06	2.84	2.61	2.65	2.28	1.89	2.54
OTUB2	0.876761	0.0207403	0.0528056	1.04214	1.29822	1.359	4.71	4.16	3.47	4.28	4.17	4.41	5.45	4.67	5.9	5.31	5.56	5.4
CCDC86	0.849572	0.000727607	0.0984308	1.03776	1.2923	1.26189	7.01	7.12	6.26	6.89	6.92	7.35	8.73	8.43	9.19	8.1	8.44	8.01
GM14391	0.674569	0.00638271	0.660735	1.0332	1.27709	1.14292	7.92	7.35	6.42	7.73	7.35	7.33	8.53	9.69	9.48	7.23	8.08	7.61
ZFP933	0.923462	0.0312243	0.616831	1.03311	1.27594	1.20861	2.48	3.32	3.26	3.41	2.85	3.1	3.71	3.52	4.33	3.61	3.01	3.61
43895	0.64397	4.02644e-15	0.00138075	1.03114	1.32391	1.24284	69.89	72.2	70.81	76.82	69.92	72.79	95.19	90.1	96.57	86.45	81.58	92.64
IQGAP2	0.867698	0.0110616	0.180351	1.0274	1.89041	1.71233	0.19	0.2	0.34	0.18	0.32	0.25	0.42	0.47	0.49	0.39	0.37	0.41
GSDMD	0.868738	0.0146535	0.0340652	1.0227	1.21874	1.21514	8.75	9.65	9.35	9.6	9.17	9.61	11.02	11.1	11.7	10.73	11.29	12.85
STARD5	0.923462	0.0288759	0.0408754	1.02112	1.35652	1.35528	2.35	2.56	3.14	3.28	2.47	2.47	3.75	3.29	3.88	3.69	3.34	4.51
INPP1	0.613475	1.74002e-05	0.00036208	1.01867	1.30805	1.27149	8.42	8.59	8.7	8.37	8.44	9.38	11.84	10.83	10.96	11.44	10.29	10.57
SFI1	0.943634	0.000287701	0.00856044	1.01611	1.28641	1.2563	5.23	4.62	4.43	4.85	4.5	5.16	5.93	6.13	6.31	6.09	5.54	6.98
BC005561	0.956915	0.0154234	0.437936	1.01246	1.41121	1.27726	1.15	1.1	0.96	0.98	1.21	1.06	1.52	1.6	1.41	1.3	1.39	1.19
IL1RL1	0.858917	1.29304e-05	0.0104282	1.01091	1.31091	1.22667	11.82	10.82	10.36	12.37	10.39	10.6	15.72	13.8	13.74	13.9	12.84	13.89
RAB39B	0.932137	0.0106887	0.441748	1.01038	1.2872	1.17388	3.72	3.88	3.96	3.97	3.75	3.96	5.13	4.29	5.46	3.97	4.14	5.23
2410002F23RIK	0.992951	0.000456269	0.205713	1.00905	1.38794	1.27437	6.78	6.48	6.64	6.55	7.03	6.5	9.26	8.3	10.06	7.7	7.6	9.01
MRPL30	0.881266	3.97614e-06	0.0101987	1.00723	1.22524	1.17218	88.7	98.21	89.6	94.93	91.39	92.19	119.03	107.6	112.16	108.8	103.16	114.83
PLEKHF2	0.932342	0.368489	0.0366124	1.00642	1.08904	1.14598	7.35	8.2	7.81	8.16	7.56	7.79	8.43	8.43	8.58	9.18	9.01	11.12
PAKAP	0.999966	0.000568835	0.796035	1.00563	1.52676	1.12676	1.43	0.87	1.25	1.11	1.44	1.02	1.89	1.77	1.76	0.83	1.41	0.93
ALG8	0.923462	0.0113862	0.0318325	1.00302	1.26011	1.33675	5.38	5.8	5.39	5.4	5.1	6.12	7.25	6.49	7.14	6.26	8.75	6.98
STX3	0.173022	0.00240962	0.0278227	1.00123	1.12731	1.13407	5.24	5.57	5.45	5.67	5.53	5.08	6	6.22	6.11	5.81	6.52	6
FRMPD4	0.999966	0.909256	0.923818	1	0.666667	1	0.02	0.01	0	0	0.03	0	0	0	0.02	0.01	0	0.01
CSPRS	0.937628	0.00182387	0.24332	1	8.36364	5.18182	0	0.07	0.04	0.04	0	0.07	0.36	0.36	0.2	0.15	0.22	0.08
KRT19	0.942785	0.0395935	0.438768	0.997139	0.658083	0.776824	2.27	2.01	2.71	2.12	2.46	2.39	1.77	1.43	1.4	1.83	2.2	1.39
CTH	0.973302	0.00477684	0.682155	0.994308	1.23278	1.08452	11.51	11.34	12.29	13.52	10.16	11.26	14.75	13.2	15.37	11.01	11.73	15.67
PTPN5	0.999946	0.182592	0.408829	0.986333	0.749431	0.776765	1.56	1.22	1.61	1.25	1.31	1.77	1.11	1.06	1.12	1.09	1.2	1.2
TMA16	0.923462	0.00876947	0.271487	0.981644	1.24704	1.19962	8.84	9.77	7.54	9	8.36	8.31	12.21	8.91	11.49	9.19	10.69	10.98
6030458C11RIK	0.965036	0.00463605	0.0129483	0.981514	1.25303	1.22819	5.59	5.85	5.87	5.51	5.7	5.78	7.84	6.79	7.06	7.27	6.93	8.04
FAM193B	0.855096	0.000425659	9.07449e-05	0.975591	1.23073	1.32888	13.2	12.2	13.52	13.4	11.67	12.9	17.09	12.98	17.83	15.74	18.15	15.72
ENPP4	0.847603	3.45482e-08	0.135636	0.974288	1.28444	1.17172	14.3	14.46	14.8	14.86	13.07	14.51	19.35	17.63	18.97	17.34	14.73	18.29
MCM8	0.957864	0.0473353	0.103589	0.972533	1.21261	1.19227	3.26	2.82	3.75	3.4	3.07	3.09	4.01	3.94	3.97	3.84	3.91	4.58
PSME2	0.923462	3.70814e-10	0.00102306	0.966863	1.30687	1.22012	107.85	108.14	109.33	113.53	93.79	107.22	156.36	131.69	137.1	130.38	129.45	180.24
NAA25	0.857278	2.92241e-08	0.0397311	0.963257	1.2413	1.13515	15.41	15.43	15.7	15.41	14.95	14.47	19.9	18.48	19.39	17	16.44	20.8
NUDT13	0.950137	0.0114436	0.0968267	0.962896	1.27059	1.21448	4.01	3.73	3.31	3.52	3.28	3.84	4.53	5.04	4.47	4.87	4.08	4.95
IL15	0.923462	0.000632391	0.0610803	0.96137	1.56487	1.3863	4.38	4.81	4.53	5.18	3.44	4.57	7.33	6.81	7.33	6.4	5.29	7.92
SGSH	0.923462	0.370198	0.0364386	0.959943	0.866953	0.806867	2.36	2.31	2.32	2.28	2.49	1.94	1.92	1.94	2.2	1.7	1.74	1.76
IFIT1BL1	0.999966	0.00128877	0.516341	0.958333	3.89583	2.66667	0.05	0.13	0.3	0.06	0.2	0.2	0.71	0.51	0.65	0.33	0.3	0.25
PKP3	0.923483	0.00454174	0.182492	0.954459	0.586338	0.650854	1.51	1.72	2.04	1.69	1.54	1.8	1.17	1.04	0.88	1.18	1.37	1.3
NOV	0.923462	0.0231719	0.0601338	0.95	0.67093	0.603488	3.07	2.69	2.84	2.87	2.72	2.58	2.04	2.37	1.36	1.84	1.99	2.28
GPER1	0.830973	1.01936e-05	0.0528056	0.948395	0.707678	0.754248	11.05	9.51	11.22	9.88	10.59	9.67	7.78	7.22	7.49	7.79	8.69	9.3
RNF150	0.845657	0.000646781	0.0472574	0.94518	0.712665	0.761815	1.61	1.65	2.03	1.73	1.74	1.53	1.25	1.28	1.24	1.34	1.45	1.32
ARMCX6	0.923462	0.63945	0.993742	0.941606	0.759124	0.978102	0.44	0.52	0.41	0.63	0.25	0.41	0.39	0.27	0.38	0.52	0.44	0.47
MEGF8	0.387738	1.59365e-15	4.25671e-06	0.936194	0.726354	0.725455	15.62	14.29	14.6	12.94	15.36	13.37	10.65	11.32	10.36	11.35	10.58	12.24
RINT1	0.706697	0.00112679	0.357667	0.93005	0.762171	0.806939	5.33	6.32	6.22	5.63	5.52	5.47	4.52	4.45	4.65	5.02	4.75	5.98
DAPP1	0.864679	0.0189637	0.157014	0.929535	1.35232	1.29985	2.32	2.31	2.04	2.24	1.92	2.04	2.93	2.97	3.12	2.61	2.94	3.07
VWA1	0.0701694	7.96076e-11	2.0007e-05	0.926795	0.772562	0.804601	36.09	36.09	35.19	30.45	34.42	34.64	24.67	27.96	30.32	28.91	27.16	29.26
NAA20	0.575318	2.21484e-06	0.114841	0.925522	1.30195	1.14277	37.77	38.95	39.69	40.53	31.94	35.27	55.77	46.22	49.57	43.43	40.03	56.97
GNL3L	0.225302	2.32666e-12	0.000454443	0.922841	0.734968	0.748424	18.6	19.66	20.45	18.89	17.85	17.44	14.09	14.38	14.68	14.22	15.04	17
TUBB2B	0.456928	3.74661e-08	0.000698222	0.922672	0.723952	0.751812	24.06	23.7	22.59	23.14	21.87	19.9	17.03	17.09	16.81	18.19	17.89	19.09
ITGAV	0.0703138	6.11186e-14	0.000463288	0.920041	0.739714	0.733752	50.91	50.62	52.8	47.61	49.9	44.48	36.31	41.47	36.38	38.8	38.06	46.57
ACSL6	0.322775	6.17119e-05	0.207966	0.915721	0.731878	0.78821	7.71	7.56	7.63	7.37	6.74	6.86	5.56	5.41	5.79	5.83	6.43	7.35
SARDH	0.105607	1.25558e-06	0.0598257	0.911322	0.767708	0.829894	11.93	12.43	11.5	11.39	10.23	11.06	8.65	9.38	9.5	10.65	9.61	10.48
ALDOC	0.147407	5.35643e-14	5.14433e-07	0.909853	0.71738	0.739143	33.87	33.19	33.11	28.55	31.31	31.28	23.1	24.64	24.12	26.17	23.75	25.22
AHCY	0.789046	0.15828	0.0409225	0.909457	0.799799	0.71328	2.83	3.35	3.76	3.71	2.48	2.85	2.57	2.64	2.74	2.31	2.04	2.63
TMEM260	0.705581	0.00802476	0.366148	0.907895	0.839474	0.860526	2.03	3.01	2.56	2.57	2.25	2.08	1.97	2.2	2.21	1.94	2.39	2.26
BOLA1	0.670258	0.0138483	0.147899	0.907652	0.742524	0.754178	15.81	14.36	15.31	14.75	15.35	11.18	12.39	10.78	10.6	11.71	11.99	12.52
POLE4	0.00104522	7.37617e-05	0.1282	0.907182	0.894137	0.946769	20.57	23.43	22.69	18.22	20.71	21.57	19.04	18.98	21.61	21.81	19.72	22.43
LRRC14B	0.904694	0.0349445	0.585512	0.902778	0.552083	0.5625	0.62	1.18	1.08	0.64	1	0.96	0.5	0.55	0.54	0.59	0.49	1.1
ZFYVE21	0.524346	0.000732136	0.121606	0.902206	0.733682	0.746191	15.49	14.27	14.21	13.23	13.57	12.87	11.22	10.37	10.67	12.08	10.06	13.61
UCP2	0.855096	0.00597582	0.620124	0.901408	0.567222	0.816901	2.62	2.61	2.58	2.59	2.42	2.03	1.62	1.24	1.57	2.3	2.51	1.68
RAB27B	0.684419	0.0137156	0.359955	0.900585	0.71345	0.783626	1.12	1.15	1.15	1.08	0.94	1.06	0.75	0.84	0.85	0.99	0.84	1.04
DLL1	0.923462	0.0278749	0.0921879	0.9	3.4	2.75	0.1	0.05	0.05	0.02	0.13	0.03	0.3	0.2	0.18	0.16	0.21	0.26
CDKL2	0.0143756	9.30696e-07	0.0359935	0.898502	0.758319	0.800333	7.53	8.27	8.24	7.69	7.1	6.81	6.04	5.91	6.28	6.92	6.04	7.31
CAR5B	0.45007	0.000126289	0.0366124	0.897767	0.722084	0.763275	5.96	6.85	7.34	6.22	6.43	5.44	4.87	4.97	4.71	5.64	5.03	5.28
PHTF2	0.0474126	0.00141981	0.0812599	0.89599	0.76817	0.937343	2.47	2.94	2.57	2.39	2.32	2.44	1.84	2.24	2.05	2.93	2.5	2.26
TRAPPC6A	0.63613	0.0024432	0.22668	0.891903	0.682235	0.779727	14.47	16.64	17.92	14.93	14.43	14.37	10.11	10.5	12.84	13.29	12.1	14.59
TENM3	0.165187	0.00107572	5.56117e-07	0.890563	0.773989	0.701031	4.39	4.22	4	3.63	4.04	3.56	3.01	3.86	2.89	2.94	3.01	2.99
EIF4B	0.000178667	5.52539e-35	2.49923e-08	0.889719	0.74722	0.788152	294.65	300.78	301.91	257.99	272.71	267.68	221.68	222.81	226.02	243.08	238.14	236.1
EML5	0.825402	0.0334414	0.422382	0.888889	1.17172	1.05051	0.39	0.32	0.28	0.24	0.26	0.38	0.38	0.4	0.38	0.35	0.31	0.46
DCN	0.402657	0.000415704	0.00242999	0.888281	0.732453	0.736317	10.32	10.68	10.06	9.97	8.79	8.83	7.78	7.49	7.48	8.21	7.18	6.89
MGST3	0.352407	2.35622e-08	0.000322432	0.886336	0.644282	0.684096	46.74	48.14	47.03	39.87	39.94	45.97	31.57	32.26	27.6	34.69	34.79	33.62
RP2	0.00762768	9.6265e-08	0.0147265	0.886262	0.74462	0.777962	13.24	14.8	14.25	13.53	12.2	11.75	10.4	10.34	10.75	11.72	10.43	11.92
KITL	0.0429934	6.86948e-10	0.00256899	0.885839	0.740962	0.775754	12.01	12.26	12.52	11.36	10.77	10.46	8.98	9.35	8.93	9.84	9.77	10.74
TROVE2	0.0568134	8.46801e-10	0.0180775	0.882378	0.729512	0.720594	7.49	7.67	8.39	7.39	6.88	6.51	5.65	5.95	5.58	5.82	5.57	7.48
HR	0.611608	0.0408769	0.131274	0.881974	0.740343	0.718884	1.57	1.42	1.67	1.38	1.37	1.36	0.99	1.24	1.22	1.04	1.09	1.41
HILPDA	0.268111	5.64585e-06	0.020306	0.881618	0.68282	0.741894	30.05	27.6	27.16	25.56	25.23	23.98	18.23	17.46	22.22	20.17	20.53	25.47
MMGT1	0.100395	2.70766e-11	0.00183005	0.88146	0.689663	0.724514	12.82	14.62	14.74	13.44	12.08	11.66	9.89	9.4	9.8	10.45	10.31	12.1
GALE	0.217884	1.53384e-05	0.000445167	0.881026	0.725723	0.702479	20.11	18.87	19.1	17.07	17	17.1	15.09	13.72	13.34	14.19	13.27	15.18
ASPA	0.360109	0.000177658	0.0800419	0.880851	0.690998	0.678887	9.8	10.74	10.01	9.52	7.78	9.61	7.78	6.86	6.47	6.84	7.43	9.69
TCIM	0.475326	0.000177278	0.103974	0.880391	0.683439	0.719091	11.23	11.46	12.09	9.36	11.77	9.49	7.64	8.39	7.74	8.26	9.01	10.62
ALCAM	0.0016349	1.10618e-19	8.30063e-07	0.879597	0.745194	0.7402	43.5	43.81	44.83	40.78	38.9	36.55	32.61	33.44	32.42	33.33	32.06	37.09
MXD3	0.200686	3.0379e-05	0.0416941	0.878902	0.727565	0.735545	22.43	25.65	23.35	21.51	20.38	20.89	18.81	16.85	16.31	18.84	17.39	21.63
ENDOG	0.719727	0.0174159	0.141512	0.878517	0.684681	0.646717	7.53	8.06	6.8	8.53	5.65	5.49	4.73	6.07	4.53	5.24	4.71	6.82
SERPINB9	0.829614	0.00667946	0.018627	0.878378	1.23384	1.23854	5.91	5.46	5.65	5.61	4.61	4.73	7.54	6.1	7.36	7.08	6.64	7.77
CDKN3	0.276565	1.86905e-05	3.99361e-05	0.877975	0.688871	0.64734	27.48	30.28	27.96	25.42	23.24	26.6	21.79	19.93	17.33	18.33	19.83	20.17
MVD	0.0665728	8.71601e-09	1.43559e-06	0.877817	0.717303	0.700887	39.39	33.86	39.45	33.37	33.16	32.4	28.69	26.61	25.54	27.69	25.76	26.04
ALG10B	0.0058961	5.45974e-18	2.53319e-06	0.877546	0.706994	0.720736	27.24	27.27	26.99	23.9	24.09	23.53	19.3	18.85	19.47	19.24	20.03	22.55
TLR4	0.189603	0.000136313	0.073072	0.877387	0.727638	0.738693	3.2	3.22	3.53	3.03	2.87	2.83	2.5	2.66	2.08	2.61	2.66	3.03
PI15	0.156408	8.82298e-08	0.0558219	0.873658	0.673823	0.721718	3.77	4.14	4.2	3.52	3.63	3.43	2.78	2.82	2.56	3.43	2.75	3.6
44084	4.57083e-05	2.18581e-13	0.00410585	0.8732	0.783606	0.797515	45.39	48.14	48.11	40.72	41.12	41.84	39.24	36.06	35.69	39.16	38.11	43.06
ARHGAP18	0.0274651	1.63991e-17	5.82225e-09	0.872614	0.656633	0.663926	20.22	22	22.23	19.6	19.22	17.42	14.16	14.67	13.49	14.42	14.88	16.05
SCD2	1.76673e-05	7.014e-31	2.98234e-15	0.871308	0.714011	0.724786	576.24	574.54	604.11	507.61	531.79	489.65	400.69	435.08	417.24	437.38	417.3	445.07
SQLE	2.26033e-05	2.379e-26	2.26039e-07	0.871289	0.733217	0.734968	110.02	110.68	110.43	99.21	94.67	94.63	82.6	80.53	79.66	84.17	79.54	92.36
CHMP6	0.145043	4.20362e-06	0.0638023	0.870995	0.739741	0.829539	22.88	23.97	24.31	20.09	18.82	23.07	18.28	16.52	17.84	20.4	20.79	18.34
IDH2	0.000913611	4.02014e-12	0.000576363	0.869261	0.744314	0.775816	92.68	97.67	92.81	83.94	81.91	80.29	73.99	63.72	73.05	74.78	71.85	83.87
CD9	0.000200634	1.10364e-27	5.25049e-06	0.868547	0.721484	0.767126	284.92	295.49	285.68	255.38	237.06	259.8	212.9	205.38	206.59	235.61	222.2	242.87
MINDY2	0.0038592	1.69239e-12	0.00107874	0.867976	0.744157	0.733217	13.15	13.03	14.04	11.95	12.42	10.54	9.88	10.3	9.75	10.38	9.36	11.98
DMAC1	0.456745	0.000325846	0.00915187	0.867086	0.6674	0.679969	24.37	19.61	19.67	16.61	19.4	19.18	14.15	13.64	14.69	14.12	14.47	16.27
TPD52	0.00281888	1.59062e-13	0.00177301	0.86521	0.730941	0.753232	43.66	44.9	46.02	40.75	37.29	38.4	33.13	31.02	34.22	34.77	32.38	40.46
RNF170	0.107676	0.000180375	0.058662	0.864444	0.753333	0.788333	6.03	6.31	5.66	5.88	5.09	4.59	5.23	3.83	4.5	5.22	4.47	5.34
TRIB2	0.221131	9.71259e-09	0.000416859	0.864371	0.63276	0.699009	6.51	6.19	6.47	5.66	5.45	5.46	3.67	4.18	4.28	4.8	4.32	4.9
BTG2	0.415524	0.00455576	0.382601	0.863281	0.703125	0.783203	3.6	3.34	3.3	3.12	2.92	2.8	2.16	2.33	2.71	2.78	2.53	3.38
UEVLD	0.0305579	6.52745e-06	0.291546	0.861815	0.777596	0.803761	8.18	8.31	7.97	6.42	7.23	7.43	6.72	6.21	6.09	7.25	6.32	7.92
MOB1B	0.191025	0.000233367	0.198544	0.860836	0.727704	0.732012	6.76	7.69	8.76	6.97	6.65	6.36	5.67	5.72	5.5	5.98	5.51	7.68
PXYLP1	0.0675524	2.48235e-06	0.0026611	0.859004	0.713123	0.734614	10.24	10.22	10.25	8.69	9.13	8.56	8	7.38	6.52	7.8	8.24	7.98
SLC26A11	0.478473	0.0876956	0.541368	0.858855	0.736352	0.824234	2.64	1.95	2.92	1.83	2.13	2.49	1.91	1.73	1.89	2.2	2.1	2.19
VIM	2.20166e-09	1.63494e-30	1.76007e-08	0.858529	0.745352	0.759812	2107.41	2086.44	2086.78	1795.77	1830.9	1765.43	1515.73	1597.51	1568.04	1661.51	1542.55	1735.14
CCDC90B	0.289039	0.00529443	0.44236	0.857353	0.739771	0.796535	8.49	9.49	9.15	7.91	7.64	7.71	7.36	6.29	6.42	7.19	8	8.6
SPCS1	0.00621953	2.29622e-10	0.00210731	0.856986	0.740711	0.745147	82.64	78.66	84.41	73.28	67.52	69.77	61.57	58.84	61.59	60.82	60.68	73.71
ATL3	0.000823547	3.04867e-15	0.04921	0.85688	0.749007	0.755205	32.4	34.8	36.07	31.42	29.67	27.4	26.22	26.04	25.09	27.48	25.42	33.83
HMGCR	0.000131093	1.25182e-19	0.000258119	0.856728	0.735375	0.744387	43.04	42.68	45.22	38.93	37.88	35.37	31.72	32.54	32.03	33.95	31.49	38.51
PXDC1	0.118088	6.98615e-07	0.0504696	0.856704	0.704197	0.729376	16.27	17.09	15.49	13.99	14.44	13.42	11.52	10.96	11.92	12.39	11.32	15.04
BCAP29	0.210468	0.000702604	0.590772	0.856254	0.723969	0.7852	9.98	10.51	10.05	9.15	8.57	8.43	8.31	6.47	7.33	8.53	8.12	10.92
PAFAH1B3	0.00303415	8.8111e-15	0.00406109	0.85591	0.706693	0.760775	100.19	94.59	93.86	79.63	86.74	80.68	67.81	66.09	70.08	76.34	73.17	86.83
DEPTOR	0.186131	1.15042e-05	0.00320479	0.854264	0.67907	0.697674	2.24	2.07	2.14	1.72	2.01	1.78	1.49	1.49	1.4	1.69	1.41	1.6
NUDT18	0.536668	0.00076985	0.505467	0.854063	0.679519	0.72471	8.09	8.42	7.61	6.75	6.39	7.46	5.65	5.76	4.98	5.71	6.79	8.68
PANK1	0.183858	0.000759395	0.0220792	0.852908	0.719498	0.72634	3.07	2.72	2.98	2.36	2.63	2.49	2.16	2.08	2.07	2.1	2.2	2.54
AK4	0.099922	0.000510809	0.469916	0.852878	0.754087	0.826581	4.45	4.95	4.67	4.49	3.73	3.78	3.44	3.3	3.87	3.88	3.88	4.97
MVK	0.00806351	1.67263e-09	7.64067e-05	0.852835	0.729306	0.720358	34.68	33.53	34.6	29.55	28.66	29.47	24.44	25.74	24.8	24.89	24.37	28.82
MFSD9	0.506177	0.0257401	0.0610089	0.851485	0.717115	0.669024	2.36	2.41	2.3	2.25	2.17	1.6	1.75	1.77	1.55	1.5	1.68	1.92
MTPN	1.24237e-06	1.47361e-22	0.00381348	0.851263	0.749117	0.767538	109.5	116.59	116.46	100.94	96.79	93.87	85.64	86.32	84.65	92.31	85.96	105.54
NCAPG	0.000367363	8.57913e-16	0.0165338	0.850358	0.736351	0.750309	51.6	55.99	54.33	47.86	46.83	43	40.42	38.39	40.42	43.01	38.06	51.37
GM13276	0.744644	0.0398407	0.00397362	0.85014	0.606443	0.453782	2.62	2.28	2.24	2.41	1.35	2.31	1.85	1.45	1.03	0.89	1.32	1.2
SEMA3E	0.855096	0.0140335	0.923818	0.85	0.45	0.65	0.33	0.26	0.21	0.21	0.3	0.17	0.11	0.15	0.1	0.19	0.23	0.3
PANK3	0.000128771	2.22019e-19	0.00381836	0.849801	0.727229	0.733382	26.11	27.97	28.81	24.53	23.74	22.17	20.18	20.1	20	21.18	19.61	25.44
TMEM218	0.267551	0.0388956	0.0403747	0.849711	0.782824	0.758877	8.2	8.29	7.73	7.69	6.44	6.45	7.32	5.31	6.33	5.93	6.12	6.45
SEMA3B	0.0404118	2.08775e-06	0.0115904	0.849613	0.742767	0.767975	11.68	11.68	11.55	9.45	10.39	9.82	8.84	8.73	8.36	9.98	8.47	9.72
DECR1	0.0750314	6.90686e-05	0.127823	0.848969	0.739872	0.761194	8.94	10.04	9.16	7.76	7.85	8.28	6.67	6.81	7.34	7.36	6.72	9.22
FAM69A	0.091191	0.000172299	0.478535	0.848296	0.747051	0.74017	9.3	11.06	10.16	9.23	8.47	8.19	7.75	7.56	7.49	8.23	6.87	11.4
HS2ST1	0.000109112	7.40151e-20	2.76636e-06	0.847863	0.724252	0.731699	28.99	27.8	30.5	25.45	25.15	23.41	21.23	20.98	21.01	22.24	20.62	23.97
ABCB8	0.105374	0.000594551	0.018022	0.847632	0.752461	0.730427	7.39	7.37	6.57	5.97	5.98	6.13	5.43	5.37	5.25	4.93	5.4	6.12
WRAP73	0.174757	0.000825461	0.174851	0.84751	0.73055	0.747925	14.5	12.01	12.05	10.38	11.34	10.96	10.21	9.13	8.83	10.13	9.88	12.24
PRADC1	0.371763	0.00894401	0.440432	0.847273	0.717686	0.801653	10.07	10.63	9.55	9.1	8.65	7.88	6.71	7.56	7.44	7.5	9.31	9.01
HACL1	0.15784	2.63445e-06	0.000216457	0.847075	0.650852	0.662828	6.92	7.88	6.91	6.15	5.82	6.42	5.07	4.37	4.69	5.01	4.69	5.1
SRP54B	1.59707e-07	9.91641e-10	0.138641	0.846399	0.807911	0.857219	18.57	19.58	18.23	15.89	15.76	16.07	14.29	15.21	16.05	15.71	16.57	19.3
ABHD17C	0.00576586	3.29372e-07	0.0752782	0.845443	0.745409	0.752709	29.64	30.75	27.28	25.51	24.68	23.93	20.02	22.87	22.46	23.05	20.48	28.74
SYNGR3	0.17791	7.92217e-05	0.0666813	0.845405	0.690421	0.738707	8.72	8.28	8.68	7.57	6.61	7.53	6.05	5.71	5.97	6.34	6.66	7.58
NDC80	0.00139098	7.68671e-12	0.0014726	0.84523	0.741095	0.753992	47.96	51.55	47.03	44.45	40.19	39.22	35.54	35.57	37.49	36.94	36.06	43.65
CHAC2	0.301278	0.0109135	0.0917662	0.845139	0.741667	0.733681	9.68	9.61	9.51	8.79	8.47	7.08	7.52	6.22	7.62	7.59	5.92	8.65
OST4	0.015853	2.01081e-10	0.000694759	0.845067	0.717244	0.756023	189.27	184.36	169.7	144.54	155.33	159.28	131.63	129.31	128.76	143.44	138.57	142.99
ALDH6A1	0.217552	0.000688041	0.0185971	0.844644	0.701554	0.69583	3.89	4.16	4.18	3.67	3.38	3.28	3.11	2.72	2.75	2.72	3.04	3.34
CTNNAL1	4.15783e-05	9.52122e-21	0.000901966	0.843845	0.701602	0.68433	40.43	43.54	43.98	36.94	36.04	34.99	30.72	29.84	29.21	29.91	28.44	38.42
RBM3	3.60562e-06	8.22307e-19	9.41103e-08	0.843288	0.733507	0.765249	441.56	466.35	462.82	384.17	363.35	408.4	356.78	309.36	339.3	364.27	345.38	373.79
RAB3D	0.0126593	2.53248e-11	8.36275e-06	0.842874	0.67611	0.713201	11.26	11.62	11.36	9.41	10.12	9.33	8.17	7.35	7.63	8.47	8.32	8.57
PINK1	0.119201	3.918e-06	0.0138282	0.842871	0.690043	0.751902	10.27	9.39	10.57	7.45	8.96	9.07	7.09	7.12	6.65	8.56	7.52	6.89
TM9SF3	5.69942e-05	1.57555e-21	0.000907437	0.841449	0.722059	0.718766	55.96	60.63	56.54	52.96	45.16	47.56	43.91	40.67	40.43	43.01	41	52.27
SPC25	0.00543535	6.98233e-09	0.00213187	0.841292	0.73869	0.746821	46.2	44.79	44.29	39.37	35.24	39.2	33.78	33.25	32.9	35.75	32.38	39.33
IFT80	0.000654793	4.73874e-18	6.01082e-07	0.840902	0.714317	0.731224	29.56	31.91	30.8	28.55	24.46	24.58	21.94	22.06	21.91	23.67	21.89	24.57
LGALSL	0.765021	0.301682	0.439044	0.840164	0.737705	0.770492	0.81	0.79	0.84	0.56	0.58	0.91	0.63	0.53	0.64	0.7	0.54	0.59
PARPBP	0.0791061	7.5946e-05	0.0299255	0.839727	0.743638	0.765287	8.28	9.44	8.61	8.19	6.92	7	7.12	6.19	6.27	7.08	6.8	7.45
NELFB	9.46278e-05	6.22285e-10	0.0149341	0.839389	0.749202	0.753948	39.07	38.43	38.37	32.65	32.89	31.72	30.93	29.24	26.64	30.38	30.34	36.47
COPG2	0.0108121	3.16653e-08	0.0492154	0.839138	0.743172	0.738662	13.56	13.24	13.11	11.55	11.75	10.19	10.44	9.41	9.81	10.42	9.25	12.56
TRAPPC6B	0.0671906	0.000117902	0.154118	0.838832	0.735247	0.786802	21.05	21.51	20.48	17.99	16.48	18.41	16.1	13.92	16.33	18.06	15.21	19.89
LSS	0.000687397	2.40553e-23	1.69984e-07	0.838614	0.680589	0.679469	43.52	40.41	41.05	35.79	35.28	33.74	28.64	27.73	28.69	29.56	26.67	35.4
PFKM	1.19391e-05	2.10082e-18	5.61471e-05	0.838082	0.724452	0.720548	49.19	48.96	47.85	41.9	39.19	41.27	35	35.71	35.06	36.03	34.11	42.25
ABCA5	0.0577961	1.94347e-11	0.000437135	0.837703	0.580524	0.62422	2.5	2.64	2.87	2.36	2.33	2.02	1.6	1.45	1.6	1.76	1.64	2.1
PODNL1	0.112415	0.00033833	0.0816147	0.837107	0.715851	0.731191	9.73	9.1	8.55	7.65	7.06	8.21	6.65	6.85	6.1	7.63	6.29	7.79
CAMK2B	0.774974	0.0479205	0.841214	0.836842	0.563158	0.647368	0.77	0.63	0.5	0.41	0.51	0.67	0.47	0.34	0.26	0.6	0.37	0.66
ECHDC1	0.012872	2.4072e-08	0.000690041	0.8367	0.7	0.734236	12.79	14.24	13.57	11.59	11.51	10.87	8.91	9.98	9.53	10.2	10.08	11
NFS1	0.00994895	1.0542e-07	0.014522	0.836356	0.729599	0.763089	21.48	23.54	23.36	20.28	17.95	18.96	17.16	15.71	17.02	17.96	17.2	20.55
ATP5J	2.61397e-10	5.50081e-19	0.000410274	0.836322	0.764674	0.765717	239.1	218.1	223.77	198.74	177.84	192.93	185.17	160.2	175.35	173.76	172.32	205.73
ALDH16A1	0.0198311	2.44384e-06	0.0125197	0.836179	0.723336	0.74833	14.16	12.97	13.28	11.59	11.12	11.08	9.26	10.37	9.6	10.16	10.48	11.83
SLC4A7	0.00159196	1.14947e-09	0.0201348	0.835536	0.742144	0.750073	10.91	12.05	11.09	9.46	10.14	8.85	8.69	8.6	7.98	9.09	8.47	10.57
ARL6IP5	1.61911e-05	5.83843e-17	6.23053e-06	0.834203	0.719975	0.735494	95.59	98.45	97.22	82.8	81.29	78.88	73.01	68.02	68.67	74.94	70.61	81.32
LEPROT	0.00341901	3.53312e-08	0.00161233	0.8336	0.737085	0.735382	31.45	35.77	32.66	28.78	27.24	27.24	25.33	24.25	24.04	26.05	23.36	28.28
EGLN3	0.0013683	2.24386e-19	9.71912e-11	0.833554	0.635145	0.649875	22.3	22.99	22.6	18.4	18.78	19.41	14.13	14.51	14.48	14.31	15.33	16.21
TAX1BP3	0.00104522	5.87572e-09	0.00648115	0.833516	0.741063	0.742227	50.27	48.74	47.01	40.65	40.37	40.69	36.23	33.98	38	36.07	34.31	44.84
ATP2B4	0.641769	0.0187735	0.105516	0.833333	0.583333	0.508333	0.43	0.37	0.4	0.28	0.4	0.32	0.22	0.31	0.17	0.22	0.22	0.34
EML1	0.00018053	4.42041e-12	0.000698222	0.833229	0.74898	0.745686	21.68	21.15	20.91	18.25	17.96	16.9	15.73	16	16.01	16.11	15.41	18.67
ACADM	0.00115308	7.35293e-10	0.00439516	0.83311	0.732664	0.768896	30.2	30.19	29.31	24.95	25.08	24.7	22.43	21.52	21.77	25.07	22.13	25.74
GSN	1.66564e-09	6.17231e-29	8.33161e-12	0.833096	0.709945	0.706593	166.36	168.85	163.04	138.98	140.78	135.33	118.39	121.53	113.81	119.55	118.7	131.67
COL16A1	1.85787e-05	1.80373e-18	0.000196601	0.832862	0.726767	0.766519	37.28	37.81	38.11	30.42	32.19	31.67	27.06	26.36	28.85	29.61	28.31	33.7
MSMO1	2.26698e-08	3.41816e-36	2.69839e-12	0.832617	0.677622	0.708899	137.98	136.32	134.94	114.5	113.51	112.73	91.43	92.68	93.2	100.66	96.25	105.3
COX7A2L	2.31532e-05	1.66794e-18	0.000221983	0.832076	0.701405	0.705493	115.77	116.29	115.3	99.03	96.88	93.12	84.43	76.53	82.68	84.37	78.01	101.8
TNFAIP8L1	0.17036	0.0027385	0.137608	0.830725	0.724058	0.777971	5.6	6.03	5.62	4.58	4.77	4.98	4.39	4.22	3.88	4.78	4.76	4.55
GM46257	1.91392e-05	6.81221e-15	0.00035103	0.830021	0.707671	0.675871	408.13	410.67	429.59	352.46	357.58	326.15	288.35	317.83	277.27	281.24	285.24	373.58
SLC44A1	1.54898e-07	3.58759e-30	5.14433e-07	0.829988	0.674663	0.706553	45.12	49.41	48.46	41.57	38.27	38.84	31.88	32.93	31.66	36.43	32.94	38.57
SLC2A3	0.000207212	3.51988e-15	0.000853641	0.829976	0.690758	0.684094	21.29	23.54	22.69	19.51	18.08	18.45	16.51	15.12	15.01	16.91	14.27	19.45
SLC9A6	0.00689225	9.92937e-08	0.0335708	0.829969	0.721661	0.717003	8.45	8.91	8.4	7.05	7.04	7.29	6.17	6.35	6.07	6.65	5.75	8.15
HEXB	9.05612e-05	3.54056e-16	0.0112817	0.827815	0.700701	0.731746	62.14	61.5	60.29	54.77	46.99	50.5	43.63	39.34	45.91	45.29	43.39	58.41
ZBTB8OS	0.202735	0.000118873	0.0958014	0.827807	0.665796	0.732507	26.84	27.59	22.17	20.75	20.62	22.04	16.68	17.48	16.84	20.08	19.19	21.32
AACS	6.87534e-06	4.39471e-17	0.00261476	0.827787	0.708836	0.722133	46.78	43.25	47.59	38.85	37.97	37.1	33.91	32.7	30.94	35.24	33.2	41.74
CCNB2	1.82943e-06	2.72394e-28	2.2057e-07	0.827673	0.680361	0.693177	115.8	120.7	120.09	104.18	96.09	94.87	82.76	80.86	78.99	87.27	80.92	97.33
PPP1CB	3.42018e-06	7.13863e-20	0.00810005	0.827473	0.720659	0.751319	57.29	64.29	60.42	52.96	48.87	48.77	43.91	43.63	43.62	48.01	45.11	56.52
MANBA	0.0206044	1.40015e-05	0.0180909	0.827398	0.731763	0.740379	10.21	11.4	13.21	9.97	9.61	9.23	8.31	8.13	9.04	8.61	8.13	10.28
SRP9	0.00313182	1.19421e-07	0.000259954	0.827151	0.735427	0.757559	44.23	42.35	41.74	38.17	32.3	35.67	32.66	28.06	33.65	31	32.56	35.95
LIN7C	0.000588007	4.09234e-10	2.35434e-06	0.826364	0.727144	0.724309	17.24	19.54	19.66	16.13	15.01	15.5	14.27	13.56	13.21	13.4	14.27	13.66
NFKBIA	7.60166e-06	1.8795e-14	2.5263e-06	0.825182	0.742035	0.741705	95.01	88.26	90.1	73.23	75.3	77.05	68.77	67.71	66.37	72.55	63.84	70.82
DYNLT3	2.40518e-06	9.00655e-16	5.5494e-05	0.824941	0.733637	0.742788	62.49	65.72	65.21	52.21	53.26	54.09	45.82	47.68	48.4	49.22	46.05	55.49
DDT	0.149264	0.000214582	0.0816866	0.824918	0.685033	0.770719	31.68	27.84	29.41	22.92	25.79	24.65	19.37	19.59	21.96	23.65	22.93	24.51
RIDA	0.116813	5.66581e-05	0.0115904	0.824741	0.673638	0.653534	19.37	22.17	20.14	18.41	14.37	18.09	16.25	12.3	13	14.28	13.03	17.9
ACTR10	0.00167856	5.48468e-10	0.00442991	0.824708	0.733605	0.7134	19.13	18.9	18.39	17.18	13.73	15.62	14.96	13.42	13.01	14.25	12.99	17.18
USE1	0.09157	0.00127277	0.007303	0.824281	0.720767	0.721725	21.96	20.4	20.24	17.66	16.13	17.81	17.11	13.87	14.14	15.28	15.76	15.47
OXCT1	3.33457e-09	3.09895e-27	0.000185034	0.824259	0.716289	0.729933	100.4	108.54	104.76	88.25	84.01	86.31	76.43	72.72	75.55	78.67	74.76	92.58
ING1	0.000195901	3.6703e-13	0.000218132	0.824119	0.708632	0.720809	33.11	34.08	34.64	28.51	28.9	26.51	24.45	23.19	24.52	25.6	23.28	29.28
NIPSNAP3B	0.0292826	1.13941e-06	0.0947356	0.823256	0.690419	0.704186	18.57	18.43	16.75	14.91	14.53	14.81	12.63	12.14	12.34	12.78	12.73	17.66
FOXO4	0.000338235	2.54319e-09	0.000155121	0.822544	0.748275	0.724121	20.4	20.45	20.01	17.8	16.05	16.21	15.72	14.54	15.28	14.55	14.24	17.46
CENPL	0.112243	0.00253506	0.0982407	0.822384	0.709976	0.690511	6.53	6.67	7.35	5.93	5.18	5.79	6	4.42	4.17	4.68	5.34	6.32
FGL2	0.1729	0.000160236	0.00413556	0.82227	0.652034	0.667024	3.39	2.94	3.01	2.57	2.59	2.52	2.07	2.03	1.99	2.27	1.97	2.16
HNRNPA0	3.3247e-09	2.41543e-22	0.000381799	0.822085	0.730339	0.732517	104.12	100.64	98.25	84.73	82.08	82.29	72.34	72.69	76.27	75.31	70.38	90.26
VAMP4	0.000971865	2.53661e-07	0.0595141	0.82183	0.744783	0.746709	9.88	10.74	10.53	8.97	8.54	8.09	8.22	7.15	7.83	8.2	7.23	10.16
H2AFV	1.62218e-05	6.67435e-20	4.76098e-08	0.82036	0.661857	0.686173	69	63.73	65.5	53.84	54.53	54.25	46.19	43.88	41.13	48.44	46.45	51.57
9530077C05RIK	0.0940441	0.00156118	0.0834673	0.819688	0.718811	0.653996	6.91	6.9	6.71	5.74	5.77	5.31	5.94	4.59	4.22	5.15	4.05	6.45
BNIP3L	7.69949e-11	1.49211e-31	9.87628e-07	0.818893	0.710432	0.728687	168.31	182.61	179.87	146.27	143.74	144.65	126.59	124.61	125.89	136.39	124.5	145.98
NDUFV1	1.27789e-06	7.86464e-17	8.80523e-06	0.818841	0.726261	0.741671	85.13	82.82	84.48	69.88	70.47	66.35	62.41	57.99	62.93	63.08	61.21	71.59
WNT6	0.085611	4.85529e-05	0.00503739	0.818339	0.694933	0.700103	9.89	9.27	9.85	6.9	8.45	8.39	7.36	6.19	6.61	6.93	6.77	7.92
MRPL28	4.09758e-05	3.16464e-11	0.0610747	0.818124	0.734849	0.765502	116.09	109.08	103.02	90.66	87.58	90.26	83.3	75.85	82.02	83.05	86.16	107
BCL10	3.41682e-05	2.1478e-12	0.00485124	0.8177	0.72694	0.744094	42.4	43.27	42.58	36.23	33.39	35.25	31.33	29.45	32.45	31.91	31.07	39.51
PLS1	0.578577	0.0366048	0.0317588	0.817121	0.614786	0.603113	0.86	0.85	0.86	0.68	0.66	0.76	0.51	0.52	0.55	0.51	0.49	0.48
SNX25	7.89764e-06	1.93712e-11	0.00329747	0.816974	0.744615	0.749	24.92	26.18	26.43	22.14	21.4	19.8	19.72	19.59	18.42	20.04	19.61	23.72
ARPC4	6.09238e-05	1.77771e-10	0.0288968	0.816818	0.742755	0.739626	34.57	36.54	37.58	30.42	29.93	28.43	26.4	26.38	27.95	26.91	25.53	35.14
UGP2	0.000171966	1.08786e-08	0.0347711	0.816773	0.742166	0.731794	28.12	31.23	30.32	26.1	23.48	23.66	24	20.59	21.96	22.96	20.7	28.81
RPS20	3.31583e-10	1.16811e-22	0.000889143	0.816551	0.743373	0.740276	159.29	146.42	149.62	123.21	121.6	126.99	115.84	111	111.64	110.28	115.15	137.84
P3H4	0.000740844	1.27376e-10	0.00386891	0.816457	0.722556	0.741723	35.65	34.34	33.31	28.79	29.6	25.95	24.69	24.94	25.01	25.42	26.19	31
MPG	0.0587527	2.99889e-05	0.00920761	0.816354	0.703753	0.72252	11.99	13.11	12.2	9	10.75	10.7	8.55	8.95	8.75	8.5	9.7	10.18
DOK4	0.0261508	4.88747e-06	0.0607871	0.816179	0.704647	0.742513	9.94	9.43	9.68	8.24	8.06	7.41	6.5	6.88	7.09	7.6	6.88	9.12
PLAU	0.00183446	2.49352e-07	0.00899907	0.815931	0.739325	0.74991	18.06	19.3	18.38	15.19	15.03	15.26	14.09	13.39	13.73	14.95	13.12	16.35
ENPP2	8.53879e-05	3.7277e-17	6.1929e-07	0.815822	0.660044	0.70551	27.93	25.59	28.52	23.62	21.16	22.15	18.59	16.36	19.2	20.43	18.25	21
RPL15	2.13131e-10	2.12522e-29	0.00156205	0.815668	0.70731	0.708498	957.75	911.93	897.99	791.57	741.52	724.41	678.37	613.19	666.04	677.39	617.46	847.83
CAPG	7.89565e-11	1.37452e-24	0.0001054	0.814664	0.731624	0.746971	233.61	235.12	224.55	189.75	188.92	186.12	170.14	170.35	166.73	179.01	172.12	203.29
STARD4	1.14093e-06	3.45057e-23	0.000212689	0.814655	0.712468	0.693755	31.65	30.72	32.75	28.21	25.44	23.84	23.1	22.16	22.51	22.34	21.14	28.07
WDR45	0.00519044	4.4017e-07	0.000454443	0.814091	0.724101	0.736764	25.47	24.49	24.27	18.58	19.5	22.35	18.49	16.95	18.31	17.79	18.59	20.02
RTL8B	0.0626049	0.000987719	0.0814768	0.813777	0.733305	0.783021	16.65	15.32	15.5	13.74	11.57	13.32	12.44	10.26	12.11	11.38	13.68	13.31
G2E3	0.000272867	1.51364e-10	0.0415819	0.813756	0.733982	0.724874	10.08	10.8	10.96	8.67	9.19	8.05	7.62	7.8	7.95	7.84	7.29	10.47
EEF1AKMT1	0.135389	0.000307159	0.0270081	0.813014	0.680254	0.690726	18.19	17.27	18.02	16.39	13.94	13.15	11.26	12.35	12.77	12.14	12.03	15.58
44076	1.13916e-08	1.03498e-24	0.0137594	0.812138	0.729454	0.737929	140.97	152.92	146.22	127.37	112.57	117.49	110.33	105.36	105.35	112.88	106.54	140.68
FAM219B	0.0335339	0.000640894	0.0702815	0.812113	0.745351	0.780162	6.94	6.82	7.21	5.38	5.56	6.09	5.57	4.85	5.21	5.55	5.6	6.21
ANXA2	2.61904e-14	6.79619e-42	4.95909e-06	0.811977	0.690639	0.69929	1360.05	1445.49	1367.35	1133.6	1132.61	1122.08	986.93	953.86	941.17	1039.98	936.91	1177.6
COL4A5	1.77826e-08	1.28788e-18	4.41235e-06	0.811609	0.721477	0.692955	23.11	23.35	23.66	19.8	18.82	18.29	17.52	17.08	15.99	16.84	15.76	19.69
GM14296	0.923462	0.00644844	0.44554	0.811463	1.3997	0.428356	1.99	2.26	2.38	1.17	0.13	4.08	3.58	3.18	2.52	0	0.32	1.14
NSG1	0.0740588	0.000178304	0.00296736	0.8114	0.699078	0.698659	8.5	7.7	7.66	6.31	5.94	7.11	5.9	5.18	5.6	5.74	5.33	6.09
MAP1LC3A	0.00954775	1.73528e-10	0.000178104	0.811397	0.658423	0.634383	38.67	40.11	36.86	28.1	32.85	32.88	26.24	26.01	23.89	23.91	25.56	32.06
GLT8D1	0.00469842	6.10628e-09	0.272788	0.810515	0.684556	0.732749	20	22.31	21.6	16.5	16.86	18.44	14.09	14.74	14.92	16.13	15.78	22.45
GPM6B	0.156511	0.000414474	0.21917	0.81	0.690909	0.806364	3.16	4.25	3.59	3.1	3.13	2.68	2.48	2.28	2.84	3.14	2.89	3.09
WDR90	4.67557e-06	1.62924e-13	0.00608463	0.809543	0.733679	0.745259	15.98	17.22	16.89	13.05	13.79	13.71	12.23	11.93	12.59	12.38	12.36	15.5
GM40595	3.61513e-10	6.25653e-15	0.0146039	0.809037	0.729344	0.69284	304.25	297.28	319.75	250.58	256.59	238.18	226.8	239.72	205.41	218.44	214.45	298.99
D10JHU81E	0.00426052	2.80195e-06	2.90438e-05	0.80903	0.719735	0.685843	26.09	27.58	26.29	21.27	22.34	21.08	21.35	17.77	18.43	18.61	17.8	21
PROS1	0.000535088	1.09326e-13	0.000876379	0.808966	0.68471	0.711496	17.74	18.68	17.34	15.51	13.16	14.82	12.39	12.12	12.3	13.22	12.73	15.63
CRYZ	0.000192297	3.88923e-08	0.0354375	0.808915	0.729123	0.728975	22.19	23.02	22.09	19	17.77	17.67	17.45	15.19	16.43	16.93	15.7	21.39
ROPN1L	0.298508	0.000859583	0.0216877	0.80885	0.619151	0.629307	8.53	9.89	9.15	6.51	8.43	7.36	5.5	5.36	6.21	5.74	5.4	7.41
OAZ2	5.18288e-07	2.12335e-13	8.62669e-05	0.808101	0.726885	0.719185	63.94	67.14	63.71	53.81	50.88	52.72	49.45	47.79	44.35	48.49	47.25	56.21
INSIG1	4.15314e-07	7.73484e-31	2.45311e-08	0.807966	0.632838	0.66291	71.51	65.55	74.1	57.34	58.36	54.91	46.73	42.11	44.79	49.24	45.95	55.13
TMEM30A	1.4007e-11	7.96326e-35	0.000390722	0.807513	0.686561	0.708353	69.84	72.46	72	58.68	57.68	56.69	49.07	47.77	50.29	52.93	48.58	63.81
FBXO2	0.818709	0.0458731	0.923818	0.807309	0.428571	0.906977	1.07	1.06	0.88	0.73	0.87	0.83	0.32	0.46	0.51	0.83	1.39	1.11
TMEM41B	3.91002e-05	2.94009e-13	0.00170528	0.807231	0.708397	0.701808	20.12	19.83	19.24	15.93	15.16	16.69	14.4	13.4	14.13	14.31	13.1	17.7
MSL3L2	0.259027	0.0916844	0.0304275	0.806903	0.770522	0.685634	3.85	3.38	3.49	2.82	3.02	2.81	2.74	2.78	2.74	2.33	2.28	2.81
ANKRD46	0.00141346	8.20473e-07	0.152917	0.806699	0.747942	0.764409	17.06	18.71	17.67	14.86	13.29	14.96	13.2	13.05	13.72	13.35	13.78	18.17
DEPDC1B	0.0540886	0.000257433	0.0147198	0.806693	0.698811	0.7631	7.59	6.67	8.45	6.46	5.87	5.99	4.94	4.95	5.98	5.87	5.48	5.74
ACADS	0.00161346	1.35548e-08	0.00650265	0.806579	0.69878	0.701368	29.8	26.17	25.2	22.44	21.76	21.27	18.3	19.86	18.56	19.35	19.02	24.14
TMEM263	9.7093e-05	7.1955e-11	0.007437	0.806542	0.719585	0.723574	16.13	16.74	17.27	14.3	12.86	13.28	11.63	11.95	12.5	12.62	11.16	15.34
FAM118A	0.00357682	1.41877e-06	0.106049	0.806445	0.745839	0.716389	15.02	15.96	15.88	13.48	11.8	12.51	12.59	11.08	11.28	10.87	11.42	15.92
SPCS3	5.10652e-07	2.70846e-19	0.0313372	0.806285	0.701664	0.740203	35.11	36.82	36.27	30.94	28.29	28.01	25.19	26.04	24.69	28.18	27.22	35.06
SLC35G1	0.0185784	4.32192e-05	0.0531506	0.806225	0.714357	0.706827	6.66	6.57	6.69	5.74	5.02	5.3	5.25	4.55	4.43	4.75	4.9	6.26
RHOBTB3	1.16917e-06	1.70741e-13	0.0292319	0.806144	0.73411	0.734322	15.23	15.87	16.1	13.42	12.41	12.22	12.16	10.8	11.69	11.67	11.3	15.24
GTF2A2	0.00353682	8.96348e-07	0.00291199	0.805497	0.700158	0.696541	46.12	55.76	50.2	40.24	41.44	40.82	38.69	31.37	36.42	35.15	34.36	43.91
PRKAR2B	1.68556e-08	9.89094e-20	0.000903339	0.805327	0.717973	0.714158	87.92	98.1	94.45	77.25	76.64	71.98	68.95	68.09	64.33	70.2	65.77	82.93
FAM199X	0.00881076	7.36129e-08	0.0151316	0.805236	0.674346	0.682723	3.17	3.08	3.3	2.56	2.61	2.52	2.19	2.18	2.07	2.22	2.23	2.9
INSIG2	7.48606e-07	2.87848e-15	0.0239913	0.805016	0.732962	0.732803	41.54	41.98	42.08	35.73	32.75	32.63	30.47	29.91	31.68	30.98	29.38	40.95
SYAP1	2.25879e-05	4.1722e-13	0.00241283	0.804769	0.720196	0.724433	39.04	40.12	41.21	35.35	30.9	30.62	30.68	26.99	29.02	30.84	27.34	36.09
RPS9	9.80563e-14	4.83941e-37	0.00058583	0.80467	0.699164	0.709023	908.85	890.08	879.77	728.99	698.46	728.02	640.38	601.98	630.49	655.7	613.07	810.35
APOOL	0.0460069	0.000640894	0.0605616	0.804396	0.720425	0.699185	14.14	13.4	12.95	10.69	10.95	10.93	9.84	10.25	9.08	10.5	8.73	12.27
CPQ	0.0028191	1.66823e-06	0.026227	0.804073	0.72513	0.690456	18.32	20.91	20.18	16.37	15.27	16.13	15.29	13.94	13.85	14.68	12.49	18.51
RPL38	5.01249e-08	4.61538e-18	0.051935	0.803869	0.727477	0.732529	639.23	590.13	623.18	516.37	496.55	476.28	464.05	435.92	447.71	448.48	460.85	624.78
PCMTD2	0.000254279	2.77294e-08	0.00523291	0.803426	0.715062	0.734698	15.33	16.47	16.07	13.14	11.85	13.47	11.35	10.12	12.76	11.42	10.99	14.62
BACE2	0.238897	6.18573e-06	0.0199428	0.80315	0.514961	0.598425	2.06	2.12	2.17	1.51	1.78	1.81	1.34	0.88	1.05	1.37	1.38	1.63
FEN1	3.15536e-06	1.79876e-15	0.00608723	0.80315	0.718343	0.748935	52.15	48.98	53.81	44.06	38.97	41.41	36.38	36.8	38.12	40.24	37.68	47.43
RPL35A	1.95241e-10	4.96341e-17	0.00760196	0.803024	0.713737	0.720826	901.79	899.78	865.91	704.5	703.43	734.12	678.12	574.93	650.83	657.58	614.38	847.7
UQCR11	0.000757347	1.20796e-07	0.00173691	0.802419	0.725027	0.754478	194.02	171.91	170.56	142.48	144.16	143.85	132.69	120.83	135.45	140.08	129.24	148.44
PAQR8	0.245339	0.0247827	0.259495	0.80123	0.717213	0.784836	1.56	1.5	1.82	1.58	1.2	1.13	0.98	1.33	1.19	1.35	1.29	1.39
LYSMD1	0.1558	0.0269144	0.505988	0.800975	0.742486	0.762794	4.28	3.88	4.15	3.55	3.19	3.12	2.64	3.12	3.38	3.45	2.56	4.41
NSMCE1	0.00021463	1.60795e-07	0.121355	0.800537	0.75788	0.813334	42.5	42.01	42.08	34.06	31.4	35.88	31.02	32.56	32.36	34.44	36.16	40.99
DAP3	7.9475e-08	1.22381e-14	0.0164737	0.800471	0.729326	0.727008	85.53	83.02	86	71.41	64.56	67.79	63.72	58.53	63.4	63.3	58.36	81.18
RPL13	1.9068e-15	5.05186e-32	0.00403657	0.800333	0.707067	0.715057	1488.51	1417.89	1413.8	1163.04	1143.63	1150.93	1055.18	967.39	1032.1	1045.83	1011.26	1358.9
C1QTNF1	0.0827171	0.000308627	0.136204	0.800231	0.674365	0.765589	2.99	3.04	2.63	2.4	2.33	2.2	1.96	1.96	1.92	2.49	2.22	2.25
DCK	9.72524e-09	4.39471e-17	0.000623639	0.800221	0.726564	0.755493	49.92	53.13	50.77	42.35	41.03	39.71	35.99	36.87	38.9	40.28	37.03	45.41
RAB28	7.38534e-06	1.48531e-12	0.0179678	0.800195	0.728167	0.728036	49.44	53.41	50.7	43.45	38.31	41.11	38.62	34.54	38.65	40.34	32.8	47.77
CBX8	0.140715	0.0065066	0.180913	0.799454	0.752243	0.805696	8.02	9.29	8.32	6.43	7.25	6.81	6.32	5.97	6.99	6.63	7.03	7.55
CBX3	1.37734e-15	5.30517e-30	0.00132807	0.799454	0.740781	0.750474	168.49	180.25	178.42	143.98	138.29	139.17	130.69	129.14	130.68	138.34	126.6	158.86
TSPAN3	7.49133e-07	1.54076e-12	0.00183005	0.798917	0.735914	0.739342	63.55	67.4	70.31	55.02	51.19	54.58	49.17	50.74	48.2	52.33	48.27	59.89
SCOC	0.000382325	1.90062e-08	0.00792876	0.798394	0.721553	0.684605	23.75	25.7	25.25	20.98	19.65	19.01	18.51	18.05	17.34	16.99	16.81	23.02
PTS	0.424247	0.0386857	0.792943	0.798252	0.659045	0.746469	5.14	3.94	5.79	3.91	3.76	4.2	3.4	3.52	2.88	4.06	4.16	5
DNAJC10	1.89383e-09	9.77388e-35	4.55738e-05	0.798159	0.682098	0.697947	59.59	62.25	61.77	51.97	48.82	45.76	42.29	40.48	42.47	44.82	40.86	52.91
HACE1	0.00127191	4.33486e-08	0.0214574	0.797866	0.729698	0.735625	11.09	11.3	11.35	9.54	7.73	9.65	8.28	7.99	8.35	7.94	8.53	10.74
PPIA	1.1666e-18	1.43774e-42	2.66321e-05	0.797863	0.707907	0.705438	2657.36	2679.5	2616.08	2169.6	2048.31	2127.45	1937.9	1830.25	1861.79	1939.7	1808.82	2325.23
HPRT	2.30688e-05	4.08058e-12	0.0109399	0.797517	0.719165	0.718637	74.18	80.97	72.03	63.62	55.52	62.04	57.3	52.04	54.04	55.38	53.84	71.02
ECH1	0.0246724	0.0003404	0.132598	0.797511	0.729422	0.791644	19.66	19	17.59	15.76	14.72	14.38	13.89	13.56	13.58	16.07	14.88	16.15
GALK1	5.75612e-12	1.29505e-26	7.98047e-06	0.796838	0.702949	0.71822	150.9	148.44	147.25	119.43	118.02	118.41	103.48	106.73	103.72	114.05	102.98	125.81
IMP3	0.000575968	4.09154e-08	0.0471315	0.796353	0.706871	0.700293	52.16	49.13	52.26	41.61	40.76	39.91	37.1	32.97	38.47	37.06	32	50.29
TMX4	1.93377e-05	4.00434e-11	0.000712214	0.796117	0.708738	0.730731	16.01	16.76	17.7	14.7	12.7	12.78	12.16	10.6	13.01	12.63	11.24	14.66
PAPSS1	1.04482e-10	1.50109e-28	3.07402e-05	0.79577	0.697727	0.686657	83.18	82.85	86.92	69.21	67.83	64.25	59.02	59.25	58.22	61.72	53.75	71.46
TMEM65	2.89252e-08	1.38467e-24	0.000850471	0.79568	0.661315	0.683985	32.03	36.37	34.38	27.89	27.64	26.25	22.69	23.08	22.2	25.54	22.56	30.25
ZDHHC2	0.0295628	8.37699e-06	0.00231315	0.79565	0.658844	0.66972	5.72	5.94	5.81	4.5	4.63	4.77	3.45	3.97	4.09	4.1	3.51	4.76
SNRNP25	0.0700627	0.000378093	0.0201034	0.79524	0.673784	0.657333	20.73	18.6	17.81	15	14.41	16.03	14.95	11.43	12.12	13.02	12.42	16.38
RNH1	4.89028e-08	7.97496e-23	0.0104904	0.795095	0.701178	0.72898	89.22	89.11	89.99	76.63	66.29	70.42	62.76	60.35	65.03	65.76	64.81	85.25
NCBP2	0.000121866	5.27953e-08	0.0504368	0.794786	0.73841	0.761911	25.51	26.74	25.62	21.77	20.53	19.59	19.53	17.92	20.05	20.56	18.72	25.05
UBE2A	0.000587464	4.20539e-09	0.00859019	0.794738	0.705617	0.706921	26.16	29.7	28.52	23.77	20.76	22.53	19.8	19.23	20.51	20.84	18.3	25.46
PAM	8.15043e-10	1.47028e-31	6.22726e-09	0.794651	0.656857	0.677008	44.22	47.31	46.43	37.55	36.68	35.4	29.2	30.41	31.01	31.83	30.56	36.64
ABTB1	0.0873502	0.00537344	0.206409	0.794643	0.72584	0.796744	6.5	6.27	6.27	5.23	5.19	4.71	4.34	4.31	5.17	5.51	4.49	5.63
RDH14	0.0793533	0.00345767	0.167623	0.794349	0.718526	0.735336	9.68	8.55	9.73	7.62	7.81	6.78	6.83	7.2	6.06	6.78	7.72	8.28
HIBCH	0.013754	0.000105993	0.161952	0.79354	0.719006	0.718012	12.04	13.99	14.22	11.3	10.62	10.02	10.48	9.53	8.93	10.72	9.25	13.15
STX12	3.64299e-07	2.57373e-11	0.0209947	0.793206	0.74743	0.758513	39.98	42.18	42.36	34.36	32.33	32.08	32.42	29.93	30.72	32.84	30.89	39.45
SMIM4	0.662423	0.00273945	0.199982	0.792842	0.511931	0.579447	14.07	11.96	10.85	9.81	8.72	10.71	6.79	5.53	6.56	7.18	7.63	10.83
MBOAT2	0.0127645	3.78871e-05	0.028388	0.792632	0.720199	0.698675	8.07	8.05	8.04	6.56	6.29	6.3	5.62	5.94	5.84	5.73	5.31	7.49
S100A16	0.00166461	2.18353e-10	0.000553318	0.792522	0.646207	0.701751	31.02	31.63	29.89	24.56	24.28	24.5	21.13	20.12	18.55	24.14	22.25	23.69
TRMT2B	0.00159808	1.06835e-06	0.0119969	0.792501	0.676346	0.731604	11.83	11.18	12.46	8.85	9.99	9.27	8.09	8.04	7.86	9.48	8.61	9.92
ATOX1	0.0109854	5.42614e-05	0.00415156	0.79217	0.718535	0.728807	85.68	76.68	80.05	68.4	65.29	58.34	54.81	62.69	56.68	59.7	60.29	65.65
PBK	4.11416e-06	1.10215e-12	0.00386891	0.792133	0.71187	0.73078	46.95	49.97	47.98	39.41	36.23	39.14	34.62	32.57	35.96	36.76	33.17	43.78
RCN2	1.80959e-07	3.32771e-21	1.70124e-05	0.791965	0.684079	0.698987	60.13	59.49	56.12	48.42	46.53	44.23	40.17	39.89	40.16	41.76	40.92	49.67
GATD1	0.072744	0.00417157	0.0424011	0.791827	0.715334	0.654907	8.8	10.09	9.74	8.37	6.55	7.75	7.2	6.8	6.48	6.78	5.49	8.63
ABHD8	2.97117e-08	1.68175e-30	3.67373e-06	0.7918	0.631742	0.68022	59.17	60.63	58.01	45.98	47.72	47.09	36.93	36.48	38.92	42.86	39.17	49.01
2410015M20RIK	0.00343391	2.46945e-09	0.0250162	0.791538	0.672741	0.757488	54.67	49.54	54.38	38.67	41.39	45.47	36.18	34.23	36.28	44.1	39.75	45.45
SLC16A3	3.47748e-06	9.10931e-13	0.000778211	0.791475	0.700098	0.74704	23.49	24.28	24.02	18.81	19.1	18.91	16.67	15.96	17.63	18.36	17.64	20.84
SNX17	2.98257e-06	1.56672e-12	0.00867073	0.791214	0.704907	0.719033	41.12	42.28	39.07	31.9	32.73	32.27	30.08	26.54	29.71	29.48	28.87	38.19
MEDAG	0.11805	0.000322513	0.190528	0.790739	0.638468	0.742654	3.71	3.99	3.53	3.25	2.52	3.11	2.2	2.78	2.19	2.98	3.17	2.99
PCSK9	0.0473085	9.7957e-06	0.000133455	0.789951	0.631796	0.613674	4.21	3.79	4.14	3.14	3.17	3.28	2.71	2.27	2.69	2.2	2.56	2.9
RILPL2	0.0103221	3.69968e-05	0.0942209	0.789816	0.707012	0.707337	21.98	19.94	19.55	16.54	14.8	17.21	16.22	13.09	14.15	14.45	14.88	20.06
TFRC	1.16566e-06	5.08342e-19	0.00196155	0.789644	0.690662	0.662045	22.82	22.14	22.83	19.53	16.22	17.78	16.71	14.87	15.24	14.85	14.79	20.78
TSPAN4	1.01544e-06	1.6655e-13	0.0503714	0.789005	0.706669	0.693908	54.76	54.76	53.47	44.47	41.43	42.7	39.89	37.01	38.28	38.44	36.38	54.5
GLO1	3.11793e-11	1.46403e-19	0.00219271	0.78897	0.719988	0.72491	105.51	104.26	111.18	88.73	83.36	81.13	80.28	73.3	77.5	77.95	77.21	98.05
ORMDL1	0.00193719	1.29304e-05	0.0507815	0.788799	0.745951	0.737854	19.28	19.41	20.59	17.43	14.26	15.07	14.87	13.6	15.75	13.54	14.45	19.25
SHQ1	0.195224	0.0206436	0.176873	0.788663	0.759494	0.72262	5.72	6.53	5.92	5.02	4.77	4.54	4.49	3.88	5.43	3.43	4.27	6.39
GMNN	0.000100033	1.0042e-11	1.92954e-05	0.788483	0.669029	0.712142	55.78	57.88	54.27	45.93	41.7	44.78	39.26	33.73	39.36	41.76	38.47	44.32
PCNA	4.48516e-15	1.50432e-40	0.00069014	0.788355	0.71245	0.715861	462.24	465.57	470.52	388.82	351.66	361.9	335.27	326.35	334.62	341.28	325.11	425.93
SPON2	0.183311	0.0324297	0.0336988	0.787773	0.723144	0.660262	4.16	3.79	3.5	3.24	2.85	2.93	3.14	2.94	2.2	2.71	2.65	2.59
MTURN	0.0774806	2.11272e-06	0.0003134	0.787749	0.584046	0.609687	2.47	2.16	2.39	1.63	1.85	2.05	1.49	1.15	1.46	1.42	1.4	1.67
TPST1	1.05396e-06	2.10796e-11	0.00836793	0.787469	0.739726	0.764367	42.46	40.48	40.43	34.32	30.92	31.91	31.3	28.23	31.73	32.38	30.19	38.18
SLC25A17	2.76514e-06	8.85819e-15	0.00328258	0.787343	0.700573	0.714773	48.61	48.2	49.67	41.55	36.4	37.38	33.07	34.9	34.65	36.66	33.39	44.48
SERHL	0.00739601	3.76019e-05	0.0817313	0.786447	0.699929	0.746638	18.38	20.64	17.5	14.68	14.65	15.12	13.34	11.98	14.24	13.52	14.44	17.27
TRIM59	1.36349e-06	1.12417e-14	0.00608039	0.786388	0.722689	0.717158	48.92	55.13	49.64	44.11	38.45	38.3	37.98	35.66	37.43	37.88	34.91	47.34
ACSS2	0.00128401	3.71847e-13	5.26833e-06	0.786151	0.61561	0.659653	14.06	12.31	14.5	11.02	11.02	10.09	8.71	8.05	8.4	9.46	9.1	9.99
CYP39A1	0.00470192	5.47985e-09	0.00319529	0.786146	0.653641	0.727886	9.14	9.99	9.02	8.24	6.61	7.28	5.94	6.43	6.03	7.33	7.13	7.29
ACAA2	0.00031798	1.14728e-07	0.000545198	0.786125	0.731276	0.707512	29.17	29.84	29.78	25.12	21.35	23.33	22.06	21.52	21.35	21.91	19.56	25.06
RPS8	2.57518e-16	5.46461e-34	1.04709e-05	0.786087	0.668087	0.673886	1487.88	1453.3	1399.69	1173.94	1105.55	1132.81	1028.71	901.89	969.48	1019.45	936.32	1239.62
DBNDD2	5.26972e-05	2.15045e-08	0.00503789	0.785389	0.723575	0.766123	12.71	12.34	12.32	9.88	9.7	9.77	9.63	8.71	8.7	10	9.93	10.65
COX6C	1.15713e-06	5.20695e-14	0.0050211	0.785175	0.691266	0.703419	198.15	191.8	191.78	151.34	151.92	153.5	142.08	125.02	135.03	145.25	128.92	178.26
CHMP1A	2.52335e-06	1.01633e-11	0.0345088	0.784817	0.717801	0.746911	32.95	31.44	31.11	25.86	24.51	24.58	23.19	21.98	23.38	24.63	23.32	30.68
VHL	1.80156e-06	9.9366e-22	0.00611403	0.784542	0.634099	0.673958	26.8	28.27	27.22	22.9	20.87	20.79	17.41	16.52	18.25	19.1	18.11	25.58
SNRPB	9.44168e-09	2.9342e-17	0.00939713	0.784418	0.730376	0.737813	213.75	204.98	193.01	156.55	153.99	169.32	151.64	145.61	149.55	151.34	150.46	192.39
RPS4X	2.38148e-20	3.16635e-37	0.00052199	0.78438	0.709901	0.71741	1284.08	1303.24	1259.81	1038.87	968.19	1010.55	950.71	872.03	908.34	939.06	912.57	1169.93
GM5481	0.844596	0.610091	0.923818	0.784314	0.720588	0.965686	0.64	0.63	0.77	0.33	0.7	0.57	0.6	0.4	0.47	0.8	0.7	0.63
ATP5O	3.34237e-12	3.06156e-30	0.000653908	0.784033	0.687019	0.696753	331.26	332.4	319.5	262.9	247.45	260.48	229.26	220.94	225.25	231.8	227.97	297.55
SAT1	1.3551e-06	4.40769e-13	0.00843102	0.784027	0.707524	0.694642	71.5	70.71	72.03	59.82	52.85	55.3	52.27	46.7	52.61	51.4	44.81	66.71
IMMP1L	0.0458989	0.000150875	0.00560419	0.783966	0.685292	0.696505	18.02	19.08	16.41	12.49	15.11	14.35	12.39	11.87	12.41	12.72	12.14	13.83
TBC1D12	0.00160327	2.35983e-08	0.0146718	0.783891	0.673858	0.736066	8.92	9.91	8.98	7.54	7.03	7.23	6.5	5.4	6.84	6.6	7.03	8.54
BBIP1	0.0132861	1.0558e-06	0.00746421	0.783775	0.667219	0.698013	10.33	10.92	8.95	8.68	7.77	7.22	6.62	6.58	6.95	7.47	6.66	8.31
CCNB1	1.31584e-09	1.1927e-24	0.000561223	0.783696	0.69009	0.67862	76.25	75.07	76.23	64.31	57.37	56.65	55.5	49.76	51.77	52.83	49.82	68.26
YIPF4	4.80578e-06	1.36536e-13	0.00104091	0.783463	0.67414	0.670769	36.76	40.52	41.36	33.09	29	30.86	28.71	23.78	27.49	26.45	25.64	35.19
EIF1AX	2.00755e-07	3.34029e-11	0.0163655	0.782707	0.740481	0.739703	147.33	162.63	152.55	129.14	112.41	120.46	120.68	105.15	116.65	113.64	111.83	147.53
FKBP14	0.0455871	9.3851e-05	0.0787679	0.78215	0.651441	0.704849	4.33	5.16	4.74	3.75	3.61	3.77	3.14	2.72	3.41	3.7	2.92	4.2
NUDT7	0.500921	0.237152	0.517765	0.781857	0.721382	0.776458	3.27	3.7	2.29	2.26	2.66	2.32	1.93	2.19	2.56	2.3	2.33	2.46
RPS23	2.61653e-12	6.34223e-29	0.019358	0.781849	0.694312	0.700679	887.96	895.1	864.97	693.15	652.95	724.26	645.35	580.53	612.68	664.17	578.57	858.04
DNASE1L1	0.00793684	1.52943e-05	0.00363602	0.781359	0.696731	0.692789	14.41	15.04	13.68	11.17	11.23	11.3	9.54	10.19	10.32	10.18	9.38	12.15
LDHA	2.28377e-19	6.24911e-46	0.00108583	0.781262	0.697275	0.704524	1650.23	1667.69	1576.62	1325.51	1234.39	1264.02	1150.27	1131.59	1130.98	1204.29	1113.05	1494.26
UQCC2	3.48963e-06	2.05211e-11	0.0344591	0.781021	0.702709	0.689838	198.96	193.86	186.78	157.58	145.01	150.09	145.09	125.84	136.36	137.97	125.5	190.41
MATN2	2.95669e-05	2.97705e-13	8.26284e-05	0.780871	0.671756	0.675123	14.15	15.53	14.86	12.18	10.93	11.67	9.83	9.79	10.3	10.04	9.73	12.39
GTF2H5	4.86444e-05	7.11393e-10	0.0014856	0.780824	0.685037	0.722017	40.61	34.41	35.85	30.36	26.49	29.72	27.78	24.06	24.11	28.93	27.01	31.53
SAMM50	6.09341e-08	7.06655e-13	0.0191296	0.780552	0.734647	0.726642	58.46	59.12	61.05	49.01	46.26	44.16	45.01	41.39	44.83	44.15	40.82	57.41
RPS13	2.33083e-13	1.49707e-24	0.0129858	0.780519	0.700774	0.706171	502.68	488.53	509.56	394.49	379.01	397.88	366.6	330.79	354.31	358.98	346.51	484.68
FH1	1.03156e-07	7.52696e-15	0.000965676	0.780511	0.707736	0.705476	51.67	52.41	50.78	40.97	40.24	39.66	36.9	35.77	36.93	36.6	35.72	46.3
IDH1	2.2196e-07	8.80717e-27	3.43159e-05	0.780283	0.621643	0.616475	41.26	42.39	44.06	35.55	32.76	31.34	27.5	26.67	25.22	27.12	26.39	36.06
GRHPR	0.000152039	1.44267e-14	1.40651e-05	0.779844	0.626665	0.682375	37.57	37.74	36.52	29.83	30.69	26.69	21.52	23.32	25.24	26.93	24.14	29.61
ZFP775	0.124449	0.00557018	0.107017	0.778822	0.681469	0.685739	4.32	3.69	3.7	2.98	2.99	3.15	2.43	2.73	2.82	2.57	2.64	3.57
RABAC1	0.000141967	9.54596e-17	2.92856e-07	0.778751	0.560488	0.597741	52.36	51.45	50.27	39.07	39.91	41.01	28.65	24.66	33.05	28.77	30.28	39.19
SELENOK	5.06802e-05	4.44535e-10	0.0229314	0.778355	0.706482	0.688402	52.22	51.32	52.43	43.7	38.04	39.66	38.05	35.87	36.27	37.6	33.5	49.85
GNAI3	7.65965e-11	1.70853e-22	0.0141729	0.777893	0.70968	0.716389	70.8	77.27	74.03	61.48	54.6	56.69	53.31	49.94	54.37	53.65	51.09	71.45
PSMB5	2.84751e-07	3.99472e-16	0.0787199	0.777682	0.681137	0.70832	133.67	119.27	128.54	102.82	93.81	100.04	87.51	80.94	91.39	89.68	89.14	130.07
TRIM23	0.00205202	1.40354e-05	0.0108867	0.777618	0.723099	0.722143	6.74	7.11	7.06	5.83	5.11	5.32	5.4	4.89	4.83	4.81	5.46	6.03
ACAT2	3.1096e-14	1.94655e-54	1.16632e-15	0.777529	0.605946	0.628575	144.83	144.29	153.23	120.24	110.84	112.86	92.63	89.06	86.35	97.43	94.27	108.73
QPCT	0.0604659	0.00106787	0.0696921	0.777313	0.676424	0.669106	7.2	5.66	6.27	5.43	4.68	4.76	4.99	3.68	4.27	4.35	4.18	5.82
TOMM22	7.98533e-09	1.08259e-14	0.0109195	0.777183	0.711689	0.714757	102.21	99.85	104.38	80.01	78.08	80.07	77.04	69.4	71.65	72.2	75.18	96.94
PCLAF	1.5581e-11	4.87212e-43	8.88234e-05	0.776547	0.631457	0.670719	82.46	85.53	82.89	69	61.3	64.52	52.92	51.11	54.39	59.5	54.38	72.77
RPA3	0.00179982	3.57509e-09	0.0112363	0.776546	0.645958	0.65335	54.42	61.9	54.14	43.93	42.42	46.02	38.98	33.84	37.29	40.39	33.69	51.05
FANCC	0.00953802	0.00898117	0.202225	0.776407	0.761758	0.79414	4.66	4.22	4.09	3.55	3.46	3.06	2.98	3.48	3.42	3.24	3.64	4.22
COX4I1	7.19255e-14	3.6195e-29	0.000925361	0.776258	0.68423	0.690686	372.86	361.66	363.62	296.16	278.63	277.65	260.33	235.11	255.94	254.3	248.23	335.44
HES6	0.0148086	0.00311543	0.0316889	0.776112	0.757143	0.726698	15.52	13.21	13.97	10.72	11.44	10.98	10.78	10.22	11.33	8.71	10.99	12.37
CCNG2	3.98337e-15	1.42581e-36	4.9845e-05	0.774945	0.638427	0.63559	91.5	93.15	90.26	71.24	71.65	70.15	56.02	57	62.49	60.84	51.4	77.43
COX7C	8.03736e-08	4.49157e-15	0.0019505	0.774605	0.682578	0.680301	275.98	264.16	259.3	205.24	205.38	208.63	196.13	173.8	175.75	189.71	178.4	242.89
COA6	0.141977	0.00347438	0.0936755	0.774536	0.651989	0.6	13.88	12.05	11.77	11.22	8.64	9.34	9.56	8.37	6.65	8.92	7.05	11.37
POLR2D	8.74146e-05	1.0392e-08	0.00283322	0.774168	0.704132	0.698997	42.64	41.05	40.96	33.76	30	32.74	29.86	28.63	29.28	30.91	26.94	36.57
KLC3	0.101277	0.0130933	0.126582	0.774122	0.720022	0.750139	6.51	5.86	5.56	4.5	4.39	4.99	4.9	3.84	4.17	3.98	5.3	4.53
MTFR2	0.0241179	0.00240436	0.254428	0.773932	0.726068	0.735897	8.48	8.09	6.83	6.7	5.35	6.06	6.55	4.76	5.68	5.95	5.59	7.9
PDK1	1.51751e-12	2.99595e-32	1.57349e-05	0.77328	0.660131	0.670129	92.82	94.27	95.99	74.44	74.06	70.4	61.21	64.31	61.35	68.13	60.22	79.77
TUSC3	1.49723e-11	5.08258e-20	0.00160512	0.773276	0.716959	0.726239	109.82	107.19	112.73	89.8	81.52	83.66	80.29	74.16	81.96	83.64	73.87	99.38
PITHD1	6.06173e-05	1.08786e-08	0.0135894	0.773045	0.716813	0.72211	30.19	29.03	29.52	24.22	21.17	23.21	21.72	20.79	21.1	21.72	21.26	27.49
CKS2	2.68459e-06	6.63354e-12	0.00418679	0.772657	0.717557	0.695222	127.68	122.73	122.55	101.21	87.1	99.86	86.9	91.2	89.52	84.91	84.86	115.25
ULBP1	0.00165435	4.83321e-16	1.63253e-10	0.772283	0.608092	0.619722	35.47	32.87	33.98	26.86	28.45	23.71	19.43	21.49	21.3	21.59	20.52	23.68
ANXA1	1.25605e-16	3.57522e-32	6.2774e-05	0.772097	0.687456	0.69469	520.56	562.37	531.53	435.02	402.18	409.32	389.89	359.85	360.13	388.54	372.88	472.45
ELP6	0.0290503	0.00403868	0.0980335	0.771539	0.734753	0.689739	6.33	7.14	7.19	5.28	5.25	5.41	5.46	4.77	4.95	4.12	5.18	6.46
EEF1B2	2.118e-18	3.04185e-24	0.000381799	0.771494	0.669343	0.673048	225.77	231.33	220.43	178.98	168.27	175.46	163.87	134.72	154.91	155.27	145.83	202.68
TKFC	0.0455348	0.012649	0.606399	0.771408	0.747346	0.758669	4.86	4.55	4.72	3.38	3.57	3.95	3.68	3.59	3.29	3.63	3.8	5.15
MGARP	0.0185711	2.12883e-05	0.00652197	0.771019	0.658259	0.65727	12.8	14.1	13.54	10.7	9.77	10.71	9.26	9.1	8.26	9.47	8.85	11.02
B230219D22RIK	4.41954e-13	1.00157e-41	5.62924e-08	0.770641	0.633084	0.64602	44.21	43.78	47.3	35.15	35.46	33.65	28.42	28.41	28.82	30.52	28.06	35.92
RNF225	0.797802	0.678606	0.999877	0.77027	0.756757	0.959459	0.26	0.22	0.26	0.19	0.19	0.19	0.16	0.14	0.26	0.26	0.19	0.29
AZIN2	0.0030136	1.9629e-08	0.000225036	0.77016	0.646028	0.693144	10.68	11.32	11.11	8.14	8.19	9.17	6.87	7.18	7.34	8.16	7.45	8.3
TMEM242	0.000249165	3.43531e-07	0.0557667	0.770107	0.698833	0.710572	52.58	44.75	45.78	37.75	34.61	37.85	35.87	29.45	34.69	34.76	32.24	46.36
ADK	6.69846e-09	5.01533e-20	0.00043596	0.769803	0.672369	0.694496	53.1	55.4	52.84	42.79	39.89	41.52	35.69	36.9	35.89	38.67	37.49	47.41
H3F3A	6.52341e-15	9.69796e-33	1.73358e-06	0.769606	0.682499	0.690184	436.77	457.57	418.76	346.85	323.21	340.51	306.07	288.24	301.88	310.49	293.91	366.57
TOR1B	3.65648e-05	1.1233e-09	0.207263	0.769369	0.702027	0.737823	18.01	21.48	21.69	16.11	15.33	15.63	14.87	13.29	14.79	15.65	14.7	20.92
SEC61B	0.000264014	3.11403e-07	0.516706	0.769267	0.683624	0.650138	85.33	87.43	83.77	66.64	59.75	70.95	63.84	48.49	63.04	55.63	48.11	95.52
SKP1A	9.47746e-09	5.00599e-12	0.0123238	0.769172	0.740153	0.728288	92.39	100.97	94.04	79.16	68.76	73.14	75.44	66.4	70.88	68.21	70.22	91.18
ILVBL	0.00073458	1.66516e-06	0.157964	0.768867	0.706285	0.726269	13.15	12.74	12.14	9.79	9.1	10.35	9.6	8.63	8.63	9.52	9.47	12.92
S100A13	0.000881957	6.29297e-13	1.42535e-07	0.768216	0.599316	0.631072	48.85	47.77	46.66	35.77	37.99	36.31	29.43	27.57	28.87	30.84	30.71	33.55
PEX5	2.41866e-06	1.39986e-10	0.0534174	0.767892	0.711447	0.726042	18.94	18.65	19.28	15.28	14.61	13.78	12.86	14.08	13.52	13.45	14.32	18.74
ANKLE1	0.191032	0.00645587	0.066357	0.767832	0.633566	0.646154	2.24	2.53	2.38	2.12	1.35	2.02	1.22	1.47	1.84	1.55	1.23	2.09
OAT	1.98715e-08	5.74775e-15	0.00398277	0.767756	0.703879	0.709494	43.65	45.3	48.19	36.7	33.17	35.42	32.33	30.5	33.7	32.24	31.36	42.18
RDM1	0.0797313	0.000196056	0.0431552	0.767498	0.637704	0.715205	11.64	12.67	12.98	10.7	7.46	10.46	6.84	6.99	9.95	8.07	8.65	10.98
FGFR1OP	1.51875e-05	6.25729e-08	0.00673128	0.767471	0.734223	0.693774	15.64	15.75	15.83	13.12	11.35	11.77	12.34	11.36	10.97	10.79	11	14.55
FUNDC1	0.00086167	8.15514e-10	0.00474693	0.767155	0.683211	0.67452	13.76	15.57	14.39	12.12	9.46	11.96	9.97	10.27	9.63	10.4	9.46	12.91
CYB5A	0.0017215	2.9337e-09	0.00221587	0.766957	0.638252	0.642912	43.19	44.65	43.08	34.14	32.33	33.94	29.57	27.77	26.22	31.39	26.56	36.32
ETFRF1	0.0956383	0.00421246	0.105303	0.766766	0.679197	0.715506	7.03	9.15	7.23	6.72	6	5.23	5.9	4.69	5.31	5.81	5.63	6.09
TRAPPC4	0.00106333	6.20293e-08	0.0522618	0.766648	0.678268	0.716752	37.61	36.06	32.35	28.39	27.74	25.15	23.3	22.68	25.93	25.39	24.67	33.79
ZNHIT3	0.0394262	0.00237206	0.160213	0.766601	0.705649	0.638751	13.45	13.69	13.22	9.63	10.26	11.05	9.97	8.27	10.24	8.37	7.17	14.24
GCHFR	1.39033e-05	9.5798e-14	0.000863295	0.766456	0.660004	0.702927	92.94	91.85	89.89	68.62	67.79	74.12	61.14	58.16	61.99	70.11	60.98	78.09
SLIRP	0.0225731	0.000182663	0.419031	0.765992	0.673977	0.637795	53.76	52.79	47.12	44.22	36.64	36.85	40.21	31.41	31.95	35.85	30.21	59.42
EMILIN1	3.03057e-12	1.7295e-23	2.20458e-06	0.765787	0.68727	0.67449	41.31	39.18	39.23	30.31	31.31	30.06	28.44	27.24	26.6	27.92	26.23	33.04
HMGN1	1.94872e-15	3.25598e-38	7.83151e-05	0.765751	0.669663	0.681888	384.87	392.13	381.21	316.87	280.05	289.98	272.32	243.96	259.33	275.33	255.11	339.47
RPS19	2.5275e-10	3.81575e-22	0.000411276	0.765564	0.689685	0.709198	444.42	391.12	405.65	305.36	318.4	326.45	296.9	269.95	289.18	297.3	293.77	367.01
HIGD1A	4.11213e-11	1.81738e-22	0.0196866	0.765337	0.714006	0.700486	86.35	89.99	89.19	67.77	63.4	72.05	63.94	62.3	63.35	63.32	59.33	86.45
SRSF9	2.44218e-10	3.99962e-19	0.000471881	0.765208	0.695598	0.694671	111.79	102.95	108.78	84.96	81.32	81.28	74.88	74.67	75.49	77.29	71.96	95.45
LGR6	0.12659	0.0015427	0.0121591	0.765079	0.58254	0.614286	2.14	2.26	1.9	1.55	1.62	1.65	0.91	1.55	1.21	1.35	1.31	1.25
DDIT4	1.72877e-10	1.81761e-26	0.000558564	0.764685	0.632028	0.624978	76	76.06	70.62	57.36	55.47	57.45	46.6	44.14	50	47.88	41.29	65.18
ZKSCAN14	0.233627	0.160809	0.306824	0.764624	0.743733	0.699164	2.67	2.34	2.17	1.72	1.86	1.91	1.85	1.91	1.58	1.99	1.45	2.03
DCTN3	1.60282e-05	1.59751e-10	0.00368477	0.764505	0.67587	0.742021	48.85	49.73	47.75	38.17	37.34	36.36	33.8	30.04	35.06	39.4	34.12	41.62
TMEM59	8.45467e-15	2.10712e-31	0.000184389	0.764065	0.680184	0.702306	126.58	127.46	127.93	96.1	95.24	100.51	88.37	83.53	87.91	93.32	87.03	112.72
FDPS	1.04179e-19	9.76722e-59	2.3557e-08	0.763459	0.641161	0.643033	386.92	368.96	376.27	300.28	282.84	281.23	243	239.12	243.77	251.89	232.35	301.32
RBBP4	7.86384e-16	1.37685e-41	0.00203946	0.763381	0.678969	0.690053	175.96	177.2	180.06	146.6	128.08	132.37	124.17	114.26	123.61	122.62	121.72	168.8
C1S2	0.0739752	0.00379686	0.00981173	0.763258	0.690341	0.648674	3.32	3.69	3.55	2.91	2.55	2.6	2.48	2.42	2.39	2.22	2.24	2.71
PGAP1	0.207124	0.0150929	0.116974	0.762821	0.647436	0.717949	0.52	0.44	0.6	0.39	0.4	0.4	0.34	0.3	0.37	0.4	0.35	0.35
SEC61G	1.77048e-06	2.18839e-09	0.0092698	0.762785	0.728354	0.746004	96.9	88.31	91.29	74.25	66.86	69.8	68.26	65.65	67.48	64.53	74.26	82.19
SCP2	1.32939e-09	8.76928e-18	0.000169294	0.762756	0.68966	0.669535	42.86	47.64	43.16	35.13	33.25	33.57	31.16	30.91	30.11	30.73	28.65	38.39
MPC1	0.000145892	1.6175e-07	0.0345088	0.762519	0.701261	0.692001	46.79	48.1	45.5	38.58	33.34	35.13	36.09	30.34	32.02	32.01	33.12	44.74
SNX24	3.05483e-05	2.43063e-09	0.000732893	0.762468	0.700338	0.701888	22.9	23.76	24.32	19.31	16.58	18.23	16.76	16	16.95	17.3	15.57	20.11
DPY19L1	3.15826e-19	4.96304e-39	0.00029917	0.762308	0.674179	0.679153	82.89	86.9	87.56	66.6	66.08	63.5	58.77	58.17	56.56	62.09	56.13	75.76
ARMC6	0.0222956	0.00353724	0.0389927	0.762299	0.737931	0.714483	7.34	6.76	7.65	6.26	5.33	4.99	5.9	4.82	5.33	5.01	5.2	6.49
CREM	0.191317	0.284079	0.0486325	0.76213	0.820118	0.733728	2.74	3.03	2.68	2.38	1.86	2.2	2.52	2.19	2.22	1.99	1.99	2
CPE	1.87391e-11	7.87498e-28	1.87273e-09	0.76176	0.659036	0.672599	59.52	57.76	57.46	46.51	42.41	44.19	39.11	38.15	37.9	40.34	39.29	45.81
NEURL2	0.144195	0.00860029	0.0606677	0.761749	0.65082	0.654645	5.91	5.94	6.45	4.94	4.56	4.44	3.24	4.75	3.92	4.47	3.59	4.84
CDA	0.00793684	5.76987e-05	0.00570289	0.761721	0.685718	0.687651	28.57	28.74	25.45	19.47	22.94	20.63	17.72	21.08	17.95	18.67	20.29	22.37
TMED9	1.35097e-11	5.05973e-15	0.0155951	0.761602	0.727126	0.704911	94.27	89.02	89.95	70.7	69.85	67.55	69.85	64.23	64.6	63.92	64.09	88.07
COMMD8	0.00015895	1.88974e-06	0.125232	0.760659	0.731266	0.687984	10.14	10.46	10.36	8.77	7.61	7.17	8.17	6.84	7.63	7.04	6.63	10.92
COL5A3	0.130322	0.000223067	0.0146538	0.760618	0.57529	0.57529	1.48	2.2	1.5	1.11	1.47	1.36	1.07	1.1	0.81	1.08	1.09	1.18
PLCL1	0.169164	7.65578e-05	0.126582	0.760274	0.537671	0.65411	1	0.91	1.01	0.64	0.86	0.72	0.46	0.58	0.53	0.72	0.66	0.8
MFSD14B	1.10529e-08	9.59444e-15	0.0785779	0.759715	0.692832	0.692367	20.84	21.97	21.78	16.7	16.29	16.08	15.63	14.49	14.63	15.2	14.89	22.02
SERPINB6A	7.10738e-16	1.91712e-36	1.49566e-06	0.759596	0.657553	0.653909	229.72	241.86	239.1	189.26	169.13	181.44	165.11	148.31	153.89	159.37	151.46	197.9
SFT2D1	0.00366037	0.00104971	0.0416941	0.759569	0.734792	0.712235	20.07	19.25	19.2	15.07	14.9	14.48	16.16	12.78	14.06	14.8	12.82	17.79
IVD	0.00520866	1.44877e-06	0.0406533	0.759485	0.668699	0.706978	10.19	9.76	9.57	7.7	7.65	7.07	6.86	5.94	6.94	6.56	7.37	9.22
GNG10	2.66685e-05	7.49298e-15	0.0137594	0.75919	0.621585	0.626806	44.52	48.96	46.34	34.39	32.98	38.78	32.01	26.67	28.23	29.35	30.06	44.37
ADAMTS2	0.0930044	0.00401073	0.0196978	0.758808	0.680217	0.693767	1.22	1.34	1.13	0.87	0.93	1	0.85	0.87	0.79	0.9	0.87	0.77
NDUFB3	1.09201e-05	5.18418e-09	0.00455968	0.758435	0.70576	0.744187	70.94	75.08	69.45	52.16	56.72	54.54	53.4	50.36	48.31	55.31	56.73	61.7
WDR6	1.84133e-14	5.73215e-27	0.000847928	0.758408	0.681009	0.682905	40.87	39.32	41.13	31.36	31.02	29.63	26.94	28.26	27.42	28.29	27.14	36.64
ZSWIM7	0.303127	0.0348242	0.36253	0.75832	0.644845	0.735406	6.7	5.49	6.14	4.96	4.27	4.67	4.07	3.94	3.81	5.7	3.97	4.24
RHOU	4.72909e-06	9.44004e-13	0.00160094	0.758171	0.666509	0.702037	13.98	14.63	13.61	10.88	10.96	10.17	9.34	9.52	9.28	10.23	10.13	12.31
ING4	0.000111538	7.39304e-09	0.107209	0.758104	0.676169	0.686594	20.19	20.39	20.81	16.08	15.45	15.01	14.03	13.05	14.43	15.35	12.37	20.73
OAZ1	1.66352e-10	3.40283e-19	0.000308647	0.758052	0.706595	0.712416	328.98	288.99	294.25	227.67	218.84	245	219.79	215.08	209.7	209.74	230.44	263.17
ALKBH7	0.0112068	2.02438e-06	0.153613	0.75764	0.625024	0.663848	17.72	16.3	18.01	13.09	13.26	13.07	11.52	10.15	10.85	12.35	11.34	17.54
BMF	0.098601	0.00482451	0.070707	0.757282	0.671845	0.646602	1.58	1.69	1.88	1.23	1.27	1.4	1.2	1.11	1.15	1.16	1.02	1.52
TGFBI	0.0728076	0.00472462	0.00697153	0.756917	0.686759	0.633399	3.12	3.69	3.31	2.39	2.54	2.73	2.36	2.33	2.26	1.9	2.25	2.5
CIB1	0.00561876	1.26601e-08	0.11045	0.756674	0.610374	0.655835	24.02	19.96	21.57	18.16	16.35	15.09	13.65	13.02	13.34	16.18	13.47	21.62
FAM174A	0.0761994	0.0205316	0.0205255	0.756651	0.728482	0.688576	4.18	4.07	4.53	3.29	2.83	3.55	3.1	2.9	3.31	2.77	2.72	3.41
TM7SF2	0.0962584	2.71949e-05	0.0322802	0.756507	0.563331	0.612493	5.76	6.06	5.47	5.08	3.96	4.04	3.04	3.27	3.43	3.6	3.56	4.85
IMPAD1	2.18167e-11	2.25982e-44	9.70221e-08	0.756433	0.569498	0.604277	27.22	28.2	29.69	21.62	22.2	20.56	15.54	16.18	16.75	17.06	17.62	22.44
BBS12	0.00174102	2.35829e-05	0.317468	0.756422	0.70092	0.726292	10.81	9.93	10.79	8.19	7.82	7.84	7.24	7.49	7.37	8.5	7.03	10.64
YPEL1	0.424621	0.0173961	0.573977	0.756098	0.592683	0.912195	1.53	1.13	1.44	0.73	1.17	1.2	0.74	0.5	1.19	1	1.55	0.93
NQO1	8.80021e-06	1.20633e-08	0.00403657	0.755401	0.702917	0.713414	27.64	26.94	27.35	21.33	19.85	20.71	18.3	18.68	20.61	19.62	18.22	24.54
ADCK1	0.0183096	0.0801715	0.190256	0.754915	0.806029	0.743119	5.39	5.49	4.38	4.06	3.63	3.83	4.86	3.52	3.92	3.2	4.22	4.71
RPL34	9.39479e-16	1.73655e-20	0.0329565	0.754398	0.714284	0.724603	481.37	491.36	488.58	361.59	372.66	368.16	354.77	327.96	361.06	348.6	349.21	484.33
MRPS24	0.0258266	0.00010745	0.612501	0.75385	0.679822	0.720999	31.67	28.41	27.59	23.07	21.56	21.46	20.71	17.99	20.9	20.03	22.28	31.77
SDHC	1.42641e-10	3.83481e-20	0.000973707	0.753818	0.679106	0.710384	88.67	86.8	84.46	65.03	63.33	67.58	58.14	58.76	59.62	60.93	64.1	77.73
ABHD14B	0.000380162	1.71848e-08	0.0222104	0.752845	0.670196	0.6378	21.5	22.37	19.41	17	14.44	16.2	14.18	14.23	14	13.91	12.45	20.2
WTIP	0.00057151	0.000275484	0.0623465	0.752542	0.732209	0.749318	13.47	13.69	13.17	9.76	9.91	10.68	10.42	8.5	10.61	10.39	9.22	12.71
RPLP1	2.6171e-22	2.41737e-23	0.00439516	0.752541	0.703471	0.708823	1848.29	1750.66	1789.69	1367.22	1321.68	1366.27	1329.4	1165.5	1295.85	1257.12	1266.62	1701.22
DDAH2	7.61655e-14	1.62064e-27	0.000190803	0.751426	0.661483	0.669673	132.59	130.96	122.25	96.84	95.72	97.34	88.17	82.35	84.68	86.87	86.81	112.74
FUNDC2	9.16851e-09	6.10132e-25	5.88281e-07	0.751278	0.619917	0.645483	27.68	27.82	26.64	21.19	18.72	21.8	18.07	15.6	17.25	18.67	17.1	21.94
TMSB4X	4.08711e-19	6.69913e-56	8.93989e-11	0.750707	0.590998	0.595067	450.86	463.34	447.53	340.51	334.21	347.54	277.78	269.48	257.52	289.11	263.69	346.52
ACYP1	0.0541566	3.21116e-05	0.0636165	0.749722	0.583549	0.633383	18.28	19.57	16.13	12.36	14.67	13.44	12.13	9.7	9.67	12.38	12.14	15.52
RPL34-PS1	6.87136e-08	4.16707e-18	0.440163	0.749149	0.661841	0.636981	412.72	380.75	390.38	330.61	274.93	281.34	283.66	240.97	258.89	267.23	227.97	422.14
MSLN	1.19492e-20	2.11394e-39	1.25424e-05	0.747943	0.655492	0.652608	124.05	128.07	125.81	97.09	91.29	94.29	86.5	80.55	80.68	85.86	80.1	107.46
COX14	0.000141839	1.25112e-09	0.0394261	0.74734	0.655785	0.635638	49.66	52.76	47.98	39.15	34.13	39.12	32.84	31.59	34.2	33.41	27.99	49.14
PEBP1	1.88962e-19	1.23992e-29	0.00207672	0.747076	0.686664	0.679488	330.05	331.44	311.33	251.99	234.88	239.9	233.77	212.23	222	225.59	213.43	300.29
1110059E24RIK	1.73312e-06	3.53113e-07	0.0696921	0.746839	0.745434	0.72689	35.53	35.88	35.36	28.84	26.11	24.79	28.4	25.28	25.91	26.72	24.98	35.45
SDCBP	1.7099e-11	1.15151e-31	0.010971	0.74665	0.658737	0.651465	126.92	129.39	128.73	108.55	87.49	91.45	90.62	76.17	86.85	86.64	77.35	124.99
TMEM19	0.000261147	3.27489e-08	0.00892132	0.746201	0.649696	0.668693	8.14	9.31	8.87	6.62	6.28	6.74	5.99	5.81	5.3	6.27	6.03	7.76
MMADHC	6.28178e-08	8.65166e-12	0.0332172	0.746194	0.69209	0.678351	46.79	48.28	46.14	36.75	33.47	35.15	33.92	31.7	32.11	34.06	29.62	45.68
SNRPD2	1.59303e-07	1.19657e-10	1.85457e-05	0.746156	0.658166	0.709375	164.46	159.99	161.4	116.65	116.59	129.28	116.82	88.46	114.49	113.77	116.39	134.82
TMX3	3.1332e-13	2.58508e-34	0.000542702	0.745508	0.618262	0.607994	26.11	28.16	27.54	21.08	19.8	20.11	17.31	16.6	16.67	17.87	15.2	23.88
UBE2E3	5.14658e-07	5.16189e-08	0.00721473	0.744688	0.719697	0.680251	35.01	40.16	39.67	28.68	27.4	29.44	30.24	26.42	25.99	25.82	26.31	34.98
ELOC	5.82022e-10	2.0465e-20	0.00392008	0.743683	0.673016	0.668158	96.68	93.61	95.84	75.8	63.29	73.7	68.93	61.87	61.77	69.62	59.79	89.48
TNFRSF12A	4.00638e-15	2.50635e-23	0.0442151	0.7433	0.698497	0.685667	219.13	206.89	206.08	162.13	148.67	159.04	151.32	145.67	144.53	148.54	140.34	213.12
CIRBP	0.0204536	0.145272	0.557335	0.742978	0.833442	0.81744	9.3	10.9	10.42	8.23	6.91	7.61	9.35	7.48	8.69	7.65	8.69	11.04
ACADVL	6.38338e-13	5.95488e-27	2.13625e-05	0.742822	0.655046	0.659446	60.92	59.61	56.74	46.16	42.4	43.12	39.72	38.15	38.25	39.71	38.94	50.22
MED28	5.10538e-08	8.37595e-09	0.579314	0.741997	0.694791	0.68204	12.39	12.35	12.12	9.05	8.68	9.62	9.54	7.18	8.89	8.62	7.63	14
UQCRH	2.8497e-10	4.63031e-22	6.91186e-12	0.741869	0.602775	0.643239	206.75	192.16	199.39	147.77	142.97	153.12	134.09	108.85	117.7	130.32	136.83	141.59
CDKN2D	5.12327e-08	6.91734e-20	0.00231642	0.741865	0.614184	0.606304	46.28	46.07	44.71	34.32	32.85	34.51	29.27	27.72	27.19	29.63	26.28	41.18
NDUFC2	0.00350879	0.000303064	0.103609	0.741854	0.714228	0.702186	30.2	31.94	36.68	26.93	23.35	23.03	23.26	23.03	24.29	23.56	21.54	32.16
LST1	0.399589	0.0316962	0.0346879	0.741608	0.570258	0.529664	9.65	8.13	7.84	6.13	6.73	6.14	4.8	3.85	5.96	3.45	4.16	6.15
VBP1	2.60841e-11	2.99165e-22	0.00354789	0.741285	0.664097	0.634457	67.67	69.79	71.38	55.03	47.95	51.83	48.23	43.24	47.22	45.53	39.75	64.36
PRDX4	7.74836e-13	2.30825e-26	0.00209353	0.741195	0.65236	0.643227	132.26	136.27	128.95	101.24	93.16	100.21	89.73	84.6	84.97	88.42	82.28	121.66
HAGHL	0.000212943	1.22045e-06	0.00254427	0.740705	0.688975	0.653896	20.51	20.04	21.31	14.84	14.92	16.06	14.64	13.71	14.27	14.26	11.92	17.6
TAF13	0.0210587	0.000202602	0.016655	0.739874	0.650489	0.614525	9.4	9.12	10.12	8.01	6.63	6.55	6.74	5.47	6.42	6.37	4.81	8.16
GGH	0.00374677	3.78813e-06	0.0396097	0.739411	0.644337	0.649171	14.32	14.67	14.45	12.55	10.22	9.35	9.31	8.27	10.41	9.04	8.75	13.81
METTL9	7.64343e-11	7.18708e-19	0.00816826	0.738816	0.696771	0.687276	59.86	66.26	63.44	49.22	44.53	46.3	46.1	42.66	43.32	44.86	42.1	57.75
DUT	1.10468e-15	1.42859e-24	0.00834746	0.738592	0.672643	0.667647	61.1	58.81	60.23	45.1	42.57	45.38	41.52	37.66	41.99	38.85	39.43	57.54
AQP1	4.91038e-05	1.82528e-10	1.55837e-07	0.73836	0.644338	0.635026	11.11	10.96	11.22	7.65	8.62	8.31	7.54	6.81	7.1	7.23	6.81	7.97
TPT1	2.15179e-20	4.15188e-46	0.00147038	0.737895	0.625159	0.629215	2883.82	2996.2	2839.74	2293.05	1994.5	2146.72	1942.99	1672.12	1836.13	1919.37	1731.1	2679.8
TSEN34	3.53882e-10	8.72123e-17	0.000381799	0.73714	0.6692	0.664074	56.28	58.58	54.85	43.39	41.07	40.64	39.31	37.61	36.65	38.63	37.42	48.96
STARD3NL	0.000999979	2.9614e-07	0.0384738	0.7371	0.66806	0.67351	19.04	18.55	17.45	15.24	11.56	13.77	11.77	11.94	13.06	12.99	11.02	17.38
NIPA1	0.120316	0.00162119	0.258417	0.736318	0.59005	0.563184	3.73	3.5	2.82	2.6	2.28	2.52	2.07	1.66	2.2	1.85	1.61	3.65
ECHS1	4.79412e-06	1.36265e-09	9.93905e-06	0.735368	0.676312	0.655662	25.32	25.68	25.03	19.45	17.48	18.98	16.86	17.92	16.64	16.31	16.9	20.07
TCTA	0.0297052	0.0034401	0.200752	0.734925	0.67902	0.677764	5.37	5.51	5.04	3.91	3.76	4.03	4.18	3.2	3.43	3.62	3.74	5.16
ETFB	0.000184285	9.88802e-07	0.000853591	0.734916	0.682187	0.694933	34.55	31.42	31.32	25.14	24.38	21.98	23.88	20.14	22.35	24.71	20.55	25.09
ETFA	4.64657e-13	1.43893e-29	0.00212184	0.734659	0.652077	0.645244	97.59	99.63	95.46	76.71	66.23	72.08	66.05	62.05	62.75	65.17	60.93	89.84
SYNGR1	0.164927	0.00255504	0.107566	0.733871	0.630645	0.639032	10.02	9.75	11.23	7.27	7.96	7.52	5.62	6.51	7.42	6.85	5.54	8.53
SCAMP1	5.92301e-08	9.74618e-18	0.00212126	0.733815	0.616209	0.636702	14.43	13.58	14.93	10.84	10.42	10.25	9.39	8.37	8.7	9.12	9.52	12.83
MRPS33	0.000186453	2.10772e-07	0.0030505	0.733503	0.651991	0.640235	32.08	30.85	27.24	24.31	21.48	20.35	22.64	17.54	18.61	19.55	19.57	25.96
ATP5J2	1.66791e-10	1.82723e-31	0.000142196	0.733442	0.58166	0.608847	311.71	290.32	277.78	223.76	217.06	204.47	168.74	162.31	180.7	188.17	166.8	251.29
IDI1	6.21834e-13	1.11971e-31	1.10093e-14	0.733245	0.61432	0.584223	71.72	67.07	79.5	55.28	51.17	53.61	43.78	43.92	46.4	40.74	40.39	49.47
MRPS16	0.00454922	4.95253e-05	0.246668	0.733022	0.652515	0.626002	32.75	43.14	37.64	29.29	26.68	27.25	28.23	22.38	23.47	25.09	22.51	41.04
PDCD2L	0.0150228	0.150381	0.545093	0.732385	0.79878	0.751355	9.7	10.82	9	7.25	6.54	7.83	9.29	7.06	7.23	7.4	7.55	10.84
GMCL1	2.00422e-05	2.89091e-06	0.217875	0.731123	0.721602	0.689757	9.88	10.25	10.33	7.52	7.06	7.69	7.45	7.35	7.18	7.19	6.64	10.93
TSEN15	0.00239123	0.0451903	0.291608	0.731092	0.808924	0.776911	15.95	18.23	15.8	11.38	12.32	12.84	14.77	12.57	13.09	12.35	13.39	16.63
OCIAD2	0.228338	0.0101851	0.051401	0.730903	0.602431	0.494792	1.6	2.35	1.81	1.83	1.27	1.11	1.1	1.26	1.11	0.87	0.87	1.63
CELA1	0.15782	0.00459413	0.144492	0.730876	0.597357	0.576495	4.79	5.28	4.31	3.7	3.71	3.1	3.02	2.83	2.74	2.23	3.32	4.3
PDRG1	0.000132777	5.33574e-08	0.0117336	0.730503	0.664081	0.640953	23.96	22.7	24.25	19.23	15.47	17.1	17.06	14.4	15.63	15.62	14.2	21.8
ID1	0.000215475	1.10941e-07	0.0367033	0.730355	0.659032	0.707677	31.1	28.35	28.74	23.46	20.98	19.97	19.21	18.15	20.76	20.03	21.62	27.36
TSFM	0.00320009	0.00168283	0.677561	0.729861	0.718423	0.707715	14.4	13.06	13.63	10.23	9.73	10.03	11.14	9.46	8.92	11.4	8.76	16.22
GON7	0.0839042	0.000716894	0.072616	0.72963	0.593122	0.578836	6.47	5.62	6.81	5.4	4.4	3.99	3.84	3.18	4.19	3.53	3.22	5.9
RNASEH2C	4.70714e-07	8.49662e-21	0.00043596	0.729497	0.567605	0.598098	81.77	77.84	84.38	62.71	59.34	55.94	49.16	46.04	43.29	53.56	49.08	70.05
NDUFAF8	0.194506	0.000873907	0.596198	0.729426	0.519283	0.601883	9.92	12.18	10.83	8.24	7.02	8.76	6.68	4.52	5.9	6.8	7.12	12.83
ASB1	2.65662e-05	2.30931e-06	0.0967674	0.728916	0.710174	0.694779	5.07	4.74	5.13	3.53	3.47	3.89	3.34	3.4	3.87	3.36	3.15	5.15
MDH1	1.86397e-16	3.47702e-27	0.000232393	0.728706	0.6543	0.640145	78.93	83.29	80.1	62.02	56.07	58.49	56.55	50.79	51.21	53.25	50.66	71.18
2700097O09RIK	0.0732245	0.00552461	0.359175	0.728551	0.61744	0.624004	7.23	8.43	5.67	5.28	4.89	5.37	5.71	3.86	3.6	4.57	5.14	7.12
RPS14	2.22452e-16	6.24872e-10	0.0176597	0.728534	0.622983	0.647199	869.44	840.42	768.28	598.18	584.49	622.74	566.18	456.54	521.12	566.86	515.87	807.63
UNC50	2.94237e-06	8.40152e-10	0.0628178	0.727398	0.643386	0.646771	25.47	26.8	27.48	20.27	19.37	18.37	18.77	16.42	16.12	17.55	17.91	26.18
SPTSSA	5.17422e-08	7.71024e-15	0.00299805	0.727395	0.649213	0.666127	36.71	37.1	37.34	27.63	25.33	27.89	23.49	24.05	24.62	25.12	24.3	33.61
NGLY1	0.0013128	0.00102261	0.00427373	0.727371	0.733333	0.718157	6.23	6.33	5.89	4.88	4.4	4.14	4.43	4.11	4.99	4.32	3.94	5.08
FABP5	1.6008e-14	7.02994e-22	0.00328377	0.725952	0.654642	0.65184	183.27	208.57	193.35	147.72	136.8	140.3	137.34	119.25	126.5	132.58	122.37	180.07
TMEM86A	5.40859e-05	7.59018e-05	0.00753996	0.725806	0.748429	0.742564	15.89	16.15	15.7	10.58	11.69	12.38	11.97	12.12	11.64	12.74	11.07	13.36
FOPNL	3.70104e-08	1.76496e-13	0.0036905	0.725265	0.656095	0.65629	35.83	33.58	33.38	24.75	24.93	24.87	22.61	22.71	22.12	23.74	21.6	31.69
TRIAP1	0.00998091	3.10561e-05	0.188051	0.724936	0.627226	0.69084	14	13.1	12.2	10.27	8.18	10.04	9.02	7.17	8.46	10.31	8.38	12.67
APH1C	0.162593	0.014281	0.109919	0.724696	0.619433	0.611336	0.83	0.69	0.95	0.65	0.58	0.56	0.62	0.47	0.44	0.54	0.53	0.69
ZFAND1	0.0375339	0.00091272	0.17897	0.72449	0.640709	0.665951	5.93	6.19	6.5	5.35	4.03	4.11	4.6	4.12	3.21	5.14	4.05	5.54
METTL23	0.0987073	0.0011777	0.155909	0.724451	0.608405	0.670965	7.43	7.52	5.99	5.53	4.62	5.02	4.51	4.25	3.98	5.42	4.65	5.56
RPL10	6.15974e-33	5.45183e-72	0.00148168	0.724244	0.628001	0.637851	1374.76	1356.12	1320.05	1016.74	956.56	960.56	857.57	821.54	864.88	889.09	829.92	1249.63
XRCC2	0.0381932	0.0411888	0.193456	0.724138	0.76307	0.750834	3	3	2.99	2.48	1.63	2.4	2.24	2.11	2.51	2.44	1.8	2.81
TVP23B	0.000271796	2.83288e-06	0.194569	0.723816	0.683833	0.71708	14.56	17.15	14.31	12.28	10.1	10.93	10.75	9.85	10.87	12.04	10.09	15.52
BLOC1S4	0.00617635	0.00155518	0.106554	0.722912	0.719808	0.752822	12.46	10.99	11.99	10.06	7.58	7.98	8.67	7.86	8.98	8.11	9.59	10.57
TCEANC	0.139938	0.00253628	0.0211498	0.722749	0.590047	0.518957	1.4	1.59	1.23	1.22	0.78	1.05	0.84	0.84	0.81	0.78	0.6	1.11
CDK1	1.6133e-19	7.40299e-35	0.000512209	0.722699	0.654583	0.644091	100.89	105.22	101.75	78.29	68.4	75.8	71.92	63.59	66.01	69.51	62.77	91.84
SPP1	8.33631e-22	7.76744e-66	1.40755e-09	0.722666	0.580631	0.588609	598.75	600.82	603.02	471.58	403.14	427.95	376.89	328.51	341.24	368.68	351.1	469.72
NT5E	0.169663	0.0200018	0.0147366	0.722071	0.623978	0.525886	1.11	1.17	1.39	0.8	0.88	0.97	0.92	0.68	0.69	0.62	0.62	0.86
ANKRD37	1.43866e-05	3.37124e-17	0.000531351	0.721917	0.582837	0.614225	43.28	42.99	43.08	29.6	28.87	34.91	25.04	24.49	25.86	27.35	26.24	37.08
ITPA	1.69028e-06	8.66784e-10	0.011299	0.721733	0.681729	0.643682	34.06	33.62	34.56	25.25	22.24	26.3	24.68	21.92	23.1	20.41	22.3	31.93
TMEM14C	2.66673e-06	2.31479e-06	0.0459925	0.721701	0.721002	0.703232	51.55	46.6	44.79	36.45	31.68	35.03	37.04	30.83	35.19	31.25	34.08	46.1
PSMB4	9.86486e-21	8.55325e-25	0.415577	0.721372	0.678361	0.658414	236.63	226.22	233.49	175.79	163.53	163	168.65	147.48	156.24	155.92	146.32	247.21
LAMTOR4	0.000595516	1.13104e-08	0.0121813	0.720813	0.593572	0.618143	25.88	26.1	23.31	19.45	16.41	18.41	14.89	13.05	16.75	15.58	14.21	22.8
PCDHGC4	0.0096051	0.000146491	0.131645	0.720544	0.641994	0.73716	2.3	2.18	2.14	1.54	1.6	1.63	1.56	1.37	1.32	1.89	1.67	1.73
COMMD6	0.0226268	0.000565384	0.0216514	0.720433	0.653246	0.635883	12.48	13.96	13.3	8.96	11.27	8.4	7.87	8.49	9.6	8.58	7.09	11.47
RFC4	2.5455e-07	4.46282e-18	0.0192713	0.720104	0.608054	0.648017	46.15	41.5	43.72	34.26	31.73	28.61	26.88	25.22	27.78	29.59	27.76	42.01
C1D	9.96835e-05	2.09235e-06	0.0737659	0.719146	0.677147	0.673862	14.41	14.76	13.45	11.28	9.64	9.73	10.31	8.75	9.8	9.99	8.93	14.29
ATP5MPL	0.000370846	3.78723e-09	0.00333712	0.718857	0.608552	0.592765	75.07	81.82	80	59.61	51.73	58.95	48.16	45.71	50.29	45.5	44.63	69.76
COX5A	6.03017e-12	2.73557e-14	0.0417193	0.7179	0.691931	0.716389	147.52	158.89	156.83	116.44	102.17	113.95	111.57	97.16	111.8	107.81	112.25	153.17
GLOD4	1.75614e-06	2.61042e-09	0.105444	0.717484	0.663113	0.694296	12.26	12.65	12.61	9	8.71	9.21	8.34	7.86	8.68	8.42	8.95	12.91
POLR3K	5.35122e-05	1.12707e-07	0.131	0.716753	0.682211	0.66494	9.87	9.6	9.48	7.96	6.26	6.53	6.96	6.23	6.56	6.44	6.25	10.14
MTX2	3.40662e-07	4.71267e-09	0.0325218	0.716035	0.697941	0.694977	43.8	42.44	41.98	33.41	26.41	31.99	32.17	26.05	31.27	30.12	27.72	41.81
TMX1	8.28466e-10	8.46827e-20	0.00373581	0.715979	0.628391	0.646764	31.11	31.92	30.59	24.85	20.72	21.46	19.9	17.81	21.12	21.74	17.69	28.2
EMB	0.1569	0.030015	0.125232	0.715726	0.645161	0.635081	1.72	1.46	1.78	1.26	1.08	1.21	1	1.1	1.1	0.94	1.11	1.35
SRA1	2.56981e-06	2.65716e-09	0.0216514	0.715344	0.684671	0.66941	47.06	44.2	42.41	35.82	30.06	29.74	30.81	31.05	29.66	30.96	28.86	42.34
CD101	0.926867	0.904752	0.93804	0.714286	0.714286	1.57143	0.05	0.02	0	0.05	0	0	0	0.02	0.03	0.03	0.05	0
TSPAN17	0.0134887	0.000122334	0.0192561	0.71366	0.658702	0.61808	7.95	9.31	7.85	5.82	6.49	5.61	5.6	5.7	5.24	5.53	4.75	7.27
SLC35F5	7.89764e-06	3.62939e-12	0.000663989	0.712244	0.581715	0.601402	12.79	12.4	11.89	9.91	7.93	8.57	8	5.84	7.73	7.35	7.22	10.6
ATP5L	1.59033e-08	4.37202e-20	0.00816826	0.712192	0.577962	0.572868	196.9	181.75	167.13	142.14	122.18	124.38	117.64	97.98	99.82	109.04	103.8	171.87
HADHB	1.20917e-08	3.60193e-20	0.000114279	0.711991	0.613452	0.60029	26.91	27.52	28.38	21.88	18.18	18.9	17.64	16.61	16.55	16.89	16.27	23.43
CCDC159	0.221314	0.00905624	0.775255	0.711957	0.574728	0.796196	2.34	2.48	2.54	1.84	1.63	1.77	1.03	1.46	1.74	2.69	1.43	2.31
PSMG3	0.00861176	0.0143257	0.429131	0.710909	0.734091	0.782045	16.39	14.14	13.47	11	10.11	10.17	10.24	10.38	11.68	11.54	11.19	14.74
IL11RA1	0.115523	0.0263053	0.306228	0.710526	0.659091	0.714115	2.75	2.96	2.65	2.09	1.78	2.07	1.98	1.59	1.94	1.73	2.3	2.39
TOMM7	2.66636e-07	5.06204e-10	0.0207418	0.709912	0.657193	0.674386	39.06	39.51	35.43	27.11	27.82	26	27.62	23.31	23.99	25	27.89	35.42
TMEM45A	0.138121	0.0398407	0.328506	0.709845	0.637306	0.607945	1.6	2.28	1.91	1.22	1.37	1.52	1.31	1.11	1.27	1.12	1.13	2.05
AHSA2	1.52297e-06	3.24872e-08	0.0346879	0.709709	0.714466	0.734051	25.54	23.63	22.31	17.68	17.73	15.32	18.18	16.4	16.49	17.9	18.08	23
MRPL33	4.24942e-05	1.66607e-08	0.00598835	0.709493	0.639618	0.649264	62.04	64.76	63.97	42.85	45.62	46.88	42.67	38.55	40.8	42.62	40.44	56.64
SMIM7	7.38192e-07	1.53436e-10	0.0841564	0.709184	0.663265	0.672741	13.16	13.53	14.47	10.81	9.4	8.98	9.57	8.34	9.39	10.06	8.24	13.82
UBE2T	7.88888e-05	6.22113e-07	0.0382269	0.708686	0.662643	0.672349	28.03	26.56	25.77	19.4	19.54	18.01	18.67	16.66	17.92	17.77	18.34	25.56
TMEM64	1.32969e-06	7.78586e-08	0.00374106	0.708512	0.677128	0.66952	6.94	7.18	6.91	5.29	5.08	4.53	5.38	4.16	4.7	4.52	4.86	6.23
QDPR	6.28341e-11	5.08942e-22	0.000454443	0.708465	0.581923	0.595624	43.99	47.55	47.86	34.01	32.68	32.07	28.71	24.02	28.39	28.17	26.47	40.42
VILL	0.334125	0.0210716	0.167717	0.707904	0.542955	0.556701	0.8	1.14	0.97	0.69	0.49	0.88	0.67	0.48	0.43	0.61	0.58	0.73
TMED1	8.99755e-06	2.31355e-05	0.0764385	0.70628	0.678897	0.712851	17.69	18.94	18.15	13.66	11.7	13.33	13.08	9.62	14.49	12.37	12.19	18.4
TTC5	4.8877e-05	1.36265e-09	0.0147265	0.705662	0.631493	0.662377	14.06	14.19	14.49	11.69	9.37	9.1	9.07	8.44	9.48	9.78	9.05	13.16
RND2	0.0199579	0.0043209	0.0282748	0.705628	0.668717	0.706995	14.59	15.76	13.54	9.53	10.41	11.03	8.84	9.07	11.44	10.29	9.3	11.42
NDUFS3	2.15118e-09	3.42671e-12	0.0220132	0.705389	0.677079	0.650332	68.56	70.56	65.76	52.62	43.84	48.06	50.22	42.55	45.95	45.89	41.4	66.45
RPL37A	1.46178e-28	7.34692e-63	1.24932e-05	0.705346	0.583915	0.593685	659.59	629.28	650.66	475.7	445.56	446.78	395.51	361.17	375.84	394.44	381.19	549.6
NDUFA1	9.14738e-06	5.31438e-09	0.000182838	0.704282	0.635191	0.62926	63.69	65.82	62.7	44.18	45.19	46	42.95	36.86	42.28	38.19	40.48	52.45
ARL6IP1	4.18751e-20	6.22874e-42	0.00206381	0.703325	0.615182	0.614126	68.67	69.47	70.27	51.78	46.19	48.61	43.76	41.49	42.96	45.39	39.64	63.58
NTPCR	0.0324495	0.00340348	0.292235	0.703255	0.646912	0.690317	8.76	7.88	7.32	6.62	5.44	4.79	5.4	5.11	4.99	5.91	5.64	7.5
ZFP799	0.00437989	0.0195189	0.0104311	0.702918	0.750663	0.664456	2.42	2.49	2.63	1.8	1.73	1.77	1.92	1.93	1.81	1.66	1.54	2.03
1110065P20RIK	0.00526078	0.000243441	0.0622667	0.702724	0.650377	0.66216	17.33	17.27	17.17	13.47	10.3	12.61	12.26	9.54	11.87	11.32	11.09	16.07
THAP3	0.0177394	0.197667	0.6323	0.702488	0.826181	0.842048	9.2	9.15	9.38	8.04	5.5	5.94	7.28	7.26	8.37	7.73	7.25	9.71
PGP	7.84804e-12	2.22446e-31	4.55738e-05	0.702251	0.573518	0.557228	100.74	90.88	91.37	65.84	70.68	62.21	52.75	52.44	57.11	51.87	48.71	78.34
PRDX1	2.05863e-22	1.66268e-43	0.000735473	0.702164	0.602344	0.599187	413.06	443.26	429.59	325.26	277.01	300.65	279.18	234.94	260.44	264.81	245.25	388.09
TMEM60	0.00160327	6.24891e-08	0.06512	0.701202	0.588962	0.578636	20.74	18.81	19.52	15.82	14.03	11.57	12.64	11.11	11.04	10.96	12.18	19.49
UQCR10	2.84999e-08	3.21763e-11	0.0284175	0.700972	0.652717	0.602803	136.05	136.87	125.17	99.46	87.29	92.3	93.98	84.02	81.84	81.1	77.03	130.52
PSTK	0.028116	0.0261247	0.0981552	0.698467	0.72402	0.682283	8.48	7.54	7.46	4.57	6.08	5.75	6.1	4.82	6.08	4.95	4.99	7.27
VAMP7	1.66388e-05	5.16748e-07	0.00560419	0.697852	0.696156	0.665348	11.13	11.99	12.26	9.65	7.37	7.67	8.85	7.66	8.12	8.19	7.23	10.45
GNG11	0.000730181	0.270541	0.234024	0.69661	0.85734	0.746687	19.88	19.72	18.51	13.97	13.66	12.85	18.95	14.22	16.65	13.46	13.28	20.23
MCAT	0.000284592	0.000422671	0.202307	0.696279	0.732149	0.694268	10	9.92	9.91	7.52	7.22	6.03	7.49	7.19	7.16	7.27	6.28	10.39
PGK1	5.7319e-43	6.65852e-117	6.63105e-05	0.6952	0.586193	0.58925	1959.74	2062.21	2014.59	1467.53	1377.87	1351.2	1184.65	1169.73	1184.2	1254.85	1117.98	1736.41
CTLA2A	0.00344048	2.2394e-05	0.129417	0.694992	0.615706	0.620637	8.45	9.33	8.58	6.04	6.31	5.97	5.28	5.52	5.43	5.96	4.97	8.74
HSD3B7	0.00194843	0.000610761	0.035687	0.694863	0.690877	0.704606	7.69	7.76	7.13	4.61	5.37	5.71	4.87	5.2	5.53	5.52	4.86	6.56
BPHL	0.0081382	4.57231e-06	0.0547993	0.693958	0.563461	0.592778	10.6	8.09	9.28	6.03	6.97	6.41	5.37	4.89	5.5	5.89	5.19	8.53
DYNLT1B	8.4397e-14	1.09358e-27	9.42997e-06	0.693751	0.581983	0.597512	164.6	149.14	146.05	111.38	98.89	108.71	97.23	83.95	86.41	95.13	93.19	126.32
NUBPL	0.099621	0.00272318	0.632084	0.693673	0.557099	0.638889	3.94	4.33	4.69	3.32	2.57	3.1	3.08	1.95	2.19	3.36	2.73	4.76
CAV2	5.62562e-19	2.00601e-38	0.000598179	0.689014	0.598584	0.595141	49.48	52.58	51.87	38.3	33.51	34.25	32.45	30.06	29.63	32.42	29.56	45.81
AA414768	0.0194989	0.348143	0.454188	0.688666	0.840746	0.803443	4.54	4.91	4.49	3.45	3.29	2.86	4.24	3.95	3.53	4.36	3.31	4.04
CISD1	6.75349e-07	9.56487e-09	0.0299327	0.688541	0.637066	0.624624	32.58	35.17	31.91	21.85	23.16	23.61	23.07	17.96	22.46	19.65	20.14	32.39
RPS15A	6.74674e-25	2.80642e-51	0.160213	0.68831	0.603445	0.607939	57.62	57.77	58.18	43.53	37.46	38.48	36.57	32.15	36.02	37.64	31.86	55.16
FAM69B	1.6848e-05	4.69135e-09	0.00716982	0.688014	0.620636	0.583055	16.32	14.2	14.45	11.27	9.59	10.08	8.99	9.39	9.53	8.78	7.91	13.49
SLC35B3	0.00100082	0.000581599	0.313316	0.687774	0.635655	0.692158	6.2	6.94	7.39	4.71	4.91	4.5	4.78	3.54	4.73	4.77	4.71	6.75
RSPH9	0.015714	5.80847e-05	0.208796	0.686033	0.545979	0.452482	8.32	8.68	8.99	6.26	5.31	6.26	5.34	4.62	4.23	4.57	2.96	9.56
PIGP	8.01019e-06	2.09998e-10	0.00272928	0.685583	0.578156	0.580844	34.62	32.43	33.39	24.23	20.96	23.67	22.66	16.92	18.49	21	18.85	28.91
CENPA	2.82391e-18	6.54828e-30	1.28574e-05	0.685397	0.612428	0.619446	71.24	73.87	70.05	50.89	47.84	48.74	45.57	41.3	44.9	44.94	43.44	60.93
TRAPPC2	0.0029968	0.000131205	0.0742799	0.684867	0.650156	0.639236	8.51	8.5	8.63	6.53	5.24	5.79	5.99	5.2	5.48	6.07	4.84	7.92
DYNLT1A	0.00271974	9.36337e-07	0.0368947	0.68239	0.558176	0.606918	2.14	2.21	2.01	1.45	1.32	1.57	1.16	1.1	1.29	1.31	1.26	1.92
3300002I08RIK	0.639923	0.718581	0.746124	0.680769	0.669231	0.788462	0.85	0.97	0.78	0.77	0.41	0.59	0.73	0.79	0.22	1.05	0.78	1.59
CTLA2B	0.129988	0.0121632	0.643622	0.680597	0.593035	0.696517	3.25	3.11	3.69	3.2	1.72	1.92	2.26	1.59	2.11	2.27	2.62	3.53
SELENOH	1.55268e-12	8.02342e-25	2.08038e-05	0.678961	0.572031	0.582846	110.94	107.23	101.76	74.37	66.87	75.98	63.23	55.6	64.18	62.61	59.68	87.75
NDUFS4	2.57631e-08	5.58784e-08	0.0228323	0.677567	0.695636	0.631887	25.47	27.9	25.22	19.8	17.01	16.44	19.93	17.04	17.7	16.8	15.16	25.28
NXT1	3.955e-08	2.64313e-10	0.0438408	0.677347	0.637476	0.644766	37.68	34.42	39.01	25.09	24.84	25.33	24.85	22.25	23.73	23.5	24.41	36.47
TNFSFM13	0.0766631	8.45992e-05	0.0278227	0.676399	0.530414	0.643552	2.59	2.91	2.72	2.56	1.82	1.18	1.4	1.32	1.64	2.1	1.55	1.75
DTYMK	4.65248e-13	2.05202e-23	0.00028569	0.676174	0.572481	0.580826	109.37	100.65	96.75	69.55	71.2	66.68	57.69	58.53	59.4	60.78	58	85.37
CRIP1	4.98337e-13	8.22077e-39	9.29341e-09	0.676173	0.495699	0.52894	153.28	158.23	152.38	103.76	103.07	106.84	75.17	76.15	78.63	87.38	79.36	114.95
RPL39	3.35757e-22	7.32388e-32	2.54402e-05	0.675852	0.601595	0.617462	542.74	504.79	543.84	384.23	340.99	350.31	336.59	287.92	332.85	338.94	310.82	451.69
ZFP472	0.0482877	0.122501	0.923818	0.675714	0.747143	0.744286	2.2	2.54	2.26	1.33	1.76	1.64	1.97	1.59	1.67	1.89	1.65	3.09
CENPP	0.0033541	9.32585e-06	0.0353123	0.675494	0.589093	0.672127	15.33	14.22	15.01	9.36	9.74	11	8.9	7.96	9.39	10.05	10.51	12.24
MORF4L1B	3.04472e-11	9.29867e-31	0.177654	0.675229	0.539421	0.543716	42.54	39.89	40.98	31.45	24.55	27.33	20.86	21.17	24.54	24.68	17.88	37.95
IGIP	0.0044366	3.23914e-06	0.00143427	0.674036	0.545155	0.517404	6.37	7.39	7.5	4.98	4.71	4.64	3.64	4.17	3.78	3.63	3.59	5.39
NDUFA2	9.56329e-12	6.61518e-23	0.00407637	0.673348	0.575639	0.587145	113.16	105.69	104.46	78.52	67.76	71.42	65.33	61.78	59	67.38	63.45	99.3
COX7A2	5.85038e-18	4.90961e-26	1.62223e-05	0.673012	0.611059	0.617193	156.93	155.95	143.59	106.51	103.27	97.43	98.7	91.68	88.55	95.81	97.37	127.47
TM4SF1	6.08621e-19	2.53017e-31	0.184974	0.670675	0.582765	0.581	112.76	108.39	107.37	80.97	66.08	73.28	72.22	57.66	61.57	67.75	61.55	106.07
PTGR1	3.04792e-10	1.14019e-16	9.07449e-05	0.670245	0.600679	0.587314	31.43	28.49	31.36	19.34	20.56	21.28	19.98	17.92	16.93	19.25	17.43	24.95
COPS9	3.65207e-06	8.00456e-14	4.47668e-06	0.66974	0.535792	0.567269	78.9	66.86	74.4	54.72	45.69	47.04	35.27	40.49	42.2	43.57	39.12	54.23
FAM173A	7.28019e-06	1.22354e-08	0.00220044	0.668987	0.611537	0.578742	29.94	26.26	28.57	20.09	19.35	17.27	18.88	16.43	16.53	17.09	15.44	24.08
CENPW	0.00304056	0.00507513	0.0385992	0.668704	0.651589	0.647718	16.01	15.22	17.85	11.84	11.33	9.65	11.9	10.51	9.57	11.52	10.7	13.99
AAMDC	0.157787	0.0877404	0.0379075	0.666914	0.663197	0.580669	4.24	4.58	4.63	3.72	2.18	3.07	3.48	2.37	3.07	2.76	1.98	3.12
SDHD	1.58917e-22	1.29191e-39	0.000663699	0.666345	0.570523	0.573081	87.8	92.51	89.46	63.11	58.1	58.55	54.21	48.06	51.64	54	48.96	79.92
AMD2	0.0137081	0.0263053	0.157877	0.665192	0.696165	0.678466	2.29	2.5	1.99	1.76	1.37	1.38	1.27	1.48	1.97	1.4	1.23	2.24
TMEM128	9.96835e-05	2.82769e-07	0.0374046	0.665049	0.603045	0.572154	15.4	15.08	14.84	11.21	9.9	9.03	9.56	8.24	9.53	8.79	7.61	14.59
SLC35A1	6.90168e-09	1.64642e-05	0.0146424	0.663413	0.733659	0.662351	15.9	15.81	15.41	11.16	9.64	10.46	12.32	10.75	11.5	9.97	9.74	14.83
CXCL5	5.01789e-23	2.00601e-38	0.148677	0.663017	0.60658	0.5882	113.84	117.27	116	81.41	68.77	79.96	76.12	65.85	68.58	69.89	65.7	110.28
TXN1	1.62631e-29	1.21882e-63	0.00059239	0.662929	0.579971	0.583354	321.14	317.99	309.78	222.71	191.87	214.48	193.64	175.82	180.88	197.83	174.84	283.24
NME3	0.0188201	0.000475534	0.000903339	0.659929	0.565957	0.558156	9.93	8.75	9.52	6.54	5.99	6.08	5.06	4.91	5.99	5.37	4.38	5.82
GM20594	0.000257393	0.0200472	0.15661	0.659808	0.758934	0.734688	76.58	73.59	78.73	59.4	38.42	53.21	69.42	49.91	54.39	60.14	53.64	73.5
TMEM203	0.0366879	0.0198642	0.121129	0.658866	0.657306	0.641706	6.32	7.24	5.67	3.71	4.79	4.17	4.39	4.02	4.23	3.36	4.75	5.28
SESN1	6.11795e-08	7.45136e-11	4.0915e-05	0.658611	0.626797	0.650046	11.24	10.67	10.78	7.61	6.6	7.32	6.38	6.68	7.43	6.92	6.9	8.52
CHURC1	0.000607517	0.000497703	0.00398277	0.65827	0.661419	0.627113	21.33	18.9	20.11	13.6	12.73	13.39	13.31	12.47	14.13	12.25	11.46	16.18
CMC1	5.26869e-05	2.89738e-08	0.000989735	0.65763	0.575781	0.613994	13.06	13.2	12.47	8.19	8.69	8.59	7.78	7.25	7.27	8.06	8.45	10.07
SNRPG	4.68411e-10	2.32535e-20	0.00136199	0.657421	0.556667	0.583642	164.54	144.3	164.19	111.05	92.44	107.49	94.51	82.09	86.72	97	92.36	139.41
ZFP867	0.000459214	0.000556324	0.0352855	0.657293	0.679262	0.661687	3.72	3.7	3.96	2.63	2.44	2.41	2.46	2.67	2.6	2.63	2.3	3.44
ALG13	0.0342282	0.000834135	0.245896	0.654867	0.563422	0.574238	3.14	3.49	3.54	2.76	2.05	1.85	1.94	1.84	1.95	2.1	1.79	3.5
BOK	4.95292e-10	1.17079e-19	3.05143e-06	0.654092	0.554785	0.546602	24.31	24.76	23.03	15.05	16.88	15.23	13.55	13.38	13.07	13.9	12.44	18.43
NDFIP1	3.88396e-29	4.34827e-47	0.000262143	0.653898	0.600534	0.596915	104.07	111.24	110.75	71.31	73.38	68.52	67.56	61.93	66.32	65.47	62.84	93.29
DBI	1.12055e-20	7.2171e-54	2.69781e-12	0.653248	0.482438	0.474783	243.82	237.47	239.86	146.23	155.59	169.27	129.38	111.05	107.48	119.53	115.38	167.39
CHCHD2	1.95733e-26	4.77572e-53	0.0546437	0.649641	0.563987	0.565466	272.98	244.47	260.21	179.64	156.53	169.03	149.24	139.39	149.96	147.87	141.91	229.67
BLOC1S1	1.08237e-07	1.32874e-13	9.85541e-06	0.648571	0.555373	0.565526	61.1	52.03	57.26	38.39	37.76	34.36	32.16	29.29	33.18	31.07	32.11	42.89
MPC2	2.5061e-05	4.54738e-07	0.0115775	0.647098	0.603562	0.62467	21.9	19.41	19.33	13.73	12.07	13.44	12.38	11.06	13.16	12.55	12.17	17.79
TTC32	0.0453441	0.0385398	0.137043	0.645878	0.647312	0.587097	4.23	4.77	4.95	3.32	3.13	2.56	3.71	2.28	3.04	3.2	1.95	4.07
GABARAPL2	1.85686e-14	9.20098e-23	0.00920866	0.645178	0.582813	0.563911	56.1	58.87	56.44	39.95	35.15	35.49	34.46	32.96	32.48	34.19	29.99	54.1
RHEBL1	0.00420475	0.0439581	0.354054	0.639481	0.718961	0.723117	6.61	6.25	6.39	4.53	4.22	3.56	5.13	3.55	5.16	4.43	4.33	6.65
TEX30	8.28466e-10	8.6994e-13	0.0482004	0.638475	0.608339	0.567941	29.42	31.94	31.22	22.82	17.63	18.66	21.27	17.21	17.84	18.67	16.07	31.27
PRELP	0.231948	0.0310109	0.292773	0.636905	0.505952	0.630952	0.6	0.49	0.59	0.29	0.43	0.35	0.2	0.37	0.28	0.42	0.36	0.34
KLHL30	0.0663437	0.00101216	0.174851	0.63587	0.48913	0.548913	1.07	1.2	1.41	0.93	0.73	0.68	0.65	0.62	0.53	0.88	0.61	1
SNRPE	1.08704e-16	3.814e-25	0.00188135	0.635137	0.551764	0.536906	140.47	139.31	137.5	95.19	83.86	85.98	84.68	69.76	75.8	80.83	67.41	124.72
TCTEX1D2	3.02119e-06	4.10576e-11	0.0181807	0.634533	0.541758	0.541854	32.99	35.19	36.59	26.4	18.94	21.14	22.36	17.41	16.99	21.72	18.06	32.02
S100A4	5.28732e-63	4.21517e-100	4.72169e-09	0.631739	0.499711	0.514021	2542.91	2594.52	2458.94	1662.32	1548.83	1587.77	1359.99	1214.48	1221.52	1374.39	1308.78	1941.89
GLT8D2	0.0175843	0.00189434	0.00154372	0.631148	0.562842	0.54235	2.2	2.35	2.77	1.67	1.58	1.37	1.02	1.7	1.4	1.22	1.35	1.42
TMEM256	2.78206e-08	3.41713e-15	0.00246861	0.630153	0.527798	0.554843	68.63	71.38	65.94	46.26	43.66	39.86	35.34	34.26	39.1	39.48	35.69	60.28
SDF2	4.28585e-13	1.54094e-17	0.0152175	0.62851	0.578099	0.602797	28.54	29.66	30.47	18.22	18.53	18.98	17.54	16.03	17.69	18.48	17.28	28.24
NDUFB2	2.92943e-05	1.39827e-08	0.0112668	0.627958	0.554514	0.568995	37.18	35.63	32.85	23.93	18.98	23.44	19.79	19.27	19.53	22.87	17.72	30.44
RPS27A	8.74941e-40	1.24689e-42	0.130756	0.624831	0.557879	0.55799	453.54	446.73	444.27	296.62	257.28	286.21	278.29	223.29	248.51	257.54	244.19	420.86
EML2	0.0080731	0.000319468	0.0150297	0.623669	0.56213	0.589349	2.55	3.14	2.76	2.09	1.6	1.58	1.77	1.35	1.63	1.66	1.69	2.05
S100A6	5.67249e-55	2.91842e-86	0.014958	0.622633	0.526785	0.532268	1631.86	1640.97	1535.09	1054.85	967.94	970.78	901.75	814.48	816.51	904.77	837.82	1340.48
NDUFB6	3.5094e-08	1.32603e-11	0.039714	0.618884	0.546079	0.575508	47.32	39.39	50.23	30.77	27.6	26.38	27.53	21.01	26.24	27.47	25.1	44.43
STEAP4	0.0614206	0.00262071	0.00709029	0.613924	0.5	0.493671	1.11	1.12	0.93	0.74	0.46	0.74	0.6	0.47	0.51	0.62	0.43	0.53
LSM8	4.03468e-14	3.24302e-23	0.148342	0.606818	0.541629	0.52361	67.47	68.39	64.48	46.25	36.78	38.54	39.66	33.94	34.91	39.17	30.82	61.62
COL4A6	0.0238107	0.0775136	0.240272	0.60355	0.680473	0.745562	0.56	0.55	0.58	0.35	0.29	0.38	0.38	0.41	0.36	0.5	0.4	0.3
ATP5G3	5.98461e-40	1.07008e-50	0.0582804	0.602831	0.550574	0.53642	271.14	252.87	263.06	163.87	148.59	162.01	153.43	142.83	137.08	139.16	145.96	232.35
UQCRFS1	2.38089e-29	6.14546e-46	0.0669767	0.597824	0.523504	0.517956	80.27	73.32	78.92	49.34	43.88	45.78	42.57	38.28	40.87	39.35	40.21	67.74
H2AFZ	6.90182e-59	5.70373e-101	0.114974	0.596402	0.48898	0.4888	404.38	408.35	414.11	262.46	233.26	235.97	212.83	183.53	203.54	208.05	188.09	366
FMC1	7.46228e-05	1.49164e-07	0.0172131	0.592806	0.50391	0.549501	30.34	25.79	27	15.39	17.35	16.54	14.76	11.64	15.49	15.16	15.03	24.25
RPL9	3.09025e-82	9.51506e-68	0.207076	0.586357	0.517934	0.523401	958.4	926.94	922.47	565.52	525.96	554.9	526.27	433.88	494.11	507.95	467.55	900.64
CIB2	5.93754e-05	4.09707e-07	3.43305e-05	0.580814	0.522732	0.556232	16.85	14.7	14.42	10.55	7.55	8.6	7.77	7.04	9.22	7.59	8.76	9.57
3110040N11RIK	0.0127645	0.12075	0.268376	0.576416	0.678821	0.657099	4.95	4.09	3.85	2.93	2.14	2.36	3.43	2.67	2.65	2.49	3.33	3.91
ALDH3A1	1.63398e-10	1.42953e-20	1.23788e-08	0.57482	0.454969	0.46195	13.3	15.37	14.3	8.82	7.4	8.48	6.91	6.28	6.36	6.99	6.5	9.5
ADAMTS13	0.00519525	6.06032e-05	0.0421671	0.571749	0.486547	0.464126	1.58	1.43	1.45	1.07	0.62	0.86	0.74	0.59	0.84	0.74	0.49	1.31
1520401A03RIK	0.889951	0.909256	0.999877	0.571429	1.42857	2.14286	0.03	0	0.04	0	0	0.04	0	0	0.1	0.03	0.02	0.04
RPS27	3.34639e-70	1.30476e-78	0.180286	0.56469	0.494604	0.505487	1420.36	1370.08	1389.59	825.19	741.5	793.73	725.87	622.64	718.95	723.71	670.29	1323.53
MRPS14	2.42403e-12	7.31003e-16	0.42596	0.557605	0.500491	0.445731	18.46	16.3	16.19	9.86	8.72	9.83	9.76	7.46	8.28	7.33	7.1	18.82
KAZALD1	0.596001	0.732624	0.710654	0.55	0.707143	0.735714	0.42	0.48	0.5	0.22	0.26	0.29	0.17	0.41	0.41	0.25	0.37	0.25
NDUFC1	1.1473e-12	1.03588e-24	0.000372238	0.549273	0.432189	0.443365	78.24	69.91	77.33	46.94	37.89	39.02	34.57	31.84	31.04	38.01	30.92	61.19
RPS29	6.42064e-41	2.11695e-88	0.158821	0.546782	0.466768	0.461164	637.86	592.78	609.16	375.29	319.55	311.13	294.58	270.1	294.08	278.72	275.65	561.92
0610009B22RIK	9.04188e-06	6.81682e-06	0.0131546	0.5421	0.554314	0.535603	12.44	13.17	12.87	7.08	5.75	8.03	7.25	5.69	8.39	6.63	5.59	11.09
SDHAF4	1.42646e-05	4.54062e-06	0.00460149	0.533765	0.509944	0.485661	12.57	14.42	16.25	8.21	7.96	6.91	9.09	6.33	6.63	7.73	6.64	11.3
ATP5E	4.92992e-28	8.06247e-35	0.207155	0.506036	0.462029	0.451429	124.29	119.13	123.57	64.09	62.26	59.36	58.42	54.61	56.53	56.26	52.88	117.91
RPL23	1.65952e-83	1.64246e-179	0.213432	0.501366	0.407185	0.397341	346.62	341.88	365.96	191.72	170.28	166.67	146.88	136.85	145.63	147.9	125.45	319.38
RPL22L1	4.58514e-15	2.37693e-16	0.229538	0.497558	0.448153	0.454989	62.78	50.57	60.72	33.29	26.92	26.4	28.06	20.11	29.84	27.19	22.17	54.82
GALNT15	0.0272743	0.00490004	0.00356255	0.496894	0.540373	0.478261	0.54	0.63	0.44	0.25	0.27	0.28	0.36	0.2	0.31	0.27	0.19	0.23
RPS21	3.30836e-94	1.07378e-113	0.273295	0.488477	0.397591	0.407601	1033.39	949.38	988.3	509.53	475.17	466.6	414.76	352.79	413.72	432.59	364.7	947.35
NDUFB4C	3.52047e-07	8.42708e-12	0.0112363	0.488285	0.397068	0.417867	31.04	25.38	23.39	13.1	10.25	15.62	11.85	11.1	8.74	11.84	12.77	22.87
GM12657	4.93764e-13	3.70532e-19	0.13096	0.430014	0.356902	0.333333	14.35	13.68	13.55	7	5.24	5.64	5.17	4.66	5.01	5.54	3.31	11.12
HINT3	0.000587464	0.00578469	0.05378	0.426928	0.526387	0.480379	5.27	4.71	4.8	2.66	1.85	1.8	2.28	3.2	2.3	2.57	2.23	4.12
GDF1	0.720808	0.358963	0.00149543	0.350318	0.458599	0.184713	1.07	0.39	3.25	0	0	1.65	0.11	1.23	0.82	0	0.05	0
GM14288	0.724271	0.0285041	0.705753	0.317855	0.372029	0.236595	8.48	4.45	5.16	2.06	3.69	0	1.58	3.25	1.9	2.38	0	4.31
HIST1H2AO	0.0231394	6.70462e-05	0.000491042	0.295221	0.224102	0.271667	19.26	12.21	12.26	6.99	1.62	4.3	4.94	1.61	3.25	4.31	4.32	9.49
RPL37RT	0.00420101	0.102694	0.108645	0.232406	0.461538	0.546645	2.73	1.59	1.79	0	0.92	0.5	0.9	0.35	1.57	1.24	0.53	0.88
SLPI	0.0210658	0.40578	0.226549	0.230769	0.597902	0.437063	0.8	0.86	1.2	0.33	0.07	0.26	0.73	0.39	0.59	0.2	0.46	0.6
LOC108167857	0.000453116	0.00408296	0.00277434	0.0700935	0.221184	0.23053	2.94	1.75	1.73	0	0.3	0.15	0.44	0.28	0.7	0.3	0.48	0.16
