# Supplementary material for: Cryptosporidium uses CSpV1 to activate host type I interferon and attenuate antiparasitic defenses
Source: Nat Commun. 2023 Mar 16;14:1456. doi: 10.1038/s41467-023-37129-0 (PMC10020566; doi:10.1038/s41467-023-37129-0)
Supplement: Supplementary file 7 — Supplementary Data 4 [file 41467_2023_37129_MOESM7_ESM.xlsx]

## Sheet: Sheet1
Supplemental Table 4. List of primers used for PCR, RIP, generating constructs, and siRNA sequences (Excel file)
	Sense (5’-3’)	Antisense (5’-3’)
Primers for RT-PCR
Mouse
Gapdh	AACAGGGTGGTGGACCTCAT	AGTTGGGATAGGGCCTCTCTT
Actin	TCACTCAGAACGGACACCA	AGGCGTAAAGTTGGCTGTG
Ifnb1	CTGGGTGGAATGAGACTATTG	AGTGGAGAGCAGTTGAGGAC
Ifna4	GACTTGTCTGCTACTTGGAATG	GCATCACACAGGCTTTGA
Ifna1/2/5	TGCTGGCTGTGAGGAAAT	AGACTTCTGCTCTGACCACC
Ifna1/5/6	GGCTCTGTGCTTTCCTGAT	TTCCTGAGGTTATGAGTCTGAG
Ifna7	GACATACTTCCACAGCATCACT	TTCTCACTCAATCTTGCCAG
Ifna12	GGGAAGGTTCAGGACCAAAC	ATCAGGAAAGCACAGAGCCTA
Ifna13	TGCTGGCTGTGAGGAAAT	TGGACTTCTGCTCTGACCAC
Ifnab	CTAATGGTCCTGGCAGTGA	AAGGCTCTCTTGTTCCTGAG
Ifnar1	CAAATGTCCAGACTACGCAC	ATAAACAAGCAAGGTGTCACTC
Ifnl2/3	AGCTGCAGGCCTTCAAAAAG	TGGGAGTGAATGTGGCTCAG
Ifng	TGAGACAATGAACGCTACACAC	TTCCACATCTATGCCACTTG
Ifi44	CGATGTGAAGAGTTGTTGGATG	TTTGCTGAACCAGGTCTCC
Ifi211	CTGATTCTGGATTGGGCA	GACCTGCTTCTTGACCATTT
Ifi47	CTCTCTCCAGAAACCCTCAC	CCACCTCCAGGATAGCATT
Iigp1	TGAGATGGGAGGTAGAATGAG	CTTCCACTTGCTTGAGTCAG
Ido1	TCTGTTCTCATTTCCTGGTG	AGGTCTTGACGCTCTACTGC
Oas1g	TCCAGCCTTTGATGTCCT	GAAGCAGGTAGAGAACTCGC
Usp18	GAAGAGGAAGAGAGTGCTGTCT	CGTCTGTCCGATGTTGTGT
Isg15	AAGCAGCCAGAAGCAGACTC	ACGGACACCAGGAAATCGT
Igtp	ACTCCAGAGCGTTCACTCA	AGCAGTCATAGATTTAGACCACG
Irf8	GCGAAGTTCCTGAGATGGA	TGGGCTCCTCTTGGTCATAC
Tlr3	TGCGTTGCGAAGTGAAGAAC	TCAGTTGGGCGTTGTTCAAG
Human
GAPDH	TGCACCACCAACTGCTTAGC	GGCATGGACTGTGGTCATGAG
USP18	ACCTCAAACTCTGGAACCTG	GCACAGTCAACGCAAATC
IFI44	GGTGGGCACTAATACAACTGG	AGTCACACAGAATAAACGGCAG
OAS1	CATTGACATCATCTGTGGGT	ACTGAGGAAGACAACCAGGT
IFNB1	GAACTTTGACATCCCTGAGG	TCATTCCAGCCAGTGCTA
IFNL1	GTTCAAATCTCTGTCACCAC	TTCAGCTTGAGTGACTCTTC
IFNL2/3	GCCAAAGATGCCTTAGAAGAG	CAGAACCTTCAGCGTCAGG
C. parvum
C. parvum18s	TAGAGATTGGAGGTTGTTCCT	CTCCACCAACTAAGAACGGCC
C. parvum hsp70	AACTTTAGCTCCAGTTGAGAAAGTACTC	CATGGCTCTTTACCGTTAAAGAATTCC
CSpV1-dsCA	GGTTCCAAGGTTTGTTCG	AGTTAGATGCTCAGCGATAGG
CSpV1-dsRdRp	TTCTCTTGTTGGTTGGGAG	CTGGTGGTGTAATGCGTCT
Cgd7_4540	CGATGAACACTCCCTAACCTCT	CCATCTCCAGAAAGCGAAATAC
Cgd3_760	GGCTTGTTCTAATTGCCTGTG	ACTGAACTCTCGCTGTTGAATG
Cgd5_440	CATTGGATTTGGAGTTATTCAAGG	GCTCTAGCAACACCTTCGTCA
Cgd7_4270	GGACGTAATTGCTCCTTCAATC	AATACAAGTGGACATGCTGTGG
Cgd7_2310	TGCAAGCATTTATGGAGATTGT	TCACTTTCATCACTGGCTGTTT
Cdg7_Flc_0990	CCTTATTGGAAGTATCAACGC	TGGGATTTCTCAGTGTATTAGC
Cdg7_Flc_1000	TCCATAGACAATAAAGTGGGTT	TCTGTTAGGTGGCGTTAGTT
Primers for cloning the full length of CSpV1-dsCA into pTarget vector
CSpV1-dsCA	GGAAAAGAGGAACAGCAACTC	GGCCGATCATAGCTACTTTCATAAG
Primers for cloning the full length of CSpV1-dsRdRp into pSPT18 vector
CSpV1-dsRdRp	CCAAGCTTGGAAAGAAGCATAGCTCAATTCTC (Hind III)	GGGGTACCGGCCGATCATAGCTACTCC (Kpn I)
Primers to evaluate the CRISPR/Cas9 KO of Ifnar1
Primer _set1	TCAGTTACACCATACGAATC	TTGCTGTGTTTCTTAAGTGAC
Primer _set2	TCGTGTCAGAGCAGAGGAAG	CCACATGTTCCCGTCTTGTC
Primers to evaluate the IFNar1-/- mice
IFNar1_exon3	TCAACATACTACAACGACCA	TCTGCTCTGACACGAAAC
siRNAs Sequences
siCSpV1-POOL
siCSpV1-dsCA	GGCGCUAUAAAUACCUAAUUU	AUUAGGUAUUUAUAGCGCCUU
siCApV1-dsRdRp	GGAGCGCGUUGUCAAUUAAUU	UUAAUUGACAACGCGCUCCUU
Control siRNA	UUCUCCGAACGUGUCACGUUU	ACGUGACACGUUCGGAGAAUU
