# Supplementary material for: Cryptosporidium uses CSpV1 to activate host type I interferon and attenuate antiparasitic defenses
Source: Nat Commun. 2023 Mar 16;14:1456. doi: 10.1038/s41467-023-37129-0 (PMC10020566; doi:10.1038/s41467-023-37129-0)
Supplement: Supplementary file 9 — Source Data [file 41467_2023_37129_MOESM9_ESM.xlsx]

## Sheet: Dots and gels
Dots and gels

## Sheet: Figure 1b
Figure 1b
C. parvum	48h		72h
cp18S	Ifnar1fl/fl	Villin.Ifnar1-/-	Ifnar1fl/fl	Villin.Ifnar1-/-
Relative to Ifnar1fl/fl(fold)	0.741741	0.145506	0.719968	0.286271
	0.885736	0.204394	1.49849	0.169809
	0.949591	0.129284	1.06694	0.456577
	1.42293	0.264716	0.714604	0.0431446
p value compare to Ctrl	Ctrl	0.00166183
p value compare to Ctrl			Ctrl	0.00999559
	48h		72h
	Ifnar1fl/fl	Villin.Ifnar1-/-	Ifnar1fl/fl	Villin.Ifnar1-/-
Parasite count (average number/60x field)	77	39	84	47
	52	35	78	36
	80	24	96	45
	56	30	115	54
p value compare to Ctrl	Ctrl	0.00474374
p value compare to Ctrl			Ctrl	0.00178117
Graphs plotted and statistical calculations in Prism 5

## Sheet: Figure 1d
Figure 1d
C. parvum	2h		24h
cp18S	IEC4.1	IEC4.1-Ifnar1-/-	IEC4.1	IEC4.1-Ifnar1-/-
Relative to IEC4.1(fold)	1.09678	0.794501	0.841254	1.07112
	1.04564	0.767812	0.985213	1.14578
	0.741205	0.784711	1.08145	1.0761
Graphs plotted and statistical calculations in Prism 5

## Sheet: Figure 2a
Figure 2a
Ifna13	Uninfected	C. parvum (48h)		Ifna7	Uninfected	C. parvum (48h)		Ifnb1	Uninfected	C. parvum (48h)
Relative to Uninfected (fold)	1.0245	3.92785		Relative to Uninfected (fold)	0.987146	2.81721		Relative to Uninfected (fold)	0.894681	4.75458
	0.982404	3.98458			1.10272	3.31127			1.04247	4.75718
	1.12459	3.8421			1.00212	2.98012			1.08246	4.5647
	0.895754	4.01457			0.896149	3.12428			0.891428	4.65145
	1.10176	3.84146			1.01501	3.51277			0.980128	4.65727
	1.01057	3.78147			0.985128	3.24424			1.08423	4.58012
p value compare to Ctrl	Ctrl	6.72379e-14		p value compare to Ctrl	Ctrl	1.50072e-09		p value compare to ctrl	Ctrl	4.69631e-15
Ifng	Uninfected	C. parvum (48h)		Ifnl2/3	Uninfected	C. parvum (48h)
Relative to Uninfected (fold)	1.01143	4.81258		Relative to Uninfected (fold)	0.845424	4.27148
	0.986127	4.7121			1.01273	4.41424
	1.0142	4.68105			1.10128	4.32102
	1.09843	4.32459			0.986457	4.42043
	0.851227	4.5147			1.00227	3.94128
	1.01428	4.6924			0.842457	3.87128
p value compare to Ctrl	Ctrl	5.49642e-13		p value compare to Ctrl	Ctrl	3.46984e-11
Graphs plotted and statistical calculations in Prism 5

## Sheet: Figure 2b
Figure 2b
Ifna1/5/6	Uninfected	C. parvum (24h)		Ifna1/2/5	Uninfected	C. parvum (24h)		Ifna4	Uninfected	C. parvum (24h)
Relative to Uninfected (fold)	1.5537	4.28178		Relative to Uninfected (fold)	0.64046	4.83123		Relative to Uninfected (fold)	1.30558	6.01456
	0.720778	4.36216			1.69726	3.80725			0.743478	4.62536
	1.53158	3.62606			1.24248	4.77852			1.03022	5.82539
p value compare to Ctrl	Ctrl	0.00142827		p value compare to Ctrl	Ctrl	0.00192041		p value compare to Ctrl	Ctrl	0.000655203
Ifna13	Uninfected	C. parvum (24h)		Ifnab	Uninfected	C. parvum (24h)		Ifna7	Uninfected	C. parvum (24h)
Relative to Uninfected (fold)	0.970864	5.02325		Relative to Uninfected (fold)	1.02876	11.5335		Relative to Uninfected (fold)	1.01909	2.29453
	1.51603	5.37071			0.948189	9.69881			1.0355	2.42166
	0.99683	5.2382			1.03276	9.06079			1.12918	1.96257
p value compare to Ctrl	Ctrl	3.82865e-05		p value compare to Ctrl	Ctrl	0.000254016		p value compare to Ctrl	Ctrl	0.0011734
Ifna12	Uninfected	C. parvum (24h)		Ifnb1	Uninfected	C. parvum (24h)		Ifng	Uninfected	C. parvum (24h)
Relative to Uninfected (fold)	0.812574	6.19752		Relative to Uninfected (fold)	0.748197	9.59969		Relative to Uninfected (fold)	undetectable	undetectable
	1.19456	5.06278			1.29734	9.4634			undetectable	undetectable
	1.03022	5.7108			1.03022	8.40989			undetectable	undetectable
p value compare to Ctrl	Ctrl	0.00017975		p value compare to Ctrl	Ctrl	3.73859e-05		p value compare to Ctrl	Ctrl	NA
Ifnl2/3	Uninfected	C. parvum (24h)		Ifn-β1	Uninfected	C. parvum (24h)	C. parvum (48h)
Relative to Uninfected (fold)	1.17794	1.43311		Ifn-β1 (pg/ml)	Undetectable	216.21	221.23
	0.96444	0.765345			Undetectable	203.35	195.36
	1.18544	0.911722			98.56	196.49	183.98
p value compare to Ctrl	Ctrl	0.752985		p value compare to Ctrl	Ctrl	0.00664697	0.00846758
Graphs plotted and statistical calculations in Prism 5

## Sheet: Figure 2d
Figure 2d
		Ifnar1fl/fl (48h p.i.) vs non-infection		Villin.Ifnar1-/- (48h p.i.) vs Ifnar1fl/fl (48h p.i.)
ID	Description	Normalized enrichment score	Adjusted p-value	Normalized enrichment score	Adjusted p-value
GO:0032608	interferon-beta production	2.13658	6.07698e-05	-1.52493	0.187785
GO:0035458	cellular response to interferon-beta	2.94869	1.4166e-08	-2.44906	2.03088e-06
GO:0071346	cellular response to interferon-gamma	2.55768	1.4166e-08	-1.46056	0.11036
GO:0060333	interferon-gamma-mediated signaling pathway	2.04748	0.0018401	-0.870031	0.884687
GO:0019221	cytokine-mediated signaling pathway	1.5297	0.000811685	-0.988907	0.781115
GO:0098761	cellular response to interleukin-7	1.42943	0.262362	-1.33623	0.435148
GO:0071353	cellular response to interleukin-4	1.41511	0.263659	-1.52075	0.187563
GO:0070498	interleukin-1-mediated signaling pathway	1.23576	0.445034	-0.912895	0.84449
GO:0070102	interleukin-6-mediated signaling pathway	-0.49772	1	-0.858353	0.902074
GO:0090161	Golgi ribbon formation	0.42802	1	-0.591331	1
GO:0090158	endoplasmic reticulum membrane organization	0.491563	1	-0.551378	1
GO:0034063	stress granule assembly	-0.361373	1	-1.04791	0.732391
GO:0061640	cytoskeleton-dependent cytokinesis	1.781	0.00558564	-1.44558	0.221299
GO:0034332	adherens junction organization	-1.57635	0.0700231	1.38728	0.316664
GO:0050673	epithelial cell proliferation	-1.387	0.0117216	1.2123	0.278859
GO:0060070	canonical Wnt signaling pathway	-1.35667	0.049382	0.983447	0.804175
GO:0007219	Notch signaling pathway	-1.42331	0.0464265	1.06116	0.697956

## Sheet: Figure 2e
Figure 2e
Type I/III IFN Signaling													Mean
Genes	Ifnar1fl/fl			Ifnar1fl/fl (48h p.i.)			Villin.Ifnar1-/-			Villin.Ifnar1-/- (48h p.i.)			Ifnar1fl/fl	Ifnar1fl/fl (48h p.i.)	Villin.Ifnar1-/-	Villin.Ifnar1-/- (48h p.i.)
Pnpt1	-0.937497	-0.868324	-0.654518	1.25925	2.00548	1.47516	-0.576961	-0.264637	-0.704826	-0.327521	-0.0214854	-0.384117	-0.820113	1.57996	-0.515475	-0.244374
Ifi204	-0.712095	-0.739028	-0.718394	0.851756	2.09002	1.61174	-0.748585	-0.729471	-0.742503	0.181472	-0.13347	-0.211446	-0.723172	1.51784	-0.740186	-0.0544814
Ube2k	-0.958996	-1.25197	0.236331	1.23244	1.4551	0.400395	-0.583991	1.0215	0.716805	-0.337895	-1.59182	-0.337895	-0.658211	1.02931	0.38477	-0.755868
Ifi203	-0.810469	-0.495611	-0.705516	0.973729	2.40808	1.2536	-0.565579	-0.460626	-0.530595	-0.145768	-0.565579	-0.355673	-0.670532	1.54514	-0.518933	-0.355673
Ifitm3	-0.574436	-0.506534	-0.541656	0.723899	2.59472	1.20273	-0.534632	-0.490144	-0.388291	-0.546339	-0.455022	-0.48429	-0.540875	1.50711	-0.471022	-0.495217
Ifi208	-0.913073	-0.913073	-0.403451	2.08096	1.12542	1.50763	-0.530856	-0.530856	-0.403451	-0.212343	-0.084937	-0.721965	-0.743199	1.57133	-0.488388	-0.339748
Htra2	-0.666042	-0.487372	-0.588618	2.08548	0.775229	1.83534	-0.332525	-0.630308	-0.213411	-0.677953	-0.683909	-0.415904	-0.580677	1.56535	-0.392081	-0.592589
Ifi211	-0.607253	-0.607253	-0.6014	0.706755	2.2344	1.71348	-0.598474	-0.607253	-0.566282	-0.188761	-0.393617	-0.484339	-0.605302	1.55154	-0.59067	-0.355572
Ythdf2	-0.831682	-0.419703	0.249762	1.56809	1.33121	0.599944	-0.656591	0.383655	1.01192	-1.58354	-0.86258	-0.790484	-0.333874	1.16641	0.246329	-1.07887
Plscr2	-0.623187	-0.918937	-0.876687	0.940062	2.12306	1.40481	-1.13019	-0.369687	-0.0739375	0.137312	-0.369687	-0.242937	-0.806271	1.48931	-0.524604	-0.158437
Cactin	-0.33414	-0.64503	-0.955919	2.00949	1.11668	1.49134	-0.820403	-0.453713	0.0803796	-1.00375	-0.102966	-0.381969	-0.64503	1.53917	-0.397912	-0.496228
Trex1	-0.714752	-0.704165	-0.744622	0.789743	2.33961	1.29981	-0.711349	-0.725339	-0.772981	-0.0761259	0.100073	-0.079907	-0.72118	1.47639	-0.736556	-0.0186534
Oas3	-0.679295	-0.684253	-0.690313	0.643946	2.33408	1.49122	-0.697475	-0.677643	-0.690864	-0.162008	0.0489835	-0.236378	-0.684621	1.48975	-0.688661	-0.116468
Nlrc5	-0.843447	-0.863024	-0.868617	1.39953	1.11147	1.66242	-0.879804	-0.854634	-0.857431	0.747892	0.157782	0.0878639	-0.858363	1.39114	-0.863956	0.331179
Mndal	-0.626664	-0.485111	-0.838992	1.35507	1.69125	1.81511	-0.555888	-0.662052	-0.591276	-0.0250665	-0.538194	-0.538194	-0.650256	1.62048	-0.603072	-0.367151
Ifitm2	-0.0940249	-0.576585	-0.26836	1.89991	0.725119	1.81483	-0.571936	-0.2056	0.0993712	-1.22046	-0.852268	-0.749991	-0.31299	1.47995	-0.226055	-0.940907
Isg15	-0.789487	-0.803402	-0.802168	0.78053	2.13723	1.34512	-0.810594	-0.771062	-0.804509	0.0407121	0.447259	0.0303719	-0.798353	1.42096	-0.795388	0.172781
Zbp1	-0.865987	-0.883128	-0.874307	1.35962	1.28714	1.57895	-0.887639	-0.871099	-0.869696	0.529603	0.232381	0.264158	-0.874474	1.40857	-0.876145	0.342047
Ifi213	-0.639903	-0.600116	-0.679689	0.951565	2.14517	1.64783	-0.580223	-0.639903	-0.679689	-0.122676	-0.381289	-0.421076	-0.639903	1.58152	-0.633271	-0.308347
Lsm14a	-0.713567	-0.275385	-0.430575	0.43666	1.86075	1.94291	0.153668	-0.558378	-1.14262	0.181054	-0.9144	-0.54012	-0.473176	1.41344	-0.515777	-0.424489
Samhd1	-0.84497	-0.869855	-0.891053	1.19559	1.25549	1.59743	-0.903035	-0.84451	-0.851883	0.943511	0.179455	0.0338326	-0.868626	1.3495	-0.866476	0.3856
Adar	-0.742566	-0.881101	-0.962738	0.85224	1.78488	1.45751	-0.885224	-0.759058	-0.933877	0.31624	0.592486	0.161212	-0.862135	1.36488	-0.859387	0.356646
Xaf1	-0.86873	-0.916065	-0.906747	0.910226	1.62807	1.37388	-0.919419	-0.860531	-0.911965	0.427563	0.711943	0.331776	-0.897181	1.30406	-0.897305	0.490427
Ifnar1	0.345707	1.06485	0.85334	1.05639	0.884362	1.32995	-0.756984	-0.759804	-1.28718	-0.979778	-1.03618	-0.714681	0.754633	1.09023	-0.934655	-0.910213
IFN-gamma Signaling													Mean
Genes	Ifnar1fl/fl			Ifnar1fl/fl (48h p.i.)			Villin.Ifnar1-/-			Villin.Ifnar1-/- (48h p.i.)			Ifnar1fl/fl	Ifnar1fl/fl (48h p.i.)	Villin.Ifnar1-/-	Villin.Ifnar1-/- (48h p.i.)
Bst2	-0.787951	-0.857071	-0.871634	0.62031	2.07421	1.41735	-0.841381	-0.763645	-0.799949	0.175024	0.430792	0.203944	-0.838885	1.37062	-0.801659	0.26992
Stat1	-0.905798	-0.905487	-0.929419	1.17839	1.1888	1.42252	-0.877982	-0.835714	-0.952884	1.06231	0.349968	0.205293	-0.913568	1.26324	-0.88886	0.53919
Igtp	-0.790325	-0.798904	-0.806767	1.6457	0.742588	1.70635	-0.801167	-0.791278	-0.808316	0.976588	-0.104768	-0.169702	-0.798665	1.36488	-0.800254	0.23404
Irf8	-0.985412	-0.946127	-0.845699	1.59941	0.503565	1.53716	-0.863959	-0.811947	-0.690771	1.13435	0.128969	0.240462	-0.925746	1.21338	-0.788892	0.501259
Ifit1	-0.88754	-0.896385	-1.00082	0.893979	1.50032	1.05308	-0.947803	-0.851987	-0.987122	0.63187	1.00743	0.48498	-0.928248	1.14913	-0.928971	0.708093
Ifit3	-0.879433	-0.896601	-0.896211	0.623234	1.82498	0.942301	-0.90221	-0.8589	-0.892553	0.483063	1.15992	0.292413	-0.890748	1.13017	-0.884554	0.645132
Tbk1	-0.682246	-0.979642	-0.915301	1.17648	1.01348	1.23367	-0.915301	-0.890995	-1.02111	1.39952	0.259983	0.321464	-0.859063	1.14121	-0.942467	0.660323
Parp14	-0.778745	-0.85088	-0.977605	1.19767	0.77509	1.31172	-1.00344	-0.893284	-1.01611	1.26152	0.652752	0.321319	-0.869077	1.09482	-0.970944	0.745196
Gbp7	-0.778077	-0.7868	-0.818575	1.42999	0.452745	1.31473	-0.826052	-0.812968	-0.836955	1.75366	-0.00207681	-0.0896144	-0.794484	1.06582	-0.825325	0.553989
Irf1	-0.639362	-0.801191	-0.815903	1.62173	0.0437312	1.57776	-0.80303	-0.773439	-0.901498	1.45071	-0.00424913	0.0447343	-0.752152	1.08108	-0.825989	0.497065
Trim6	-0.258403	-1.07174	-1.73257	0.199097	1.82576	0.249931	-0.51257	-0.410903	-0.81757	0.656597	1.1141	0.758264	-1.0209	0.758264	-0.580347	0.842986
Dcst1	-1.25551	-0.944181	-0.254809	1.2796	0.312256	0.734775	-0.510544	-1.17768	-0.377117	-0.632852	1.34632	1.47974	-0.818167	0.775545	-0.688446	0.731069
Cd40	-0.473146	0.625774	-1.48049	0.900503	1.63312	0.71735	-1.11418	-0.747876	-0.656299	1.17523	-0.747876	0.16789	-0.44262	1.08366	-0.839452	0.198416
Rab43	-0.0991141	0.499311	-1.84951	2.15246	-0.0841535	0.48435	-1.17628	-0.465649	-0.301083	0.24498	-0.211319	0.806004	-0.483104	0.850886	-0.64767	0.279888
Mrc1	-0.687834	0.0678146	-1.21097	0.532829	0.184068	1.3466	-1.32723	-0.222819	-1.32723	0.358449	0.590956	1.69536	-0.610331	0.687834	-0.959092	0.88159
Cited1	0.0879316	-0.850005	-0.850005	-0.850005	0.908626	1.26035	-0.850005	0.0879316	-0.850005	-0.850005	0.908626	1.84656	-0.53736	0.439658	-0.53736	0.635061
Ifngr2	0.522473	0.845444	-0.754486	-1.37591	-0.292947	-1.63493	0.357257	-0.397406	0.576834	-0.605259	1.36241	1.39652	0.204477	-1.10126	0.178895	0.71789
Ido1	-0.585005	-0.585005	-0.585005	1.69724	0.613894	2.28946	-0.585005	-0.585005	-0.585005	-0.195002	-0.512782	-0.382781	-0.585005	1.53353	-0.585005	-0.363522
Misc. Upregulated Genes													Mean
Genes	Ifnar1fl/fl			Ifnar1fl/fl (48h p.i.)			Villin.Ifnar1-/-			Villin.Ifnar1-/- (48h p.i.)			Ifnar1fl/fl	Ifnar1fl/fl (48h p.i.)	Villin.Ifnar1-/-	Villin.Ifnar1-/- (48h p.i.)
Adora2b	-0.840124	-1.40383	-0.627014	0.466035	0.0982484	0.18418	-1.10136	-0.623576	-0.10455	0.634461	1.93375	1.38378	-0.956991	0.249488	-0.609827	1.31733
Arhgap26	-0.976484	-0.928086	-0.734492	0.131303	0.448582	0.421694	-0.793646	-0.788268	-0.809778	2.1264	0.878791	1.02399	-0.879687	0.33386	-0.797231	1.34306
Btnl6	-0.63337	-0.811302	-0.352299	0.599539	0.147485	0.336755	-1.37235	-0.824652	-0.911881	2.1137	0.852631	0.85574	-0.59899	0.361259	-1.03629	1.27402
Erbb2	-0.572226	-0.830342	-0.33331	0.748214	0.0719949	0.857006	-1.31031	-1.23138	-0.988197	0.99993	1.21538	1.37324	-0.578626	0.559072	-1.17663	1.19618
H2-Q1	-0.918965	-1.26322	-0.647118	0.11888	0.639708	0.167152	-1.05743	-0.733499	-0.300323	0.68671	1.65469	1.65342	-0.943101	0.30858	-0.697084	1.3316
Hkdc1	-1.26641	-1.63854	-0.459349	-0.0267469	0.910558	0.218627	-0.816362	-0.272121	-0.376783	1.24199	1.00824	1.4769	-1.12143	0.367479	-0.488422	1.24237
Lipe	-0.780573	-0.874966	-0.330636	0.487432	0.506311	0.459114	-0.837209	-1.34064	-0.859234	0.26089	1.77746	1.53204	-0.662058	0.484286	-1.01236	1.19013
Mdh1	-1.03214	-1.57665	-0.860506	0.341997	0.667167	-0.339328	-0.390158	-0.732039	-0.0695135	1.19461	1.41812	1.37843	-1.15643	0.223279	-0.397237	1.33039
Mttp	-0.925319	-1.14338	-0.171192	-0.264907	0.465083	-0.673472	-0.822616	-0.549129	-0.294619	0.956876	2.04982	1.37285	-0.746629	-0.157765	-0.555455	1.45985
Mtus2	-0.541047	-0.181597	-1.12515	0.402509	0.559769	0.503605	-1.63063	-0.743238	-0.844334	0.739494	1.67182	1.18881	-0.615933	0.488628	-1.07273	1.20004
Mxi1	-1.28473	-0.837733	-0.324958	0.256275	0.602599	-0.496778	-0.980021	-0.911561	-0.158508	0.907311	1.52345	1.70466	-0.815808	0.120699	-0.683363	1.37847
Pepd	-1.54947	-1.11206	-0.954183	-0.189801	0.940379	-0.954183	0.747127	-0.245879	-0.135449	1.07583	1.19489	1.18281	-1.20524	-0.0678684	0.121933	1.15117
Sectm1b	-0.886354	-1.16354	-0.67142	0.667097	-0.211166	0.252794	-1.01754	-0.732194	0.0185905	0.372119	2.16644	1.20517	-0.907106	0.236242	-0.577047	1.24791
Slc5a1	-0.951566	-1.18937	-0.331367	-0.102262	0.469879	0.0837566	-1.22707	-0.410497	-0.592373	1.85155	1.20732	1.192	-0.824102	0.150458	-0.743314	1.41696
Tspan13	-0.945302	-1.61197	-0.138536	-0.209997	0.973824	-0.509949	-0.518412	-0.702708	0.299638	0.290235	2.07396	0.999212	-0.898601	0.0846258	-0.30716	1.12114
Tspan31	-1.23399	-1.11626	-0.684157	0.386083	-0.0942887	-0.615869	-0.586434	-0.65119	0.699267	1.00303	2.06974	0.824069	-1.01147	-0.108025	-0.179453	1.29895
Vmp1	-1.04378	-1.14716	-0.910315	-0.754297	0.171161	-0.0337308	-0.196015	-0.463564	-0.144635	1.69688	1.5158	1.30965	-1.03375	-0.205622	-0.268071	1.50744
Xpnpep1	-1.23898	-1.59405	-0.248624	-0.192579	0.557282	-0.308215	-0.696625	-0.0421812	-0.125184	2.02011	0.723287	1.14575	-1.02722	0.0188293	-0.287997	1.29638

## Sheet: Figure 2f
Figure 2f
Gene Symbol	log2 (fold change)	-log10 (adjusted p-value)
Adora2b	0.677754	3.08072
Sectm1b	0.600186	2.41187
H2-Q1	0.559413	3.74204
Mttp	0.542956	5.10404
Bst1	0.486429	0.6246
Gm6034	0.402546	0.941687
Slc5a1	0.379487	4.77697
Uhrf1bp1	0.376175	0.957872
Xpnpep1	0.356741	2.95792
Btnl6	0.347658	2.39817
Arhgap26	0.317504	2.31675
Mtus2	0.308619	1.31066
Gda	0.306111	1.13722
Aadac	0.300236	1.12096
Mxi1	0.298709	3.2745
Vmp1	0.297652	3.97517
Il3ra	0.296726	0.886632
Lipe	0.28692	1.6836
Slfn10-ps	0.286277	0.0739916
Zdhhc19	0.278724	0.632432
Sapcd2	0.277519	1.02473
Mdh1	0.276312	2.93628
Hkdc1	0.276126	2.3841
Tspan31	0.27483	2.30045
Pepd	0.272008	1.89682
Tspan13	0.270473	1.34917
Apcdd1	0.26796	1.26781
Erbb2	0.263933	2.08406
Smpd2	0.261235	1.27742
Crlf2	0.259159	0.316244
Btnl4	0.251674	1.76722
Btnl1	0.249055	1.49323
Atp1a1	0.24515	2.38104
Tm6sf2	0.242816	1.46879
Sccpdh	0.241676	1.3859
Adap1	0.23899	1.27899
Tnfrsf11a	0.23899	1.24851
Fam198b	0.234952	1.02515
Ugt1a1	0.23446	0.793631
Enpep	0.234323	1.11797
Gramd3	0.234137	1.44185
Gm8909	0.229956	1.4283
Lrrc57	0.229877	1.02735
Clic5	0.222771	0.499197
Rnf213	0.221876	0.582532
Vcpip1	0.219609	1.22567
Kat2b	0.21547	0.905839
Plekha7	0.208336	1.65997
Rnf141	0.202462	1.08526
Rhou	0.202324	0.68672
Ppp1ccb	0.2018	0.0377759
2010106E10Rik	0.200614	0.516362
Cotl1	0.196495	1.0438
Selenow	0.196375	0.697915
H2-Bl	0.19422	0.136611
Cndp2	0.191678	1.54549
Mrc1	0.189009	0.0975743
Baiap2l1	0.186662	0.877806
Abtb2	0.186518	0.662605
Slc35f2	0.186289	0.46656
Tmc5	0.185376	1.17203
Abr	0.184107	0.787594
Lmo7	0.183748	0.952953
Sowahb	0.183539	0.904636
Nudt4	0.183266	1.059
Dhrs3	0.183036	1.04274
Muc13	0.181217	1.22333
Rab8a	0.179451	1.71873
Cyld	0.177136	0.487947
Alpi	0.176251	1.23344
Ly75	0.174803	0.142466
Areg	0.173359	0.155891
Slc35f6	0.171931	0.887216
Ugt2a3	0.171046	0.184148
Mllt3	0.168874	0.756362
Olfr56	0.16843	0.0888826
Slc9a3r1	0.165793	1.03079
Luzp1	0.162075	0.641106
Trim5	0.160761	0.170257
H2-T3	0.159641	0.782325
Ppp1r3g	0.158343	0.0345233
Sdcbp	0.152098	1.0249
Gdpd5	0.151884	0.566023
Sppl2a	0.150516	0.550234
Trim30b	0.147793	0.0345233
Tmem253	0.145933	0.449109
Mylk	0.145389	0.69135
Tmem120a	0.144905	0.391298
Jun	0.144505	0.507963
Selenom	0.14406	0.67408
Cept1	0.143323	0.577623
AA986860	0.142196	0.772828
Dgkd	0.140321	0.312833
Dcaf15	0.137422	0.473297
Vps54	0.136698	0.70602
Ppfia3	0.135494	0.312231
Pdcd6	0.135012	0.778043
Slc27a2	0.1345	0.0345233
Usmg5	0.132341	0.566988
Ereg	0.132128	0.0605654
Khk	0.131288	0.228213
Ctsz	0.130722	1.09049
Mep1b	0.130672	0.271999
Prkca	0.130069	0.67519
Gstp1	0.129867	0.561688
Rab5c	0.128424	1.1622
Sys1	0.127878	0.451188
Tprn	0.127177	0.709743
Copa	0.127023	0.689077
Cib1	0.127018	0.740765
Fez2	0.124972	0.265292
Rasgrp4	0.120013	0.0970839
Etv3	0.118361	0.330728
H3f3b	0.118357	0.658615
Zbtb5	0.116846	0.103488
Shisa5	0.116804	0.691463
Erp29	0.116578	0.444053
Sec13	0.114412	0.477138
Stx1a	0.111736	0.0952463
Lrp10	0.102332	0.584247
Clic4	0.0998941	0.104004
Tm4sf5	0.0988646	0.170036
Tspan7	0.0985042	0.359103
Slc38a10	0.098306	0.389207
Parp4	0.0974562	0.201409
Btnl2	0.0971436	0.22738
Samd9l	0.0966234	0.237055
Ptprh	0.0963591	0.151005
Slx4	0.0962479	0.189009
Gpr151	0.0949224	0.192283
Stat3	0.0942265	0.194513
Slc35b1	0.0941358	0.19265
Ncln	0.0933251	0.226001
Calr	0.0925028	0.375744
Cap1	0.0920916	0.574228
Agpat2	0.0901927	0.163608
Otc	0.0898737	0.208286
Optn	0.0895228	0.310266
Inpp1	0.089431	0.1005
Katnb1	0.0868833	0.159546
Tfg	0.0862725	0.207237
Dcst1	0.0852798	0.0712317
Slc40a1	0.0847415	0.122694
Ap3s1	0.0838599	0.25675
Sgcb	0.0832856	0.0306646
Crbn	0.0825534	0.173418
Dhrs11	0.0818807	0.228213
Hip1r	0.081444	0.216453
Gna13	0.0797472	0.157219
Tbrg1	0.0795837	0.233024
Ext1	0.0791873	0.119435
Rrbp1	0.0788934	0.180233
Arl6ip1	0.0787933	0.290146
Tmem54	0.0754835	0.327301
Cox5a	0.0750959	0.24586
Slc25a20	0.0744128	0.173468
Slc25a43	0.0721292	0.0345233
Arhgef26	0.0715602	0.15959
Ndufa11	0.0713022	0.0976999
Arf1	0.0706722	0.30491
Oaf	0.0701526	0.134423
Wasf2	0.0700613	0.238732
Cdh17	0.0698483	0.133197
Ubc	0.0697594	0.155464
Adgrg7	0.0694827	0.280511
Plekhf2	0.0678219	0.127052
Arhgef16	0.0656392	0.170036
Pfkp	0.0652358	0.123863
Prkd2	0.0648758	0.0926371
Clrn3	0.0646387	0.15921
Nlrp9b	0.0643107	0.09659
Ap1s3	0.0627863	0.0365807
Smim22	0.0627258	0.0675911
Gltp	0.0626043	0.128352
Susd6	0.0624493	0.0893787
Shank2	0.0622125	0.0407238
Ctnnd1	0.0611085	0.199371
Klc4	0.0609521	0.203237
Grtp1	0.0603201	0.138417
Gpat3	0.0596976	0.0906575
Prkcd	0.059019	0.117639
Tmem45b	0.0587348	0.0726906
Xpnpep2	0.0577815	0.0345233
Edf1	0.0575498	0.14133
Canx	0.057296	0.177662
Vdac2	0.0567651	0.189009
Serpinb6a	0.0555104	0.124308
Ankfy1	0.0546787	0.0981965
Calm1	0.0545961	0.118415
Wipf3	0.0544449	0.0974317
Slc51a	0.054005	0.100425
Surf4	0.053801	0.124513
Dgat1	0.0528419	0.0874731
Pde9a	0.0518989	0.132129
Rtf2	0.0508827	0.0878942
Pkm	0.050562	0.0568514
Cdc42	0.0504343	0.15041
Smad1	0.0494961	0.0549594
Ldha	0.0490836	0.0734174
Tcirg1	0.0490609	0.122588
Mtch2	0.046998	0.129678
Smlr1	0.0465703	0.0574387
Fmr1	0.046507	0.0684259
Cdh1	0.0464628	0.150317
Ascc3	0.0449752	0.0494086
H1f0	0.0448483	0.0739916
Ankib1	0.044245	0.0345233
Tmem183a	0.0433222	0.0692816
Fer	0.0428075	0.0345233
Gnb1	0.0425843	0.10597
Gmppa	0.0424582	0.0759927
Soat2	0.0418463	0.0962088
Fam84b	0.0410724	0.0369258
Clca1	0.0407016	0.0449754
Mydgf	0.0404114	0.0661325
Mical1	0.0401523	0.0345233
Map2k4	0.0397233	0.0635599
Tsc22d4	0.0389757	0.0804588
Dync1li1	0.0389128	0.0657533
Etfa	0.0379909	0.0576349
Mpp1	0.0377564	0.0629525
Rnf123	0.0371673	0.0345233
Litaf	0.0366685	0.0743093
Clptm1	0.0362375	0.0794721
Hsp90b1	0.0360533	0.0518851
Lamp2	0.0359906	0.0811933
Ldb3	0.0358013	0.0345233
Actr3	0.0348199	0.0462278
Trim12c	0.0344638	0.0345233
Primpol	0.0340806	0.0345233
Rnf225	0.0336878	0.00547963
H2-Q2	0.0334811	0.0622506
Lta4h	0.032591	0.058831
Stx5a	0.032482	0.0488913
Nosip	0.0323348	0.0345233
St3gal1	0.0320947	0.0852047
Ddx60	0.0312228	0.0345233
Nfyc	0.0302234	0.0423662
Tpcn2	0.0296661	0.0307406
Itpk1	0.0296539	0.0345428
Dmap1	0.0296365	0.032802
Gjb2	0.0296056	0.0345233
Prr13	0.0286929	0.0456048
Rnf115	0.0282992	0.0345233
Morf4l2	0.0271533	0.0364331
Gm11127	0.025482	0.0345233
Rwdd2b	0.0251206	0.0345233
Gatad2a	0.0243806	0.0345233
Casp12	0.0237323	0.00547963
Pdlim2	0.0234563	0.0345233
Gdap2	0.0233525	0.0345233
Ube2d3	0.0232801	0.0358218
Slc9a3	0.0232235	0.0188502
Arhgef5	0.0215056	0.0345233
Flywch1	0.0213849	0.032842
Lzts3	0.0212488	0.0345233
Fis1	0.0197909	0.0345233
Nub1	0.0177661	0.0343584
Ceacam20	0.0161989	0.0345233
Tnip1	0.0161374	0.0317197
Wrn	0.0153104	0.0140056
Nabp2	0.0152487	0.026883
Pdcd10	0.0144703	0.0225283
Scand1	0.0132838	0.0172473
Ak2	0.012887	0.0175946
Hgfac	0.0127538	0.013452
Sh3yl1	0.0122934	0.0162558
Abi1	0.0112625	0.022159
Nuak2	0.0109915	0.00955035
Treh	0.0108387	0.00547963
Capzb	0.0103225	0.0223016
Lgals8	0.010236	0.0170762
Smco4	0.0102323	0.00773348
Mettl9	0.00971533	0.0127844
Mocs2	0.00875263	0.0107879
Rab24	0.00819274	0.0100934
Stap2	0.00797941	0.00757857
Tmed10	0.00790909	0.0156507
Zfp688	0.00785151	0.00547963
Cystm1	0.00781708	0.0100123
Pxk	0.00721543	0.00716836
Atp5b	0.00717303	0.0158533
Ubb	0.00688358	0.0138536
Mbp	0.00668948	0.00631498
Itprid2	0.00576016	0.00547963
Cox8a	0.00566667	0.00851164
BC004004	0.00474231	0.00547963
Ncstn	0.00441256	0.00547963
Gzma	0.00440516	0.00228237
Pacs2	0.00328973	0.00547963
Slc35b3	0.00317502	0.00547963
Cblc	0.00301625	0.00530637
Anks4b	0.00279045	0.00547963
Zfp384	0.00227744	0.00547963
Hnf4a	0.00146239	0.0049975
Snx2	0.00139251	0.0041168
Ccdc59	0.000962051	0.00228146
Klf4	0.000926795	0.00210338
Pcsk7	-0.00040983	0.00100271
Chchd2	-0.000419239	0.00129114
Acsf2	-0.00114333	0.00265691
Aldh16a1	-0.00119723	0.00360962
Clip2	-0.00167124	0.0042925
Ccdc85c	-0.00203668	0.00547963
Prkcsh	-0.00214335	0.00547963
Bcl2l15	-0.00334926	0.00547963
Plin2	-0.00341339	0.00547963
Rala	-0.00392839	0.00547963
Dnaja1	-0.00462118	0.00547963
Scfd1	-0.00519978	0.00547963
Tmem30a	-0.0059416	0.00547963
Cox5b	-0.00664695	0.00744849
Ccz1	-0.00668434	0.00766627
Ace	-0.00685943	0.00919412
Vta1	-0.0079129	0.00786383
Mapre3	-0.00797268	0.00547963
Tada3	-0.00953804	0.00915995
Kdm7a	-0.00963598	0.00547963
Tent2	-0.0098546	0.0125957
D17Wsu92e	-0.0100694	0.0157177
Sema4b	-0.0108067	0.0155616
Ndel1	-0.0108492	0.0187995
Dstn	-0.0117092	0.0197477
Kmt5c	-0.0117717	0.0180873
Nrbp1	-0.011802	0.0208692
St3gal4	-0.0118998	0.017022
Mbd1	-0.0124386	0.023409
Usp19	-0.0126179	0.0238367
Tmem140	-0.0128286	0.0109109
Ifnar2	-0.0142087	0.0210449
Sil1	-0.0142843	0.0258196
Sra1	-0.0144241	0.023409
Fam3b	-0.0145193	0.00642122
Pex16	-0.014904	0.0179548
Stk17b	-0.0149724	0.0138536
Guca2b	-0.0151824	0.0194564
Emc7	-0.0154867	0.0216504
Cds1	-0.0156689	0.0345233
Ppib	-0.0163859	0.0345233
Stx4a	-0.0163988	0.0298753
Tnfrsf1a	-0.0169316	0.0345233
Lasp1	-0.0170959	0.0345233
Vps28	-0.0180832	0.0345233
Cox6a1	-0.0185975	0.0345233
Rab22a	-0.0191119	0.0345233
Mon1a	-0.0194497	0.0323927
Pi4k2a	-0.019514	0.0313269
Numb	-0.0195227	0.0345233
Tubal3	-0.0196876	0.0321007
Ankrd37	-0.019898	0.0138021
Coa3	-0.0200411	0.0345233
Cope	-0.0202384	0.0345233
Xkr9	-0.0206286	0.0320629
Jund	-0.0212	0.0345233
Midn	-0.0214416	0.0345428
Hnf4g	-0.021581	0.0345233
B4galt5	-0.0216854	0.0259283
Gapdh	-0.0217422	0.0437679
Tmcc3	-0.0220108	0.0116447
Edem1	-0.0221974	0.0345233
Arpc2	-0.0236885	0.0345233
Irf6	-0.0252773	0.0465191
Ndufa12	-0.0264699	0.0345233
Tbcb	-0.0265963	0.0345233
Gpank1	-0.026856	0.0288289
Gla	-0.0269304	0.0345233
Psmf1	-0.0283382	0.0345233
2310011J03Rik	-0.0283453	0.0369258
Cox7a2	-0.0286344	0.0345233
Lmbr1l	-0.0297372	0.0345233
Got1	-0.0301432	0.0345233
Cdk11b	-0.030207	0.038018
Xrn2	-0.0307471	0.0392755
Atp1b1	-0.0308683	0.0434473
Usp37	-0.0310913	0.0397601
Bcl2l1	-0.0312278	0.0581127
Cnpy2	-0.0312794	0.0398608
Ubald2	-0.031307	0.0345233
Spsb2	-0.0313578	0.0345233
Setdb2	-0.0317936	0.0305212
Tdp2	-0.0323198	0.0345233
Pitpna	-0.0324097	0.0578748
Ctsl	-0.0330816	0.0345233
Nucb2	-0.0333298	0.0188704
Itm2b	-0.033612	0.0784505
Mrpl54	-0.0336946	0.0345233
Irf2bp2	-0.0340203	0.0484451
Phgr1	-0.0352287	0.0345233
F11r	-0.0352394	0.0415255
Aurkaip1	-0.0358772	0.0484451
Jdp2	-0.0359234	0.016693
1700017B05Rik	-0.0360402	0.0345233
Nubp1	-0.0362404	0.0345233
Pcif1	-0.0365435	0.0440649
Gpt	-0.0374027	0.00547963
Cldn23	-0.0374858	0.0345233
Lrrc66	-0.0378144	0.0345233
Cycs	-0.0381701	0.0345233
Pheta1	-0.0381941	0.0612272
Fbrs	-0.0385263	0.067469
Spryd7	-0.0401093	0.0364517
Hsd17b12	-0.0401366	0.0673855
Gng5	-0.0402346	0.0779152
Dsc2	-0.0403649	0.0555387
Nat8f4	-0.0409551	0.0345233
Tmem62	-0.0413462	0.0628657
Net1	-0.0414215	0.0843533
Clic1	-0.0421376	0.0636188
Trib1	-0.0424168	0.0345233
Ppp2r2d	-0.0429505	0.05281
Klf6	-0.0431326	0.044901
Capns1	-0.0441445	0.121909
Mov10	-0.0452631	0.102925
Uqcrc2	-0.0459036	0.127052
Chmp2a	-0.0459474	0.113734
Car12	-0.0463744	0.0345233
Esd	-0.0473317	0.0774995
Crb3	-0.0474367	0.105277
Stard3	-0.0475159	0.0675911
Ang	-0.0477157	0.0838795
Pmpcb	-0.0477347	0.0784505
Tomm22	-0.0478436	0.0812829
Slc30a5	-0.0480286	0.103218
Zfp36	-0.0487956	0.0806568
Ppard	-0.0489159	0.0811022
Eps8l3	-0.0495516	0.167205
Skiv2l	-0.0500251	0.113852
Sec22a	-0.0501022	0.0802859
Hpcal1	-0.0512115	0.0734174
Nol7	-0.0518222	0.0788027
Sowaha	-0.0525447	0.0345233
Arl1	-0.0525531	0.0732246
Cops6	-0.052572	0.0802859
Usp25	-0.0526253	0.0675911
Tbk1	-0.0527905	0.0675911
Laptm4a	-0.0528843	0.0965985
Fkbp8	-0.0529461	0.150317
U2af1l4	-0.0531038	0.048897
Sap18b	-0.0534564	0.115597
Myo1a	-0.0534573	0.0838428
Pex3	-0.0545494	0.0698402
Slc25a5	-0.0553905	0.141924
Vil1	-0.0566897	0.147226
Max	-0.0571062	0.121256
Irf2	-0.0571254	0.0841056
Setd3	-0.0571718	0.129766
Cox7b	-0.057249	0.118857
Clasrp	-0.0575927	0.0675911
Daam1	-0.0575952	0.0577006
Ugt1a7c	-0.0581417	0.0977609
Inpp5b	-0.058227	0.0945551
Ap2s1	-0.0586496	0.169199
Zfp687	-0.0589863	0.123131
Dcbld1	-0.0591345	0.14879
Pnrc1	-0.0591514	0.18602
Kdelr2	-0.059919	0.121143
Cdk18	-0.059995	0.191459
Jarid2	-0.060045	0.0808481
Qsox1	-0.0601913	0.0926564
Tmprss4	-0.0605673	0.223818
Fbxl12	-0.0607944	0.0484451
Pdia3	-0.0609025	0.184054
Alg12	-0.0617507	0.0643875
Entpd8	-0.0617784	0.0788027
Coro2a	-0.0621582	0.146117
Ctdnep1	-0.0626304	0.158677
Gfpt1	-0.0627598	0.102443
1110059E24Rik	-0.0639293	0.0936573
Ndufs4	-0.0640336	0.123555
Coro1b	-0.0641302	0.278713
Map2k1	-0.0654993	0.114087
Akr1a1	-0.0657342	0.27488
Gtf2h2	-0.0659057	0.0751912
Cdkn1a	-0.0667411	0.112228
Bco2	-0.0669561	0.012822
Ndufa9	-0.0671674	0.167205
Svbp	-0.067911	0.0654474
Kpna3	-0.0680921	0.10183
Rnf121	-0.0683981	0.12047
Erlec1	-0.0693886	0.171644
Plgrkt	-0.0694737	0.128401
Tdrd7	-0.0696922	0.08595
Rad21	-0.0696947	0.213665
Ifit1bl2	-0.0705299	0.165839
Rbm42	-0.0710866	0.149608
Lzic	-0.0711468	0.0977609
Edem2	-0.0714962	0.237123
2200002D01Rik	-0.0718465	0.214366
Dedd	-0.0719753	0.146567
Elf1	-0.0726335	0.163718
Mvp	-0.0730085	0.169235
Actb	-0.0730591	0.207586
Ppp1r15b	-0.0731927	0.184582
S100a10	-0.0736941	0.167205
Stk19	-0.073813	0.0739916
Jup	-0.0748279	0.301959
Ndufs6	-0.0750305	0.148506
Slco4c1	-0.0755061	0.0345233
Ddost	-0.0757272	0.340335
Med30	-0.0764726	0.0837699
Cdx2	-0.0768376	0.232955
Pdia6	-0.0772869	0.208426
Arf4	-0.0777389	0.167289
Ifi27l2b	-0.0782367	0.162507
Exoc3	-0.0783081	0.197852
Mrpl32	-0.0783787	0.118857
Mbd2	-0.0785937	0.242456
Mkrn1	-0.0789019	0.150317
Pttg1	-0.0790443	0.0962088
Agrn	-0.079054	0.109169
Dolpp1	-0.0795865	0.185405
Ints9	-0.0802993	0.146567
Mindy3	-0.0804275	0.13916
Hgs	-0.080493	0.291991
Poldip3	-0.0805748	0.280319
Pop7	-0.0806034	0.0673855
Lcmt1	-0.0812407	0.0917826
Eipr1	-0.0813901	0.114533
Brd8	-0.0819037	0.144136
Ssr4	-0.0820869	0.174088
Tmem171	-0.0821487	0.224819
Crybg1	-0.0833355	0.116654
Ube2k	-0.083614	0.221298
D5Ertd579e	-0.0836427	0.10183
Dgcr6	-0.0845233	0.169065
Esyt1	-0.0849365	0.0955146
Zbtb24	-0.0851124	0.126791
Ube2a	-0.0853433	0.149516
Tmem86a	-0.0859177	0.0345233
Tradd	-0.0861071	0.12246
Spcs1	-0.0861694	0.216525
Rpn2	-0.0869353	0.435853
Nfil3	-0.0870787	0.0922393
Tnfrsf23	-0.0871936	0.0322473
Stk25	-0.0876903	0.280449
Usp2	-0.0876927	0.0396965
Mrpl27	-0.087757	0.203982
Mpi	-0.0881001	0.178259
Pnisr	-0.0881106	0.224687
Tbca	-0.0881506	0.201492
Mgst1	-0.0884156	0.206265
Ankrd9	-0.0887122	0.116654
Rnf40	-0.0897144	0.3122
Parp14	-0.0897872	0.118518
Kcnk6	-0.0901492	0.0980579
Arpc4	-0.0907368	0.409857
Tmed5	-0.0907841	0.163718
Tmigd1	-0.0912988	0.0372815
Hyal2	-0.0914723	0.171147
Tmem161b	-0.0921856	0.192283
Nemp1	-0.0922114	0.0576349
Cyc1	-0.092548	0.30979
Cfl1	-0.0926586	0.45857
Rnf139	-0.0932851	0.215015
Eif4h	-0.0937379	0.459198
Lgals3bp	-0.0948663	0.334766
Zbtb7b	-0.0954891	0.376607
Serpinb1a	-0.0960183	0.170036
Usp5	-0.0960833	0.336673
Fkbp2	-0.0961269	0.159365
Kansl3	-0.0962879	0.408189
Nipsnap2	-0.0963195	0.161448
Cebpb	-0.096378	0.0929708
Scnm1	-0.0965575	0.194513
Lgals4	-0.0966896	0.538788
Bcas1	-0.0967479	0.17233
Irak2	-0.0970344	0.295203
Hnrnpul1	-0.0971861	0.395043
BC024139	-0.0973786	0.0345233
Zfp710	-0.0977284	0.202203
Atp5mpl	-0.0986371	0.266781
Ppp2r5a	-0.0992356	0.264093
Igsf5	-0.0993755	0.253398
Ddx58	-0.0997148	0.174351
Alg3	-0.0998388	0.1301
Gm7030	-0.100847	0.0345233
Isx	-0.101689	0.449599
Letm1	-0.101981	0.200689
Prpf38a	-0.102333	0.225195
Map3k11	-0.102602	0.456127
Uba1	-0.103094	0.44334
Birc2	-0.103236	0.161077
Ubl5	-0.103275	0.413946
Gsk3a	-0.104165	0.440762
Mrpl20	-0.104222	0.202379
Trim6	-0.104625	0.0345233
Wdr1	-0.104985	0.509858
Ints1	-0.105155	0.383816
Mvb12a	-0.10556	0.330307
Hsf2bp	-0.105687	0.0784169
Keap1	-0.105736	0.28475
Erp44	-0.105783	0.369349
Pet100	-0.106113	0.124712
Tff3	-0.106281	0.314473
Txndc9	-0.106406	0.381297
Dnajb11	-0.106413	0.254247
Itga6	-0.106433	0.367868
Cdk9	-0.10661	0.407919
Lrrc59	-0.106674	0.48608
Gsdme	-0.106733	0.120607
Maip1	-0.107761	0.193943
Olfr658	-0.107842	0.0345233
Thnsl2	-0.107951	0.226001
Tmc4	-0.108064	0.580287
Ccdc6	-0.108118	0.385653
Ube2v1	-0.108681	0.266006
Tax1bp1	-0.108919	0.320992
Atg4d	-0.109093	0.290244
Ccnk	-0.109461	0.216758
Psmd2	-0.10965	0.489661
Cnot2	-0.109853	0.335355
Csnk2b	-0.11035	0.539071
Med19	-0.110453	0.2965
Taf5l	-0.110461	0.370373
Calm2	-0.110483	0.327306
Gpaa1	-0.111348	0.310434
Stt3b	-0.111527	0.643381
N4bp1	-0.111548	0.361706
Ppp2r1a	-0.111825	0.502867
Gtpbp1	-0.11248	0.336588
Elp5	-0.112974	0.224819
Bfsp1	-0.113199	0.163612
Prpsap1	-0.113322	0.39854
Arf5	-0.113366	0.351625
Sec11a	-0.113368	0.309521
Gpc4	-0.113764	0.362969
Arfgap2	-0.113837	0.367613
Mrpl14	-0.113874	0.144162
Atp5k	-0.114047	0.156608
Mkl1	-0.114152	0.231431
Ndufaf8	-0.114622	0.118026
Dennd2d	-0.115144	0.334766
Abhd12	-0.11542	0.269505
Nacc1	-0.115618	0.643381
Pdia4	-0.115664	0.522899
Blvra	-0.115689	0.212423
Dusp8	-0.115709	0.124015
Cox7c	-0.115947	0.398327
Saraf	-0.116136	0.290445
Polr3c	-0.116167	0.362557
Ces2a	-0.116221	0.0944966
Whamm	-0.116225	0.266556
Smu1	-0.11648	0.49657
Zfp513	-0.117038	0.253424
Reep4	-0.118934	0.291631
Urgcp	-0.11945	0.3413
3830406C13Rik	-0.119567	0.257433
Ywhaz	-0.11964	0.745628
Tmem184b	-0.11964	0.322448
Babam1	-0.119729	0.467798
Arf6	-0.1201	0.463593
Cyp4f14	-0.120194	0.0675911
Ndufv2	-0.120956	0.477773
Tmem229b	-0.121291	0.345198
Fam208b	-0.121758	0.233451
Cog2	-0.122206	0.382774
Ebp	-0.122258	0.366688
Tuba1c	-0.122342	0.194742
Tjp3	-0.122572	0.56289
Rtf1	-0.123084	0.500391
Dcaf13	-0.123179	0.342411
Dhrsx	-0.123247	0.313078
Katna1	-0.123257	0.214475
Ctsb	-0.123289	0.591704
Usp16	-0.123325	0.201492
Chtop	-0.124431	0.516074
Cyb561a3	-0.124466	0.444152
Bpgm	-0.124798	0.401976
Aoc1	-0.125492	0.209967
Armc8	-0.125516	0.183736
Taf12	-0.125792	0.341658
Rpn1	-0.126096	0.62539
Cpsf7	-0.126199	0.533375
Rps27l	-0.126314	0.296813
Ptpn22	-0.126957	0.0668088
Slc9a1	-0.127483	0.313039
E430018J23Rik	-0.127634	0.180108
Cops5	-0.128514	0.492907
Fiz1	-0.128608	0.269068
Gsdmd	-0.128618	0.564351
Casp7	-0.128622	0.217489
Thoc5	-0.128744	0.409007
Plscr3	-0.128952	0.207121
Acin1	-0.129587	0.575177
Irf9	-0.129602	0.468708
Alg9	-0.129659	0.392221
Gpatch3	-0.129969	0.203003
Atp5l	-0.131418	0.509387
Gps2	-0.132838	0.341823
Vipr1	-0.133061	0.0619264
Ubl7	-0.133624	0.530337
Pin4	-0.133927	0.190692
Tfec	-0.134	0.792259
Ano9	-0.134179	0.900613
Mbd6	-0.134624	0.471862
Lmo2	-0.135676	0.0586148
Peli1	-0.135939	0.405841
Ube2m	-0.136716	0.526664
Mark2	-0.136912	0.61764
Mad2l2	-0.137399	0.147329
Tnfaip8	-0.13837	0.177547
Anks3	-0.138658	0.285037
Ppp1ca	-0.138727	0.994593
A130010J15Rik	-0.138964	0.119697
Elob	-0.139042	0.766306
Med1	-0.139379	0.437259
Dnajb1	-0.139425	0.605413
Fdxr	-0.139539	0.169235
Pdk3	-0.139683	0.4924
Cox6b2	-0.139745	0.189091
Tox4	-0.140092	0.427947
Tent5a	-0.140452	0.4331
Pnpla2	-0.14099	0.442672
Ube2j2	-0.141534	0.681361
Bak1	-0.141569	0.409096
Tmem150b	-0.141799	0.440899
Slc16a3	-0.142042	0.0656085
Ctss	-0.142359	1.03815
Ccs	-0.142403	0.247809
Selenos	-0.142538	0.541932
Cpsf1	-0.143012	0.715826
Snw1	-0.143092	0.788964
Psmc1	-0.143105	0.807847
Helz2	-0.143213	0.47251
Lsm12	-0.143258	0.543833
Vsig10	-0.143266	0.39099
ccdc198	-0.14328	0.354223
Nsmce4a	-0.143349	0.533265
Ubap1	-0.143373	0.557842
Itpa	-0.143501	0.393956
Otud5	-0.143686	0.731084
Azin1	-0.144719	0.416865
Aip	-0.144896	0.331477
Sbno2	-0.1456	0.326193
Tsta3	-0.145673	0.600031
Nudt13	-0.145723	0.200365
Atxn2l	-0.146434	0.889244
Csf2ra	-0.14686	0.472443
Taf10	-0.147127	0.485977
Hdhd3	-0.147787	0.49672
Sin3b	-0.148663	0.678529
Cdc123	-0.148777	0.54026
Ccdc25	-0.149118	0.418756
Myl12a	-0.149128	1.07599
Taldo1	-0.149378	0.672891
Rfc2	-0.1494	0.525302
Marveld3	-0.149646	0.594449
Tmem134	-0.149732	0.506102
Hnrnpm	-0.150264	0.963916
Unc5cl	-0.15041	0.445721
Zfp143	-0.150939	0.450698
Bid	-0.151012	0.229224
Chka	-0.151019	0.831001
Golph3l	-0.151227	0.884005
Rpl22l1	-0.15183	0.297368
Psmc4	-0.151874	0.647084
Gnb2	-0.151938	1.08443
Ttc1	-0.152333	0.437802
Myh9	-0.153327	0.913996
Tle4	-0.153448	0.717113
Mrps31	-0.153755	0.43609
Tspan8	-0.155414	0.858689
Cops3	-0.155531	0.728283
Mpc2	-0.155889	0.269068
Tor2a	-0.156214	0.739164
Rfx5	-0.156939	0.233451
Znfx1	-0.157051	0.401477
Preb	-0.157436	1.14858
Pof1b	-0.157847	0.288812
Pdzd11	-0.157897	0.488422
Pcgf5	-0.158427	0.307994
Trir	-0.158534	0.805098
Ptp4a1	-0.158889	0.622077
Atp2a3	-0.159076	0.50371
Tlk2	-0.159087	0.622077
Sdf2l1	-0.159539	0.487173
Rnpep	-0.1596	1.15187
BC005537	-0.159816	0.635215
Ddx52	-0.159968	0.316249
Pycrl	-0.160015	0.653729
Triobp	-0.160097	0.963137
Trim30d	-0.161893	0.861281
Snd1	-0.162136	0.661204
Ik	-0.162327	0.970031
4930453N24Rik	-0.16258	0.432018
Traf2	-0.16265	0.429721
E2f8	-0.162686	0.701296
Gpsm2	-0.163556	0.688099
Creb3	-0.163634	0.517694
Spint2	-0.163854	1.27907
Acot8	-0.163879	0.509742
H3f3a	-0.163905	1.00839
Eif6	-0.163999	0.962127
Fam160a2	-0.164416	0.733465
Asb6	-0.164583	0.324702
Zc3hav1	-0.164591	0.920845
Mrpl30	-0.164996	0.749812
Paxbp1	-0.165215	0.652687
Fmo2	-0.165239	0.0675911
Bud31	-0.165679	0.750455
Arl4a	-0.166036	0.734533
Tmem79	-0.166344	0.286714
Eif2b2	-0.166674	0.638799
Plod3	-0.166703	0.411035
Mrpl18	-0.166869	0.594438
Fzr1	-0.167029	0.792217
Arhgef2	-0.167033	0.435853
Gps1	-0.167039	0.726917
Ywhae	-0.16773	1.52318
Gmppb	-0.1678	0.99322
Hdac3	-0.167935	0.694943
Slc25a1	-0.168273	1.5939
Rab3ip	-0.168321	0.66085
Mapk13	-0.168323	0.791333
Gabpb1	-0.168779	0.427594
Map3k21	-0.169183	0.331764
Pfn1	-0.169366	1.7219
9130019O22Rik	-0.169713	0.264893
Chgb	-0.169966	0.906561
BC037034	-0.16997	0.690157
Tmco3	-0.170027	0.847481
Ncaph2	-0.171839	0.96086
Bloc1s2	-0.171947	0.433007
Psma2	-0.172086	0.764491
Ckb	-0.172268	0.382829
Rnf4	-0.17231	1.17475
Mrpl51	-0.172378	0.728762
Aup1	-0.172541	0.796396
Zfp217	-0.1726	0.612702
Sec61a1	-0.17268	1.51479
Slc51b	-0.1727	0.473297
Fbxl19	-0.173399	0.896486
Stk16	-0.173401	0.643381
Golm1	-0.17373	1.23439
Agfg1	-0.174246	1.0328
Prr14	-0.174578	0.793828
Dpp9	-0.174597	0.697094
Ggt6	-0.174611	0.669272
Mrps34	-0.174845	0.460689
Ehbp1l1	-0.174992	0.720453
Gtf2f1	-0.175114	1.03937
Gadd45a	-0.175263	0.56292
Sult2b1	-0.175501	0.14
Dda1	-0.175657	1.03937
Mylip	-0.175849	0.320768
Entr1	-0.175889	0.754453
Sem1	-0.176542	0.748808
Tmem254b	-0.177075	0.339702
Txndc12	-0.177457	0.835272
Tonsl	-0.177819	0.45857
Hnrnpll	-0.177993	0.514604
Pawr	-0.178837	0.508647
Lrrc41	-0.179336	0.943622
Ssr1	-0.179362	1.39234
Tmbim4	-0.179377	0.423417
Hspa8	-0.179676	1.35164
Ier5	-0.179832	0.342092
Metap2	-0.179901	1.32903
Ifit1	-0.180249	0.531213
Odf2l	-0.180384	0.390744
Dynlt1c	-0.181263	0.30707
Ccnl1	-0.181305	0.948901
Psmd14	-0.181528	0.835272
Slc22a4	-0.181617	0.134574
Trmt1l	-0.182264	0.510539
Scamp5	-0.182473	0.45352
Cyp3a13	-0.18251	0.479002
Usp42	-0.183127	0.589668
1110038F14Rik	-0.184194	0.0672782
Kctd5	-0.184334	1.23418
Psmb4	-0.185412	0.896738
Crebzf	-0.185443	0.483223
Atp6v0a2	-0.185494	0.661931
Psmd13	-0.18572	1.08301
Cwf19l2	-0.185954	0.372583
Sox13	-0.186011	0.909161
Sumo1	-0.187008	1.08851
Med4	-0.187135	0.380858
Ifih1	-0.187166	0.44334
Tnfsf10	-0.187329	0.387657
Epcam	-0.18828	1.34843
Sec23b	-0.188308	0.933949
Ciao2b	-0.188363	0.498006
Mocos	-0.188775	0.345052
Relb	-0.189144	0.510613
Nars	-0.189687	1.48378
Carmil1	-0.190989	1.13211
Znhit1	-0.191691	0.784185
Cnksr3	-0.192871	0.332955
9930111J21Rik2	-0.193099	0.431899
Reg3a	-0.193333	0.0345233
Pcbp2	-0.193339	1.44771
Rab19	-0.193378	0.186474
Srrm1	-0.193961	1.26729
Inppl1	-0.194425	0.880347
Arhgap17	-0.194732	0.956017
Nudc	-0.194779	0.955129
Slc12a8	-0.194812	0.823301
Ywhah	-0.194935	1.5013
Apobec1	-0.195001	0.325782
Zbed4	-0.195405	0.975254
Snx11	-0.195661	0.617153
Sgsm3	-0.195903	0.493201
Rassf7	-0.195936	0.684496
Atp5j2	-0.196394	1.47971
Neurl1b	-0.196655	0.298325
Ube2e1	-0.196682	0.801854
Mlxipl	-0.196933	0.366055
Xpo6	-0.197021	1.11797
Aplp1	-0.197629	0.761675
Tpm1	-0.198016	1.36323
Mgst2	-0.198203	0.744309
Rtca	-0.198336	0.860325
Nans	-0.198634	1.01794
Aars	-0.198722	1.14738
Eif2a	-0.198941	0.704673
Wbp11	-0.199044	1.29965
Adcy4	-0.199351	0.0839174
Gmeb1	-0.199701	0.555065
Banf1	-0.199711	0.531127
Psmb1	-0.20004	1.74103
Usf1	-0.20006	0.6519
Cmtr1	-0.200155	0.925268
Psmc3	-0.200588	1.52496
Wdpcp	-0.200626	0.222769
Trim12a	-0.200628	0.680619
Dnase1	-0.200633	0.0460403
Trim25	-0.200862	0.679988
Dll1	-0.201268	1.13052
Ppp1r14d	-0.201299	1.71445
Btc	-0.201656	0.321497
Dnttip1	-0.20184	0.717767
Mta2	-0.201917	1.76738
Nup50	-0.202148	1.52313
Vasp	-0.202374	1.78584
Fibcd1	-0.202907	0.102925
Gm10499	-0.203104	0.246816
Eif2ak2	-0.203532	1.24167
Idnk	-0.203567	0.402691
Pgap2	-0.203671	0.752777
G3bp2	-0.203799	0.612702
Bmp2	-0.203814	0.420905
Psmd4	-0.204153	1.45838
Ssr2	-0.2042	2.28818
Chmp4b	-0.204401	1.90175
Ccl6	-0.204511	0.71367
Psmb6	-0.204735	1.41733
Ptprr	-0.204964	0.397028
Raver1	-0.205243	1.47599
Pkig	-0.20528	0.801387
Oas1c	-0.205304	0.18561
Rnf114	-0.205442	1.73803
Rbbp8	-0.205681	0.56506
Cd47	-0.205811	0.955129
Mms22l	-0.20585	0.279434
Dbnl	-0.205952	0.574273
Psmb3	-0.206065	1.12702
Lsr	-0.20632	1.85471
Lrrc4	-0.206543	0.361601
Rbm7	-0.206697	0.922726
B4galt1	-0.206983	0.408216
D1Ertd622e	-0.206992	0.767861
Rbm22	-0.206999	0.77513
Uxt	-0.207155	0.472946
Tomm7	-0.20764	0.621417
Mfsd6l	-0.207685	0.327306
Epb41l2	-0.208055	0.549095
Nxf1	-0.208325	1.29099
Polr2j	-0.208852	0.726271
Mrpl48	-0.209135	0.641346
Plcb3	-0.209671	1.87233
Zcrb1	-0.209994	0.595468
Xab2	-0.210147	0.974506
Sec61g	-0.210192	0.893967
Nsfl1c	-0.210201	1.39706
Zfp937	-0.210345	0.750906
Vps72	-0.210407	0.739978
Gspt1	-0.210489	1.25203
Isoc1	-0.211625	1.31295
Zfp747	-0.211875	0.706794
Rbm3	-0.212437	2.03129
Leng8	-0.212609	1.44281
Polr1d	-0.21276	0.880347
Sec61b	-0.213411	1.03842
Pomp	-0.21367	0.963886
Parp9	-0.213687	0.872635
Apba2	-0.214147	0.112808
Mrps30	-0.214329	0.462939
Cdk5rap2	-0.214834	0.825297
Pgm1	-0.214889	0.75093
Arel1	-0.214914	0.861626
Hars	-0.214946	1.0561
Ptger4	-0.215019	0.562846
Puf60	-0.21506	1.89605
Timm10b	-0.215471	0.565358
Naa38	-0.215643	0.501877
Glrx	-0.215833	1.52619
Ror2	-0.215919	0.172868
Suds3	-0.216191	1.50839
Supt20	-0.216374	0.813096
2010111I01Rik	-0.217152	0.596761
Dazap1	-0.21729	1.62532
Sat1	-0.217513	1.88381
1810022K09Rik	-0.217543	0.79984
Cdv3	-0.21761	1.86204
Utp3	-0.217633	0.613914
Zfp410	-0.217664	0.864777
Casz1	-0.21771	0.835993
Vrk2	-0.218937	0.364453
Grina	-0.219398	1.19341
Cdkn2b	-0.219658	0.831873
Mxd1	-0.219829	0.835023
Psma6	-0.220014	1.83703
Mocs1	-0.220093	0.44479
Clk4	-0.220199	0.521579
Hnrnpk	-0.220206	2.74639
Ano7	-0.220212	0.617414
Tmem214	-0.220608	1.30447
Ppp1r12a	-0.220626	1.31013
Maml2	-0.221081	0.0794839
Stk11	-0.221433	1.00465
Prrc2a	-0.221618	2.41388
Cog8	-0.221734	1.01577
Znhit2	-0.222299	0.673721
Btg1	-0.222469	1.36514
Ppme1	-0.222498	0.414728
Mrps18c	-0.223455	0.736904
Rad23b	-0.223643	1.99984
Sfswap	-0.224345	1.08474
Cdc34	-0.224471	1.15582
Ppp1r11	-0.224538	0.844182
Spty2d1	-0.224753	1.11251
Aida	-0.224975	0.649098
Nelfcd	-0.225009	1.02774
Azi2	-0.225072	1.35869
Fmo1	-0.225164	0.149409
Dnajc8	-0.22531	1.41334
St14	-0.225408	2.04408
Stat2	-0.225815	1.30287
Clp1	-0.226364	0.588221
Ms4a8a	-0.226928	1.82117
Ncoa3	-0.227175	1.13885
Nfkbib	-0.228306	1.07064
Capn9	-0.228309	0.306705
H2afy	-0.228415	1.89957
Erap1	-0.228539	0.74468
Lmf2	-0.228679	1.12178
Lrrc42	-0.22924	0.993069
Exosc9	-0.229271	0.853401
Hnrnpdl	-0.229564	1.45666
U2af2	-0.229612	2.07448
Efcab11	-0.229817	0.0726906
Zfp276	-0.229859	0.803588
Misp	-0.229911	1.4049
Efnb1	-0.229933	0.960604
Rnf25	-0.230227	0.797406
Shb	-0.230254	1.01353
Vsig10l	-0.230611	0.521441
Ranbp3	-0.230745	1.11467
Trim34a	-0.230783	0.958762
Ttc9c	-0.231284	0.788726
Ovol1	-0.231301	0.670323
Tubb4b	-0.231502	0.879345
Desi1	-0.231735	0.83127
Hnrnpf	-0.231767	3.21351
Psmc5	-0.232288	2.06136
Qars	-0.232565	1.70695
Ccnyl1	-0.232597	1.12096
Parp10	-0.232649	1.0467
Dbr1	-0.232725	0.700504
Exosc4	-0.2341	0.535153
Zc3h15	-0.23413	1.2753
Top1	-0.234564	1.63591
Tufm	-0.234922	1.69172
Mcf2l	-0.235632	0.777257
Pcbp1	-0.235739	2.53271
Dpf2	-0.235752	1.44061
Hnrnpd	-0.235961	1.88961
Pgd	-0.236076	1.52825
Cdc42ep5	-0.23614	1.13335
Senp3	-0.236231	1.47017
Cmas	-0.23721	1.90832
Elf3	-0.237615	2.88874
Eif5b	-0.238031	1.96549
Ets2	-0.238588	1.94864
Mrpl46	-0.238614	0.881711
Hnrnpl	-0.238769	1.61398
Ints11	-0.239264	0.944907
Mrpl58	-0.239583	0.828965
Nelfe	-0.239809	0.987084
Dhx16	-0.241471	1.5922
Uchl3	-0.241968	1.24989
Mad2l1bp	-0.242492	0.58799
Psmd11	-0.242992	2.12345
Ccl25	-0.243035	0.860814
Cxcl16	-0.243378	0.546363
Itpkc	-0.243701	0.841345
Gm29758	-0.244978	0.23747
Ostc	-0.245104	1.65876
Psmd3	-0.245155	2.06017
Dpysl2	-0.245221	0.22018
Gtpbp2	-0.245335	1.02735
Eme2	-0.245575	0.43609
Nelfa	-0.245631	0.999835
Arid5a	-0.246171	0.14673
Cyp4f16	-0.246357	0.123555
Fut8	-0.246459	0.775312
Cln5	-0.24648	0.999505
Nmt1	-0.246768	2.25073
Itgb6	-0.247249	1.4884
Zfp598	-0.24792	1.45626
Bag1	-0.248657	1.60302
Etv6	-0.248858	0.854886
Timm44	-0.249176	1.03079
Thoc6	-0.249216	0.389662
Sec11c	-0.249454	0.719421
Cldn7	-0.249555	3.55135
Prpf38b	-0.250107	1.7381
Prelid3b	-0.250415	1.62594
Osr2	-0.251006	1.7833
Gm20939	-0.251536	0.335809
Smcp	-0.252104	0.984889
Pak4	-0.252123	1.99419
Tent5c	-0.252156	0.325684
Arhgap11a	-0.252643	0.887312
Tmem63a	-0.253187	1.08943
Leng9	-0.253328	1.08851
Crem	-0.253587	0.362461
Dgkh	-0.253608	0.535645
Naa35	-0.253618	1.39505
Tmem258	-0.253819	0.958754
Nktr	-0.25402	2.39618
Hdgfl2	-0.254087	0.810462
Larp7	-0.254265	0.605728
Gtpbp6	-0.25455	0.471313
Atp11c	-0.254658	0.312582
Hcn2	-0.254741	0.449207
Ppig	-0.25572	1.85299
Klf5	-0.256722	2.4703
Fnbp4	-0.257005	1.73719
Aaas	-0.257138	0.705151
Gpr160	-0.257358	0.35629
Khdrbs1	-0.257598	2.41857
Tagap1	-0.257831	0.932899
Stx2	-0.257983	0.217164
Nectin2	-0.25833	3.3246
Lap3	-0.258704	1.16302
Oma1	-0.25876	0.846382
Tmem128	-0.259027	0.691463
Adck5	-0.259152	0.860449
Sec61a2	-0.259453	0.783162
Ggct	-0.259948	0.48646
Ewsr1	-0.259957	1.32045
Rpl30	-0.260044	1.2606
Gpa33	-0.26038	2.0028
Sirt6	-0.260583	0.708815
Adrm1	-0.26108	2.61404
Ccng2	-0.261134	0.993069
Cct8	-0.261304	2.60408
Hid1	-0.261364	0.640318
Chic1	-0.261815	1.02946
Ddx47	-0.26223	1.29254
Slc7a5	-0.262259	0.619796
Psmb7	-0.262987	2.23274
Ilkap	-0.263449	1.2195
Neu3	-0.264664	0.169586
Ppp4c	-0.265248	2.04143
Hikeshi	-0.265706	0.772775
Carhsp1	-0.266052	1.38677
Trnt1	-0.266083	0.858244
Phc2	-0.266633	1.30227
Card14	-0.268007	1.55133
Psmd12	-0.268407	1.99617
Tcf7l2	-0.268668	0.973561
Cnksr1	-0.26878	1.58429
Elof1	-0.268828	1.14046
Baiap2l2	-0.269878	1.5568
Serpinb9	-0.270702	0.498857
Trim14	-0.270922	1.12082
Lrrc47	-0.271464	1.49462
Psmb2	-0.271524	2.34432
Chchd1	-0.271596	0.633012
Amigo3	-0.271714	1.00225
Psmc2	-0.272195	2.28881
Ptk2	-0.272408	1.82002
Capn1	-0.273128	2.37915
Atp2a2	-0.273922	2.7747
Pabpn1	-0.274046	1.98169
Rcc1	-0.274208	1.72668
Pym1	-0.274334	0.875585
Gpr39	-0.27475	0.956017
Lyrm1	-0.274791	0.462323
4933427D14Rik	-0.274831	0.702022
Pigf	-0.274866	0.881711
Camsap1	-0.27541	0.281589
Fam98c	-0.275675	1.65997
Rpl9	-0.276212	2.29013
Hnrnpa3	-0.276616	2.52145
Ddit4	-0.276659	0.379991
Cct4	-0.277935	2.17568
Hmgb3	-0.277969	1.30758
Rbm8a	-0.278142	1.66382
Pnp	-0.278426	1.56537
Rhebl1	-0.278825	0.263838
Mrpl17	-0.279421	1.37657
Nono	-0.279513	2.41689
Hnrnpa2b1	-0.279626	4.00408
Lrrc40	-0.280023	0.821821
Cxxc1	-0.280308	1.91515
Trafd1	-0.280344	1.82708
Lamc2	-0.280405	1.59209
Sf3b4	-0.281007	1.55133
Dnajc10	-0.28144	1.67882
Wsb1	-0.281753	1.86321
Zfp207	-0.281778	2.9294
Mcmbp	-0.281818	1.94837
Casp1	-0.282152	1.35817
Gnl1	-0.282577	1.38052
Slirp	-0.28279	0.994889
Smarca5	-0.283892	3.03354
Prodh	-0.284367	1.27475
Rps29	-0.284618	1.48304
Rnf19b	-0.284697	1.55862
Ddx24	-0.284798	1.9399
Aldh1b1	-0.284938	4.70419
Ythdf2	-0.285095	1.6547
Uba7	-0.285514	1.87877
Cactin	-0.286448	1.43434
Srbd1	-0.286778	0.82378
Cpsf3	-0.287116	2.35575
Tpm3	-0.287257	3.39128
Smg7	-0.287305	2.61253
Anp32a	-0.287512	1.86056
Polr2e	-0.287701	1.0044
Irf1	-0.28772	0.110929
Slc37a1	-0.28832	1.71068
Myd88	-0.288332	1.66561
Paqr4	-0.288789	1.00465
Etf1	-0.289014	3.07044
Rtp4	-0.289797	2.00092
Atp13a1	-0.289942	2.63566
Mmadhc	-0.290049	1.49098
Frat1	-0.290791	0.314177
Map3k8	-0.292235	0.582709
Uba52	-0.292298	2.38176
Lgals9	-0.292818	2.39262
Epsti1	-0.292974	1.92387
Cwf19l1	-0.293116	0.698021
Anpep	-0.293952	0.203197
Tial1	-0.294353	1.10864
Ola1	-0.294773	1.92875
Ahsa1	-0.294871	1.87877
Plekhn1	-0.295364	1.21811
Nupr1	-0.296017	0.922284
Mipep	-0.296359	0.837163
Defa24	-0.296453	1.44965
Bora	-0.296719	1.23015
Pspc1	-0.296753	1.04149
Sertad1	-0.296761	1.07565
Hmgcr	-0.296784	1.08263
Txn2	-0.296804	2.27326
Mterf4	-0.296891	0.695757
Ccnl2	-0.297225	2.71595
Hspa1b	-0.297233	0.749153
Timm22	-0.297397	1.00839
Ovca2	-0.297455	0.843731
Med28	-0.297524	1.70102
Ifit3	-0.29766	0.172338
Txnip	-0.29823	0.2262
Park7	-0.298582	1.36588
Tor1aip1	-0.298994	1.74077
Smarcd2	-0.299973	2.49709
Mrpl42	-0.30059	1.28494
Spats2l	-0.300627	1.72507
Sharpin	-0.301011	1.40312
Tank	-0.30135	1.54438
2310022A10Rik	-0.301604	0.78121
Josd2	-0.302471	0.784281
Tmem236	-0.303039	2.30449
Chtf8	-0.303508	2.93559
Nfe2l2	-0.303916	2.99702
Fcf1	-0.304794	1.44798
Rnps1	-0.305559	3.16536
Gpn2	-0.306138	1.10375
Zfp131	-0.306273	1.16796
Sigmar1	-0.306509	2.56361
Tap2	-0.306809	0.705373
Ctnnal1	-0.307318	1.22952
Hnrnpr	-0.30743	1.92691
Hspa5	-0.307967	2.1776
Sipa1l1	-0.308131	2.73257
Chga	-0.308277	2.22096
Taf1c	-0.308504	0.96572
Gbp7	-0.308648	0.0794839
Rpl19	-0.309366	2.01319
Hnrnpu	-0.309764	3.92531
Tbc1d25	-0.310557	0.643366
Ppm1k	-0.310809	0.215665
Eif3i	-0.310904	1.86204
Fam49b	-0.311078	2.1556
Ptges3	-0.311165	4.34283
Ddx49	-0.311923	1.33968
Stoml2	-0.312006	1.59645
Inpp5j	-0.312478	1.15316
Jaml	-0.312574	0.277627
Cacybp	-0.313164	0.973885
Phf6	-0.313237	0.939665
Mrps25	-0.313441	2.04571
Ccdc51	-0.314189	0.750967
Psma3	-0.314363	2.18709
Zdhhc21	-0.315316	2.32818
Timm10	-0.315501	0.760719
Txndc11	-0.316629	2.14259
B3gnt3	-0.31695	1.79986
Cnot9	-0.317478	2.37102
Psd4	-0.31786	1.57035
Tut4	-0.318022	2.06864
2020-03-05	-0.318383	2.14957
Mrpl55	-0.318943	0.872387
Nfkb1	-0.319175	3.19836
Casp8	-0.319244	1.89708
Sf3a1	-0.319725	3.24067
Uba2	-0.319795	2.0313
Rpl10	-0.320024	2.13401
Terf1	-0.320082	0.719421
Smarce1	-0.320793	2.79463
Ifi35	-0.321201	1.72492
Gnpnat1	-0.321441	1.46848
Me2	-0.321764	2.47907
Slc50a1	-0.321965	0.813096
Cdk2ap2	-0.322484	2.73027
Tmem11	-0.323372	1.37317
Dcakd	-0.323922	1.80144
Utrn	-0.324064	1.03751
Med21	-0.324146	1.1904
Eri2	-0.325358	0.669241
Txndc5	-0.32575	2.94393
Zg16	-0.325933	0.0675911
Cnot3	-0.326185	2.6414
Lnx1	-0.327122	0.742604
Cutc	-0.327179	1.03079
Lpar6	-0.327637	0.764323
Rrp7a	-0.327705	3.08338
H2-D1	-0.328298	1.77447
Nadk2	-0.328885	2.38659
Slc35a4	-0.32915	2.2979
Casp2	-0.32957	2.00721
Slc25a17	-0.329578	0.685215
Eef1a1	-0.329791	1.6292
Seh1l	-0.330392	1.63054
Ezh2	-0.330777	1.92749
Polr2c	-0.331188	1.72507
Setd1b	-0.332571	2.87423
Sarnp	-0.333204	1.6836
Vdr	-0.333522	1.39399
Psma4	-0.333536	3.47793
Snrnp25	-0.334157	0.523469
Srsf6	-0.334542	4.08783
Dynlt1f	-0.335095	1.79364
Krtcap2	-0.335273	1.85656
Cchcr1	-0.335799	0.812168
Nudt21	-0.335936	1.14048
Nae1	-0.336002	1.40711
Mapk8ip3	-0.336766	1.77045
Dot1l	-0.336954	2.38363
Mum1	-0.336991	1.23203
Hnrnph3	-0.33763	0.967389
Rbm4	-0.33821	1.61585
Rbmx	-0.338248	1.4241
Casp4	-0.338267	2.12876
Igflr1	-0.338576	0.224174
Rbl1	-0.339008	2.56295
Mad1l1	-0.33912	1.20599
Sf3b5	-0.340399	1.48231
Adm	-0.340809	0.34184
Raly	-0.34086	3.50647
Tcerg1	-0.342312	2.45915
Actg1	-0.342335	5.5175
Irf8	-0.342384	0.295957
Gtf2f2	-0.342688	1.14018
Pdap1	-0.342719	2.29829
Tspan3	-0.343477	3.34438
Mitd1	-0.344406	1.69296
Srsf4	-0.345701	2.91752
Notch1	-0.345787	1.2538
Nufip1	-0.346096	0.860266
Gm40755	-0.346229	0.17146
Rpa1	-0.346392	2.93865
Ache	-0.346838	0.660628
Tomm70a	-0.347591	4.00701
Ndufaf6	-0.347871	0.593019
Med17	-0.348867	2.20064
Trim26	-0.348916	2.95792
Gal3st2	-0.349584	1.79866
Rps25	-0.349586	1.98721
Nck1	-0.350274	2.57987
Ndufaf3	-0.350289	0.992101
Cyp2s1	-0.351079	1.90688
Traf5	-0.351174	0.669272
Rpl7l1	-0.351275	2.90399
Adar	-0.351296	2.17654
Rpl29	-0.35157	2.71947
Ube2n	-0.351607	4.95497
Hmgcs1	-0.353047	1.79231
Strip1	-0.353066	2.93903
Cct2	-0.353478	4.17063
Rtcb	-0.353525	3.00336
Dcun1d5	-0.353589	1.44185
Irf7	-0.353594	1.65327
Dpf3	-0.353761	0.716039
Pnp2	-0.353936	2.88808
Ssrp1	-0.354163	3.72944
Mrps12	-0.354221	1.38322
Ints5	-0.354554	2.7718
Cdx1	-0.354808	6.11825
Nup88	-0.355568	1.73441
Zcchc2	-0.356162	1.74103
Tapbpl	-0.356208	0.271815
Nostrin	-0.356876	1.78291
Hnrnpc	-0.357613	4.59951
Pwwp2a	-0.357638	2.52639
Mpzl1	-0.357888	1.72227
Kpnb1	-0.358101	5.8224
E130309D02Rik	-0.358845	2.27497
Plekha5	-0.359051	2.40431
Ssb	-0.35908	4.21545
Nvl	-0.359158	2.85377
Trim27	-0.359177	1.45724
Serhl	-0.359649	1.44304
Haus8	-0.359818	0.628028
Fzd7	-0.35999	1.10199
Jpt2	-0.361169	2.11344
Sf3a2	-0.361369	3.74885
Hyou1	-0.36197	3.52377
Il15	-0.36241	0.441356
Slc25a22	-0.362433	1.79986
Dtx3l	-0.362643	2.33102
Hapln1	-0.362775	0.193823
Ptbp1	-0.363053	5.19273
Dusp28	-0.363176	0.907552
Chd1	-0.363521	2.28038
Bnip1	-0.363586	1.20199
Ptrh2	-0.364204	1.22567
Rnf126	-0.364785	2.6548
Ankrd10	-0.364803	1.24075
Fam136a	-0.36498	1.69405
Gm45935	-0.365247	0.292983
Tlnrd1	-0.36534	2.86529
Ubtf	-0.366069	3.8517
Neo1	-0.367221	3.32674
Agr2	-0.367257	1.31861
Gch1	-0.367332	1.63169
Ints13	-0.367381	1.78816
Mrps7	-0.367457	2.58426
Psma1	-0.367945	3.63077
Timm50	-0.368015	2.64648
Rbck1	-0.368172	4.04844
Gm32856	-0.368185	0.682055
Gmps	-0.368357	2.65952
Ilf3	-0.368465	3.30939
Bcl2l12	-0.368523	0.456036
Rpl38	-0.368534	2.53235
Hmgn5	-0.368944	1.69919
Tapbp	-0.369122	3.37187
Mbd3	-0.369211	2.94186
Cnpy1	-0.369346	0.58799
Acot9	-0.369789	1.2638
Rps27a	-0.370035	2.27497
Sae1	-0.370521	2.59539
Bud23	-0.370812	1.40514
Plcd1	-0.371172	0.568955
Snrpc	-0.371959	2.28917
Cct7	-0.372082	4.47894
Id3	-0.372666	1.18006
Baz1a	-0.372681	2.37736
Galnt12	-0.372771	2.47454
Hdac1	-0.372983	5.73129
Pla2g3	-0.373149	0.238764
Hsp90aa1	-0.374298	7.45117
Rnf31	-0.374348	3.02968
Rpl7a	-0.374466	2.77818
Pum3	-0.375529	2.12898
Cpsf2	-0.375921	2.63901
Prdx1	-0.376939	3.51497
Golt1b	-0.378083	1.0791
Espl1	-0.37885	1.70877
Dennd6b	-0.379467	0.593222
Memo1	-0.380138	2.09173
Btf3	-0.380294	4.07353
Rnf43	-0.380591	2.15735
Parp11	-0.380694	2.27705
Hspa12a	-0.381513	0.721115
Gm3336	-0.381986	0.232405
Stat1	-0.382525	1.49179
Atat1	-0.383488	1.35773
Srsf11	-0.38382	5.10089
Tinf2	-0.383845	1.68184
Tmem209	-0.383863	1.95962
Miip	-0.385281	1.61515
Rpl34	-0.386261	2.84103
Bcl7c	-0.386265	1.78587
Srprb	-0.386456	3.2736
Ccdc124	-0.387122	2.74088
Psme3	-0.387451	5.75708
Rbm17	-0.388664	2.10985
Cenpu	-0.388863	0.82539
Clns1a	-0.388957	2.99826
Pde12	-0.388966	2.51258
Med14	-0.389041	2.34504
Ddit3	-0.389519	1.70626
Vmn1r58	-0.389541	1.31902
Wdr82	-0.390118	4.26117
Zc3h7a	-0.390493	2.34043
Lancl2	-0.390501	1.241
Riox1	-0.391305	1.5933
Foxred1	-0.392063	1.78748
Gmds	-0.392119	4.1812
Bub3	-0.392195	3.93797
Rps3	-0.392285	2.83388
Asb13	-0.392358	0.940214
Snrnp70	-0.392464	3.77175
Rpf2	-0.392484	1.33968
Morc3	-0.392717	2.79283
Smg5	-0.392718	4.3672
Trim31	-0.393234	3.15272
Nop9	-0.394391	2.32586
Rps13	-0.395476	2.23751
Mrps10	-0.395625	1.51033
C1ra	-0.395896	0.904502
Utp11	-0.396823	1.55442
Lsm8	-0.397065	1.10458
Bcl3	-0.397403	2.71076
Cyren	-0.397605	0.483981
Spout1	-0.39779	1.62139
Gm5431	-0.398594	2.74286
Spcs2	-0.398708	4.84851
Ncf2	-0.399341	1.71622
Rpl37a	-0.400028	2.48186
Mrpl12	-0.400062	1.98272
Emd	-0.400637	2.59646
Il13ra1	-0.400706	4.26047
Hpca	-0.400872	0.535876
Ahcy	-0.401257	3.47215
Sart3	-0.401409	2.23617
Gga3	-0.401678	2.09963
Fus	-0.401923	3.41215
Rps15	-0.402664	2.99263
Rraga	-0.402936	2.34521
H2-T24	-0.402965	0.948308
Magoh	-0.403216	2.3841
Rps16	-0.403634	2.70212
Xdh	-0.403856	2.53104
Sf1	-0.403869	4.8618
Ncapg2	-0.404253	1.78961
Dalrd3	-0.405269	3.64532
Uba5	-0.405478	2.84243
Pml	-0.405655	2.5395
Capn5	-0.406052	2.18274
Rbm10	-0.406369	4.41551
Cisd3	-0.406591	3.12864
Pabpc1	-0.406593	2.34043
Nip7	-0.406708	1.57392
Ptpn12	-0.406747	2.28957
Acss2	-0.407149	3.28371
Atf6b	-0.407793	4.00146
Txnl1	-0.407914	4.13403
Rpl31	-0.408458	2.93966
Nampt	-0.408548	1.88552
Psma5	-0.40895	2.86173
Utp14a	-0.409005	1.65076
Hjurp	-0.410273	3.27733
Ncapd3	-0.411915	1.60542
Tldc2	-0.412145	0.258121
Mrps18b	-0.412214	2.59113
Mvk	-0.412263	1.41568
Slc25a28	-0.412279	2.79739
Ciapin1	-0.412585	2.63409
Myo10	-0.413087	2.29531
Baz1b	-0.414431	5.17093
Rad9a	-0.414507	2.079
B4galnt2	-0.415253	3.97416
Actl6a	-0.415864	2.79162
Eif4a3	-0.416672	4.78568
Ivl	-0.416766	0.150625
Rnf26	-0.416973	1.64643
Itga2	-0.417026	2.81945
Tnfrsf14	-0.417376	0.865017
Nifk	-0.41796	2.8676
Brsk1	-0.418599	0.709145
Ifnar1	-0.418642	7.81088
Trmt5	-0.41885	1.02464
Rpl11	-0.419034	2.89405
Pdia5	-0.419096	2.07355
Irf2bp1	-0.419112	3.41728
Fdps	-0.41942	2.12174
Adamts13	-0.419523	0.438389
Tmem39b	-0.419524	1.17009
Supt16	-0.42019	3.47495
Gale	-0.420734	2.90505
Tmsb10	-0.420902	6.27003
Ints10	-0.421824	2.20466
Slc43a3	-0.422883	1.96549
Prpf3	-0.422906	2.94102
Rps8	-0.42292	3.32238
Tars	-0.423463	5.82607
Sdc1	-0.42399	3.65819
Psme2	-0.42478	3.29914
Isy1	-0.425012	2.00871
Psma7	-0.425381	3.80617
Suox	-0.425858	0.822451
Rpl24	-0.42596	2.81691
Smarcb1	-0.426408	3.14043
Ubqln2	-0.426692	1.45314
Aars2	-0.426896	1.18787
Phb	-0.427408	4.66478
H2-K1	-0.42841	2.23332
Ift172	-0.4285	2.3841
Csrnp1	-0.42891	1.25253
H2-Q10	-0.429112	1.01112
Rbmx2	-0.429242	0.55836
Farsb	-0.429868	5.15125
Ptpn2	-0.430433	3.60887
Ube2l6	-0.430518	3.57434
Dhx15	-0.430987	6.81474
Naa15	-0.431431	4.56855
Ier2	-0.432144	2.14151
Nsd2	-0.432341	3.40677
Tubgcp2	-0.432631	2.09459
Rap1gap	-0.432759	4.08434
Mcm6	-0.432942	5.29507
Rpl23a	-0.433061	2.90029
Acbd6	-0.433242	2.10402
Rps6	-0.433272	1.57696
Tsr1	-0.433424	2.09334
Pom121	-0.433495	3.55135
Xpot	-0.43401	4.04161
Resf1	-0.434049	2.66001
Mtfp1	-0.434638	1.43731
Tmem254a	-0.43495	0.62628
Gmnn	-0.435174	0.995255
Senp1	-0.435621	2.51618
Rpl35a	-0.435672	2.97121
Tcf3	-0.435854	3.0729
Fbxl14	-0.436241	3.35236
1700066B19Rik	-0.436577	0.600031
Lrig3	-0.437289	1.64028
Fam53a	-0.437795	2.65052
Tent4a	-0.437894	2.09134
Serinc2	-0.438214	4.25222
Rbm5	-0.438367	5.42951
Rpl7	-0.439848	3.43736
Vps37b	-0.440238	2.7619
Rpl39	-0.440365	2.12008
Ncbp1	-0.440759	4.62859
Abcc3	-0.44089	0.463339
Llgl1	-0.441362	4.04095
Akap1	-0.441869	3.87355
Riok2	-0.441998	2.80856
Txn1	-0.442248	6.38376
Ucp2	-0.443753	4.87662
Aspg	-0.444331	1.4902
Sco1	-0.444725	2.72519
Slc9a2	-0.445246	1.26057
Rpl17	-0.445264	2.60241
Eif3b	-0.445871	8.41392
Serbp1	-0.446036	4.53823
Xaf1	-0.44614	2.35072
Phf5a	-0.446879	2.56361
Engase	-0.446907	2.21268
Atf4	-0.446986	6.31769
Dock11	-0.44711	1.23418
Sf3b3	-0.447331	6.22765
Srrt	-0.44759	5.66459
Safb2	-0.447871	3.74071
Ddx39b	-0.449081	6.85293
Rpl36al	-0.449091	4.33274
Rnf186	-0.449401	3.2851
Ankrd49	-0.449688	1.7705
Rpl4	-0.449955	3.53145
Ssbp1	-0.450687	2.22548
G2e3	-0.450985	1.55337
Eftud2	-0.451411	6.69077
Oasl2	-0.452109	3.01501
Lrwd1	-0.452194	1.55133
Plch2	-0.452673	2.70212
Glt8d1	-0.452774	1.5013
Xrcc6	-0.452833	1.74077
Usp49	-0.453072	2.18722
Rps3a1	-0.453114	3.27056
Rps17	-0.453154	2.87802
Ncoa5	-0.453241	3.31913
Vwa5a	-0.453628	0.321497
Safb	-0.454853	5.5109
Krt8	-0.455035	7.85684
Ifrd1	-0.45509	2.53168
Eef1d	-0.455252	2.89346
Dus3l	-0.45552	2.38301
Tra2b	-0.455528	8.26744
Perm1	-0.455912	1.7446
Pdk1	-0.456081	1.90364
Tkt	-0.456497	6.42851
Paox	-0.456899	2.263
Snrpb2	-0.457207	2.35072
Rpl37	-0.457617	2.47552
Zc3h12a	-0.45768	1.01469
Rps23	-0.458259	2.7575
Muc3	-0.459653	0.409541
Pim1	-0.459708	1.89883
Mbnl3	-0.461568	2.1293
Hnrnpa0	-0.462056	4.45771
2610528A11Rik	-0.463964	1.22952
Parp12	-0.464575	2.61691
Rps21	-0.46478	3.39888
Hus1	-0.465036	1.53061
Eif3e	-0.465284	3.41597
Lsm4	-0.46538	4.32051
Smn1	-0.465448	1.5025
Ube2s	-0.465501	4.81562
Tcea3	-0.466307	2.16348
Rpl15	-0.466519	4.51407
Rtel1	-0.466536	1.80212
Hopx	-0.46724	3.6445
Jpt1	-0.467584	4.2089
Tmed9	-0.467813	4.3672
Psmg4	-0.468411	0.865222
Mif	-0.46846	2.80914
Txlna	-0.468509	3.58291
Ppm1g	-0.468735	5.83004
Vamp1	-0.469022	0.899403
Atp8a2	-0.469591	1.09271
Cenpj	-0.469633	0.423926
Eif5a	-0.470135	6.92961
H2-T-ps	-0.470157	0.804081
Gzmb	-0.471301	0.121963
Foxa1	-0.471375	3.69157
Rprd1b	-0.471519	4.30363
Nfkbiz	-0.471741	1.94042
Matn2	-0.472141	0.773306
Tgfbi	-0.473095	0.967411
Nt5c3	-0.473241	4.10366
E2f4	-0.473436	6.34934
Trim15	-0.473667	2.54223
Klhdc4	-0.473842	2.74156
H2-T22	-0.473961	2.40068
Rpl35	-0.473984	2.94186
Rnaset2a	-0.474396	8.66733
Usp39	-0.474499	3.1548
Znrd1	-0.474992	2.50216
H2afz	-0.475228	4.83103
Ccdc71l	-0.475317	3.01814
Krtcap3	-0.475524	4.00222
Ddx18	-0.475794	3.67924
Hsd17b10	-0.476319	2.42322
Dpcd	-0.47653	1.81892
Zup1	-0.477387	1.77654
Clcn2	-0.478098	3.14103
Eri1	-0.478632	2.55829
Pmvk	-0.478683	3.87177
Snrpe	-0.479085	2.96956
Pnn	-0.479449	4.79659
Rpl26	-0.479484	3.15118
Fkbp4	-0.479488	8.30016
Rps24	-0.479694	3.45307
Eif1ax	-0.479771	3.31476
Tardbp	-0.479902	7.91342
Nol12	-0.48006	1.34692
Tars2	-0.480295	2.44815
Rplp2	-0.48054	2.90172
Mgme1	-0.480652	2.10929
Ipo7	-0.481105	5.95539
Il15ra	-0.481257	0.337671
Timm23	-0.481719	6.19182
B2m	-0.482512	6.38392
Rpl6	-0.482541	4.02672
Ppih	-0.482606	2.22613
Slbp	-0.483327	4.32064
Axin2	-0.48337	5.0201
Rpl8	-0.483624	5.43326
Pold3	-0.48394	3.71074
Xbp1	-0.484496	10.6116
Nmi	-0.484858	4.90808
Rps12	-0.484945	3.55135
Rpl18	-0.485494	3.79006
Mrpl52	-0.486449	2.83175
Mrpl47	-0.486686	1.65333
Usp43	-0.486993	4.20078
Plekha2	-0.487266	2.7009
Spdl1	-0.487879	1.00225
E2f3	-0.488655	3.85077
Cd9	-0.489034	2.51815
Mcoln2	-0.489104	1.70665
Snrpa	-0.489258	5.4938
Rfc5	-0.489792	3.13593
Mettl17	-0.490148	1.69172
Haspin	-0.490183	1.53824
Rsad1	-0.490535	1.03436
Trabd	-0.490686	6.5896
Cftr	-0.490886	2.32986
Mrpl21	-0.491825	2.33477
Gm40853	-0.491979	0.200665
Gsr	-0.492003	2.93059
Rps14	-0.492168	4.10366
Clk2	-0.492582	2.77152
Eif2s2	-0.49382	4.84851
Rps2	-0.493848	4.9457
2410002F23Rik	-0.494833	2.42752
Naa10	-0.495995	6.38068
Rpl36	-0.496148	2.68368
Cct6a	-0.496222	7.61509
Fam83e	-0.496274	2.50408
Larp1	-0.496697	8.69258
Ltf	-0.49704	0.537382
Mrpl37	-0.497051	3.74713
Hsp90ab1	-0.497278	8.63261
Rps5	-0.497388	4.35512
Sult6b1	-0.498052	0.386209
Hat1	-0.498603	4.07428
Fkbp3	-0.499904	2.81069
Pigp	-0.500575	3.45349
Rbm14	-0.501272	5.17725
Snrnp40	-0.501486	3.74885
Gcg	-0.501533	2.58468
Ftsj1	-0.50248	1.65227
Rpl41	-0.502792	5.13668
Asf1a	-0.503265	1.40721
Cct5	-0.5036	5.78986
Tmco4	-0.504	3.681
Aarsd1	-0.504666	1.61585
Spink4	-0.505136	4.06035
Nutf2	-0.5054	4.56189
Samhd1	-0.505417	2.28646
Eif4e	-0.505747	7.13718
Cenpl	-0.505939	0.987917
Gdpd1	-0.506861	1.75655
Prkrip1	-0.507061	1.75469
Rpl3	-0.507178	4.32082
A230050P20Rik	-0.509699	2.00319
Rnaseh2a	-0.51019	2.00721
Sertad4	-0.510365	0.539071
Ogfr	-0.510766	6.50488
Cacnb3	-0.510803	2.0415
Sqle	-0.510937	3.49723
Rhno1	-0.511957	3.12735
Snrnp48	-0.514166	2.11315
Eif3m	-0.515265	4.2436
Styk1	-0.515583	3.56349
Psme1	-0.516479	7.57921
Rab15	-0.516664	3.63478
Nrf1	-0.516834	3.43748
Nup188	-0.5174	4.02756
Rpl18a	-0.517807	3.34131
Snrpd3	-0.51783	3.74885
Rabepk	-0.518305	1.88552
Mrps27	-0.51839	3.16182
Eif3d	-0.518573	8.97278
Rps7	-0.519104	4.35689
Poc1a	-0.519148	1.89216
Aldh1l1	-0.519451	7.33483
Rassf5	-0.519493	0.756068
Bspry	-0.519516	4.6271
Gfer	-0.520517	3.65459
Etv5	-0.521067	0.944393
Ms4a12	-0.521783	0.479422
Pabpc4	-0.522709	4.68884
Pola2	-0.522768	3.98316
Rps10	-0.522921	4.38808
Srsf3	-0.523	7.72373
Slc23a4	-0.523332	1.55453
Eef1g	-0.523523	5.89379
Slc25a37	-0.523682	3.51057
Psmd7	-0.523798	7.22819
Pcca	-0.524116	1.62226
Dek	-0.524971	5.89437
Rps4x	-0.525468	4.73582
Dgka	-0.525923	1.88552
Eef1b2	-0.526131	3.39306
Ect2	-0.526204	3.56913
Pelp1	-0.526425	3.28288
Abhd11	-0.527262	4.32603
U2af1	-0.527587	6.68784
Mrpl3	-0.528519	3.65001
Ints8	-0.528541	3.82
Rpl10a	-0.528551	3.47471
Trap1	-0.528862	6.86878
Rpl32	-0.529479	3.02253
Rps15a	-0.529861	3.88638
Eif4a1	-0.530333	12.6642
Snrpb	-0.531447	6.55909
Eif1a	-0.531657	4.07869
Cars	-0.531692	5.75726
Syvn1	-0.531784	8.23598
Rps26	-0.532113	3.71278
Farp1	-0.532283	4.29396
Kars	-0.533362	4.46531
Tssc4	-0.533596	2.55847
Acot7	-0.534456	1.46341
Itgam	-0.534692	0.561925
Pitpnm1	-0.535177	6.51313
Cbx3	-0.535278	4.27957
Nop2	-0.535313	5.10267
Syncrip	-0.535406	5.41814
Ddx56	-0.536259	3.21069
Apol7a	-0.536329	3.81522
Slc12a2	-0.536855	2.84198
Sf3a3	-0.537893	2.9906
Wdr55	-0.538862	1.82609
Gm26637	-0.538991	0.809812
Rplp1	-0.539582	5.03117
Cbfb	-0.540218	4.88595
Ddias	-0.540421	0.882268
Stip1	-0.541142	9.21076
Ifrd2	-0.541403	3.6067
Ywhag	-0.543499	7.47267
Rbm15b	-0.543507	3.63287
Gars	-0.54359	8.65086
Mecr	-0.544018	2.282
Gm31160	-0.544187	0.187434
D630039A03Rik	-0.544909	5.89425
Rplp0	-0.545134	3.63953
Elac2	-0.545714	3.68165
Eif3j1	-0.546059	4.29034
Mta1	-0.546449	4.29895
Siva1	-0.547093	0.845156
Slfn2	-0.547451	1.80495
Ifi47	-0.5485	0.606042
Arhgap33	-0.549035	1.64823
Atp2c2	-0.549783	2.9552
Polb	-0.550214	2.30326
Srsf1	-0.550667	13.5576
Ehd4	-0.551741	3.8347
Frat2	-0.552279	0.991162
Rpl36a	-0.554239	2.92422
Naa20	-0.555141	4.66387
Fhl2	-0.556065	1.72421
Prpf31	-0.556295	4.22318
Rpl13	-0.556641	4.61894
Rpl27a	-0.556719	3.50228
Bop1	-0.556881	5.5709
Hspe1	-0.557015	6.791
Tcp1	-0.557558	7.67074
0610010K14Rik	-0.558204	2.51801
Cep57l1	-0.559935	3.54345
Nudt5	-0.559975	3.93099
Mrps5	-0.56018	3.74964
Trip6	-0.560253	1.61617
Psmg2	-0.560268	2.56232
Ripk3	-0.561895	4.40189
Grk6	-0.562223	4.84581
Hnrnpab	-0.562444	12.7151
Cox18	-0.562509	1.53832
Usp1	-0.563792	6.26884
Ifit1bl1	-0.563897	0.639957
Nfya	-0.564104	5.56449
Hdgf	-0.56549	7.06904
Srf	-0.565817	7.27152
Cep152	-0.565852	1.37448
Daxx	-0.56616	5.677
Rpl27	-0.566952	8.35243
Rps9	-0.566963	5.46742
Wdr18	-0.567596	4.34957
Rfc3	-0.568959	2.62213
Ppp1r8	-0.569806	4.15133
Phf11c	-0.570828	0.259907
Nhp2	-0.57112	3.31319
Aacs	-0.571201	3.8794
Tyms	-0.571518	6.4979
G6pdx	-0.571602	7.61509
Dll4	-0.571919	1.9634
Snrpa1	-0.572141	3.69387
Me3	-0.573037	1.88353
Rasa3	-0.573186	1.84104
Rnf135	-0.574725	3.15272
Bzw2	-0.575203	10.3401
Gpr108	-0.575379	3.51096
Rps19	-0.575547	3.96127
Polr2h	-0.57701	2.02227
Ebna1bp2	-0.577023	5.64648
Mogs	-0.577867	7.50125
Elavl1	-0.578096	8.78231
Gen1	-0.578359	1.08138
Pafah1b3	-0.581028	3.51198
Clca3a1	-0.581237	0.835475
Gm46257	-0.581438	0.736904
Nfyb	-0.583691	3.44046
Herc6	-0.584023	3.28944
Trp53	-0.584448	7.09903
Sars2	-0.585282	2.46824
Vars2	-0.585944	2.76242
Nucks1	-0.586035	6.13672
Zc3h12d	-0.586594	0.901287
Cct3	-0.588116	8.83921
Mcph1	-0.590554	1.821
Hspa14	-0.591897	5.41721
Fabp6	-0.59256	0.381297
Cnbp	-0.593214	7.23886
Pycr2	-0.594615	2.29893
Jakmip1	-0.594709	2.37974
Rpl22	-0.595562	3.61509
[truncated: 1,016 more rows]

## Sheet: Figure 2h
Figure 2h
ID	Description	Normalized Enrichment Score	Adjusted p value
GO:0032608	interferon-beta production	-1.00642	0.823707
GO:0035458	cellular response to interferon-beta	-1.66237	0.0436283
GO:0071346	cellular response to interferon-gamma	-1.34975	0.263797
GO:0060333	interferon-gamma-mediated signaling pathway	-1.04485	0.774942
GO:0019221	cytokine-mediated signaling pathway	-1.23845	0.247181
GO:0071353	cellular response to interleukin-4	-0.914228	0.892738
GO:0098761	cellular response to interleukin-7	-0.378017	1
GO:0034063	stress granule assembly	1.7452	0.139135
GO:0090158	endoplasmic reticulum membrane organization	-1.04981	0.773955
GO:0060070	canonical Wnt signaling pathway	-1.03199	0.774754
GO:0050673	epithelial cell proliferation	-0.989333	0.853062
GO:0007219	Notch signaling pathway	-0.958263	0.874507
GO:0070498	interleukin-1-mediated signaling pathway	0.895979	0.902312
GO:0070102	interleukin-6-mediated signaling pathway	-0.728172	0.994291
GO:0061640	cytoskeleton-dependent cytokinesis	-0.720582	1
GO:0034332	adherens junction organization	-0.640994	1
GO:0090161	Golgi ribbon formation	-0.440484	1

## Sheet: Figure 3a
Figure 3a
CSpV1-dsRdRp	Ctrl	C. parvum (24h)		CSpV1-dsCA	Ctrl	C. parvum (24h)		Cgd7_4540	Uninfected	C. parvum (24h)
Relative to Ctrl (fold)	0.983468	1139.87		Relative to Ctrl (fold)	0.983468	1070.6		Relative to Ctrl (fold)	0.983468	3.96302
	1.01991	1193.62			1.01991	1137.8			1.01991	1.67877
	0.99696	1071.06			0.99696	995.501			0.99696	1.24667
p value compare to Ctrl	Ctrl	5.70909e-06		p value compare to Ctrl	Ctrl	1.30811e-05		p value compare to Ctrl	Ctrl	0.198916
Cgd3_760	Ctrl	C. parvum (24h)		Cgd5_440	Ctrl	C. parvum (24h)		Cgd7_4270	Ctrl	C. parvum (24h)
Relative to Ctrl (fold)	0.983468	1.42617		Relative to Ctrl (fold)	0.983468	1.42617		Relative to Ctrl (fold)	0.983468	1.85318
	1.01991	2.83533			1.01991	1.3334			1.01991	1.3334
	0.99696	3.5561			0.99696	2.21019			0.99696	1.24667
p value compare to Ctrl	Ctrl	0.0621825		p value compare to Ctrl	Ctrl	0.0777576		p value compare to Ctrl	Ctrl	0.0654855
Cgd7_2310	Ctrl	C. parvum (24h)
Relative to Ctrl (fold)	0.983468	5.5022
	1.01991	3.03351
	0.99696	1.24667
p value compare to Ctrl	Ctrl	0.140843
Graphs plotted and statistical calculations in Prism 5

[truncated: 33 more sheets: Figure 3g, Figure 4a, Figure 4b, Figure 4c, Figure 4e, Figure 4f, Figure 4g, Figure 4h, Figure 5b, Figure 5c, Figure 5d, Figure 5e, Figure 5f, Figure 6a, Figure 6b, Figure 6c, Figure 6d, Figure 7a, Figure 7d, Figure 7e …]
